# Supplementary material for: Synthesis, crystal structure and Hirshfeld analysis of trans-bis­{(2E)-N-phenyl-2-[(2E)-3-phenyl-2-propen-1-yl­idene]hydrazinecarbo­thio­amidato-κ2 N 1,S}palladium(II)
Source: Acta Crystallogr E Crystallogr Commun. 2023 Oct 5;79(Pt 11):993–8. doi: 10.1107/S2056989023008654 (PMC10626968; doi:10.1107/S2056989023008654)
Supplement: Supplementary file 1 [file e-79-00993-sup1.cif]

##############################################################################
#                                                                            #
# This CIF contains the data in a paper accepted for publication in          #
# Acta Crystallographica Section E. It conforms to the requirements of       #
# Notes for Authors for Acta Crystallographica Section E, and has been       #
# peer reviewed under the auspices of the IUCr Commission on Journals.       #
#                                                                            #
# Full details of the Crystallographic Information File format               #
# are given in the paper "The Crystallographic Information File (CIF):       #
# a New Standard Archive File for Crystallography" by S. R. Hall, F. H.      #
# Allen and I. D. Brown [Acta Cryst. (1991), A47, 655-685].                  #
#                                                                            #
# The current version of the core CIF dictionary is obtainable from          #
# ftp://ftp.iucr.org/pub/cif_core.dic.                                       #
#                                                                            #
# Software is freely available for graphical display of the structure(s)     #
# in this CIF. For information consult the CIF software page                 #
# http://www.iucr.org/resources/cif/software.                                #
#                                                                            #
# This file may be used for bona fide research purposes within the           #
# scientific community so long as proper attribution is given to the journal # 
# article from which it was obtained.                                        #
#                                                                            #
##############################################################################
data_I
_audit_creation_method     SHELXL-2018/3
_chemical_name_systematic
;\
<i>trans</i>-Bis{(2<i>E</i>)-<i>N</i>-phenyl-2-[(2<i>E</i>)-3-phenyl-2-propen-\
1-ylidene]hydrazinecarbothioamidato-\k^2^<i>N</i>^1^,<i>S</i>}palladium(II)
;
_chemical_name_common     ?
_chemical_formula_moiety     'C32 H28 N6 Pd S2'
_chemical_formula_sum     'C32 H28 N6 Pd S2'
_chemical_formula_iupac     '[Pd (C16 H14 N3 S1)2]'
_chemical_formula_weight     667.12
_chemical_melting_point     ?
_chemical_absolute_configuration     ?
_space_group_crystal_system     monoclinic
_space_group_name_H-M_alt     'P 21/c'
_space_group_name_Hall     '-P 2ybc'
loop_
    _space_group_symop_operation_xyz
    'x, y, z'
    '-x, y+1/2, -z+1/2'
    '-x, -y, -z'
    'x, -y-1/2, z-1/2'
_cell_length_a     15.084(5)
_cell_length_b     11.418(4)
_cell_length_c     17.097(6)
_cell_angle_alpha     90
_cell_angle_beta     91.097(9)
_cell_angle_gamma     90
_cell_volume     2944.0(16)
_cell_formula_units_Z     4
_cell_measurement_reflns_used     9138
_cell_measurement_theta_min     2.24
_cell_measurement_theta_max     28.33
_cell_measurement_temperature     299(2)
_exptl_crystal_description     block
_exptl_crystal_colour     orange
_exptl_crystal_size_max     0.253
_exptl_crystal_size_mid     0.180
_exptl_crystal_size_min     0.106
_exptl_crystal_density_diffrn     1.505
_exptl_crystal_density_meas     ?
_exptl_crystal_density_method     ?
_exptl_crystal_F_000     1360
_exptl_absorpt_coefficient_mu     0.805
_exptl_absorpt_correction_type     multi-scan
_exptl_absorpt_process_details
;
(SADABS; Krause <i>et al.</i>, 2015)
;
_exptl_absorpt_correction_T_min     0.6992
_exptl_absorpt_correction_T_max     0.7457
_diffrn_ambient_temperature     299(2)
_diffrn_source     'microfocus X ray tube'
_diffrn_radiation_type     MoK\a
_diffrn_radiation_wavelength     0.71073
_diffrn_measurement_device_type
                     'Bruker D8 Venture Photon 100 area detector diffractometer'
_diffrn_measurement_method     '\f and \w scans'
_diffrn_detector_area_resol_mean     ?
_diffrn_reflns_number     87933
_diffrn_reflns_av_R_equivalents     0.0418
_diffrn_reflns_av_unetI/netI     0.0177
_diffrn_reflns_theta_min     2.145
_diffrn_reflns_theta_max     28.357
_diffrn_reflns_theta_full     25.242
_diffrn_measured_fraction_theta_max     0.997
_diffrn_measured_fraction_theta_full     0.999
_diffrn_reflns_limit_h_min     -20
_diffrn_reflns_limit_h_max     20
_diffrn_reflns_limit_k_min     -15
_diffrn_reflns_limit_k_max     15
_diffrn_reflns_limit_l_min     -22
_diffrn_reflns_limit_l_max     22
_diffrn_radiation_probe     x-ray
_refine_special_details     ?
_reflns_number_total     7344
_reflns_number_gt     6204
_reflns_threshold_expression     'I > 2\s(I)'
_refine_ls_structure_factor_coef     Fsqd
_refine_ls_matrix_type     full
_refine_ls_R_factor_all     0.0360
_refine_ls_R_factor_gt     0.0255
_refine_ls_wR_factor_gt     0.0582
_refine_ls_wR_factor_ref     0.0628
_refine_ls_goodness_of_fit_ref     1.048
_refine_ls_restrained_S_all     1.048
_refine_ls_number_reflns     7344
_refine_ls_number_parameters     370
_refine_ls_number_restraints     0
_refine_ls_hydrogen_treatment     constr
_refine_ls_weighting_scheme     calc
_refine_ls_weighting_details
              'w=1/[\s^2^(Fo^2^)+(0.0241P)^2^+1.5227P] where P=(Fo^2^+2Fc^2^)/3'
_atom_sites_solution_hydrogens     geom
_atom_sites_solution_primary     direct
_atom_sites_solution_secondary     ?
_refine_ls_shift/su_max     0.003
_refine_ls_shift/su_mean     0.000
_refine_diff_density_max     0.338
_refine_diff_density_min     -0.499
_refine_ls_extinction_method     none
_refine_ls_extinction_coef     .
loop_
    _atom_type_symbol
    _atom_type_description
    _atom_type_scat_dispersion_real
    _atom_type_scat_dispersion_imag
    _atom_type_scat_source
    C C 0.0033 0.0016 'International Tables Vol C Tables 4.2.6.8 and 6.1.1.4'
    H H 0.0000 0.0000 'International Tables Vol C Tables 4.2.6.8 and 6.1.1.4'
    N N 0.0061 0.0033 'International Tables Vol C Tables 4.2.6.8 and 6.1.1.4'
    Pd Pd -0.9988 1.0072 'International Tables Vol C Tables 4.2.6.8 and 6.1.1.4'
    S S 0.1246 0.1234 'International Tables Vol C Tables 4.2.6.8 and 6.1.1.4'
_computing_data_collection
;
APEX3 (Bruker, 2015)
;
_computing_cell_refinement
;
SAINT (Bruker, 2015)
;
_computing_data_reduction
;
SAINT (Bruker, 2015)
;
_computing_structure_solution
;
<i>SHELXT2014/5</i> (Sheldrick, 2015<i>a</i>)
;
_computing_structure_refinement
;
<i>SHELXL2018/3</i> (Sheldrick, 2015<i>b</i>)
;
_computing_molecular_graphics
;
DIAMOND (Brandenburg, 2006), <i>CrystalExplorer</i> (Wolff <i>et
al.</i>, 2012)
;
_computing_publication_material
;
WinGX (Farrugia, 2012), publCIF (Westrip, 2010) and
enCIFer (Allen <i>et al.</i>,
2004)
;
loop_
    _atom_site_type_symbol
    _atom_site_label
    _atom_site_fract_x
    _atom_site_fract_y
    _atom_site_fract_z
    _atom_site_U_iso_or_equiv
    _atom_site_adp_type
    _atom_site_calc_flag
    _atom_site_occupancy
    _atom_site_disorder_assembly
    _atom_site_disorder_group
    C C1 0.93114(12) 0.25646(18) 0.41478(10) 0.0408(4) Uani d 1 . .
    H H1 0.911357 0.222755 0.368099 0.049 Uiso calc 1 . .
    C C2 1.02188(12) 0.29262(18) 0.41878(11) 0.0429(4) Uani d 1 . .
    H H2 1.042322 0.334403 0.462190 0.052 Uiso calc 1 . .
    C C3 1.07777(12) 0.26780(19) 0.36174(11) 0.0434(4) Uani d 1 . .
    H H3 1.054715 0.228656 0.318196 0.052 Uiso calc 1 . .
    C C4 1.17186(12) 0.29659(18) 0.36156(11) 0.0436(4) Uani d 1 . .
    C C5 1.20873(15) 0.3801(2) 0.41107(14) 0.0566(5) Uani d 1 . .
    H H4 1.172634 0.422924 0.444057 0.068 Uiso calc 1 . .
    C C6 1.29897(17) 0.4000(3) 0.41148(17) 0.0738(8) Uani d 1 . .
    H H5 1.323135 0.457206 0.444183 0.089 Uiso calc 1 . .
    C C7 1.35360(16) 0.3362(3) 0.36419(19) 0.0765(8) Uani d 1 . .
    H H6 1.414532 0.348617 0.366163 0.092 Uiso calc 1 . .
    C C8 1.31865(17) 0.2555(3) 0.31492(18) 0.0745(8) Uani d 1 . .
    H H7 1.355493 0.212955 0.282440 0.089 Uiso calc 1 . .
    C C9 1.22814(15) 0.2358(2) 0.31256(14) 0.0613(6) Uani d 1 . .
    H H8 1.204591 0.181127 0.277638 0.074 Uiso calc 1 . .
    C C10 0.85343(12) 0.31504(17) 0.59615(10) 0.0377(4) Uani d 1 . .
    C C11 0.95766(12) 0.42049(17) 0.68829(10) 0.0397(4) Uani d 1 . .
    C C12 0.95571(14) 0.48633(19) 0.75646(11) 0.0466(5) Uani d 1 . .
    H H9 0.904012 0.489377 0.785175 0.056 Uiso calc 1 . .
    C C13 1.02970(15) 0.5473(2) 0.78205(13) 0.0559(5) Uani d 1 . .
    H H10 1.027308 0.591307 0.827731 0.067 Uiso calc 1 . .
    C C14 1.10674(15) 0.5437(2) 0.74084(14) 0.0584(6) Uani d 1 . .
    H H11 1.156512 0.585126 0.757969 0.070 Uiso calc 1 . .
    C C15 1.10894(14) 0.4777(2) 0.67371(14) 0.0597(6) Uani d 1 . .
    H H12 1.161063 0.474407 0.645610 0.072 Uiso calc 1 . .
    C C16 1.03566(13) 0.4160(2) 0.64695(12) 0.0516(5) Uani d 1 . .
    H H13 1.038671 0.371677 0.601430 0.062 Uiso calc 1 . .
    C C17 0.55839(12) 0.16720(18) 0.50233(11) 0.0416(4) Uani d 1 . .
    H H14 0.578917 0.185524 0.552491 0.050 Uiso calc 1 . .
    C C18 0.46597(12) 0.14045(18) 0.49358(11) 0.0429(4) Uani d 1 . .
    H H15 0.444566 0.115183 0.445071 0.052 Uiso calc 1 . .
    C C19 0.40947(13) 0.15030(19) 0.55209(12) 0.0472(5) Uani d 1 . .
    H H16 0.433316 0.172755 0.600361 0.057 Uiso calc 1 . .
    C C20 0.31419(13) 0.12958(18) 0.54837(12) 0.0454(4) Uani d 1 . .
    C C21 0.27211(14) 0.0746(2) 0.48604(13) 0.0513(5) Uani d 1 . .
    H H17 0.305174 0.047797 0.444312 0.062 Uiso calc 1 . .
    C C22 0.18134(15) 0.0590(2) 0.48519(16) 0.0644(6) Uani d 1 . .
    H H18 0.153934 0.021536 0.442935 0.077 Uiso calc 1 . .
    C C23 0.13142(16) 0.0979(3) 0.54540(18) 0.0713(8) Uani d 1 . .
    H H19 0.070293 0.087173 0.544212 0.086 Uiso calc 1 . .
    C C24 0.17159(17) 0.1526(3) 0.60741(18) 0.0739(8) Uani d 1 . .
    H H20 0.137628 0.180199 0.648339 0.089 Uiso calc 1 . .
    C C25 0.26240(16) 0.1673(2) 0.60978(15) 0.0653(6) Uani d 1 . .
    H H21 0.289272 0.202928 0.653032 0.078 Uiso calc 1 . .
    C C26 0.63696(12) 0.14116(18) 0.31857(11) 0.0406(4) Uani d 1 . .
    C C27 0.52836(12) 0.06730(19) 0.21755(12) 0.0456(5) Uani d 1 . .
    C C28 0.50883(17) 0.0809(2) 0.13948(14) 0.0657(7) Uani d 1 . .
    H H22 0.547569 0.121832 0.107827 0.079 Uiso calc 1 . .
    C C29 0.4319(2) 0.0341(3) 0.10764(19) 0.0878(10) Uani d 1 . .
    H H23 0.418657 0.044846 0.054772 0.105 Uiso calc 1 . .
    C C30 0.37560(18) -0.0272(3) 0.1525(2) 0.0837(9) Uani d 1 . .
    H H24 0.323855 -0.058496 0.130698 0.100 Uiso calc 1 . .
    C C31 0.39511(18) -0.0431(3) 0.23033(19) 0.0803(8) Uani d 1 . .
    H H25 0.356585 -0.085945 0.261047 0.096 Uiso calc 1 . .
    C C32 0.47140(16) 0.0038(2) 0.26388(15) 0.0633(6) Uani d 1 . .
    H H26 0.484228 -0.007087 0.316803 0.076 Uiso calc 1 . .
    N N1 0.87363(10) 0.26614(14) 0.47008(8) 0.0375(3) Uani d 1 . .
    N N2 0.90767(10) 0.31587(16) 0.53850(9) 0.0428(4) Uani d 1 . .
    N N3 0.87873(10) 0.36111(16) 0.66658(9) 0.0442(4) Uani d 1 . .
    H H27 0.841082 0.352842 0.703313 0.053 Uiso calc 1 . .
    N N4 0.61600(10) 0.16837(14) 0.44748(9) 0.0383(3) Uani d 1 . .
    N N5 0.58090(10) 0.13619(16) 0.37463(9) 0.0437(4) Uani d 1 . .
    N N6 0.61038(11) 0.11296(18) 0.24427(9) 0.0521(5) Uani d 1 . .
    H H28 0.649000 0.124627 0.208750 0.063 Uiso calc 1 . .
    Pd Pd1 0.74528(2) 0.21629(2) 0.46039(2) 0.03379(5) Uani d 1 . .
    S S1 0.74605(3) 0.25655(5) 0.59231(3) 0.04797(12) Uani d 1 . .
    S S2 0.74676(3) 0.18416(6) 0.32859(3) 0.04861(13) Uani d 1 . .
loop_
    _atom_site_aniso_label
    _atom_site_aniso_U_11
    _atom_site_aniso_U_22
    _atom_site_aniso_U_33
    _atom_site_aniso_U_12
    _atom_site_aniso_U_13
    _atom_site_aniso_U_23
    C1 0.0320(9) 0.0589(11) 0.0314(9) -0.0018(8) 0.0020(7) -0.0014(8)
    C2 0.0327(9) 0.0625(12) 0.0337(9) -0.0045(8) -0.0002(7) 0.0005(8)
    C3 0.0337(9) 0.0606(12) 0.0358(9) -0.0037(9) 0.0015(7) 0.0006(9)
    C4 0.0326(9) 0.0575(12) 0.0407(10) -0.0026(8) 0.0018(7) 0.0101(9)
    C5 0.0445(12) 0.0656(14) 0.0596(13) -0.0060(10) -0.0040(10) 0.0032(11)
    C6 0.0551(15) 0.0816(18) 0.0838(18) -0.0223(14) -0.0209(14) 0.0151(15)
    C7 0.0348(12) 0.094(2) 0.100(2) -0.0080(13) -0.0040(13) 0.0419(18)
    C8 0.0416(13) 0.097(2) 0.0858(19) 0.0078(13) 0.0206(13) 0.0207(17)
    C9 0.0445(12) 0.0805(17) 0.0594(14) -0.0030(11) 0.0151(10) -0.0011(12)
    C10 0.0314(9) 0.0475(10) 0.0343(9) 0.0002(7) 0.0017(7) -0.0005(7)
    C11 0.0351(9) 0.0486(10) 0.0354(9) 0.0000(8) -0.0029(7) 0.0001(8)
    C12 0.0446(11) 0.0557(12) 0.0396(10) -0.0024(9) 0.0016(8) -0.0032(9)
    C13 0.0578(13) 0.0596(13) 0.0499(12) -0.0054(11) -0.0067(10) -0.0103(10)
    C14 0.0443(12) 0.0655(14) 0.0650(14) -0.0103(10) -0.0128(10) -0.0005(11)
    C15 0.0341(10) 0.0826(17) 0.0624(14) -0.0034(11) 0.0010(10) -0.0032(12)
    C16 0.0361(10) 0.0735(14) 0.0453(11) 0.0009(10) 0.0016(8) -0.0096(10)
    C17 0.0360(9) 0.0542(11) 0.0347(9) -0.0016(8) 0.0036(7) -0.0037(8)
    C18 0.0356(9) 0.0542(11) 0.0392(10) -0.0007(8) 0.0053(8) -0.0008(8)
    C19 0.0413(10) 0.0586(12) 0.0420(10) -0.0018(9) 0.0078(8) -0.0009(9)
    C20 0.0390(10) 0.0505(11) 0.0471(11) 0.0018(8) 0.0116(8) 0.0071(9)
    C21 0.0415(11) 0.0609(13) 0.0516(12) 0.0024(10) 0.0072(9) 0.0081(10)
    C22 0.0468(13) 0.0740(16) 0.0722(16) -0.0050(12) -0.0071(11) 0.0167(13)
    C23 0.0379(12) 0.0804(18) 0.096(2) 0.0040(12) 0.0149(13) 0.0283(16)
    C24 0.0539(14) 0.0804(18) 0.089(2) 0.0055(13) 0.0362(14) 0.0086(16)
    C25 0.0539(14) 0.0782(16) 0.0645(15) -0.0027(12) 0.0246(11) -0.0050(13)
    C26 0.0315(9) 0.0554(11) 0.0351(9) -0.0013(8) 0.0021(7) -0.0016(8)
    C27 0.0323(9) 0.0553(12) 0.0488(11) 0.0009(8) -0.0040(8) -0.0101(9)
    C28 0.0631(15) 0.0751(16) 0.0582(14) -0.0127(13) -0.0205(12) 0.0074(12)
    C29 0.084(2) 0.095(2) 0.083(2) -0.0132(18) -0.0477(17) 0.0046(17)
    C30 0.0520(15) 0.089(2) 0.109(2) -0.0128(14) -0.0269(16) -0.0201(18)
    C31 0.0566(15) 0.087(2) 0.098(2) -0.0283(14) 0.0074(15) -0.0243(17)
    C32 0.0520(13) 0.0787(16) 0.0592(14) -0.0154(12) 0.0031(11) -0.0121(12)
    N1 0.0299(7) 0.0523(9) 0.0303(7) -0.0014(6) 0.0009(6) -0.0023(6)
    N2 0.0324(8) 0.0645(10) 0.0316(8) -0.0058(7) 0.0017(6) -0.0059(7)
    N3 0.0348(8) 0.0659(11) 0.0319(8) -0.0070(8) 0.0045(6) -0.0067(7)
    N4 0.0304(7) 0.0496(9) 0.0349(8) -0.0023(7) 0.0030(6) -0.0023(7)
    N5 0.0322(8) 0.0646(11) 0.0342(8) -0.0057(7) 0.0027(6) -0.0055(7)
    N6 0.0341(8) 0.0878(14) 0.0346(8) -0.0110(9) 0.0028(7) -0.0081(8)
    Pd1 0.02574(7) 0.04563(8) 0.03007(7) -0.00040(5) 0.00212(5) -0.00124(5)
    S1 0.0344(2) 0.0749(3) 0.0349(2) -0.0119(2) 0.00699(18) -0.0100(2)
    S2 0.0275(2) 0.0866(4) 0.0319(2) -0.0068(2) 0.00370(17) -0.0071(2)
_geom_special_details
;
 All esds (except the esd in the dihedral angle between two l.s. planes)
 are estimated using the full covariance matrix.  The cell esds are taken
 into account individually in the estimation of esds in distances, angles
 and torsion angles; correlations between esds in cell parameters are only
 used when they are defined by crystal symmetry.  An approximate (isotropic)
 treatment of cell esds is used for estimating esds involving l.s. planes.
;
loop_
    _geom_bond_atom_site_label_1
    _geom_bond_atom_site_label_2
    _geom_bond_site_symmetry_2
    _geom_bond_distance
    _geom_bond_publ_flag
    C1 N1 . 1.300(2) ?
    C1 C2 . 1.430(3) ?
    C1 H1 . 0.9300 ?
    C2 C3 . 1.332(3) ?
    C2 H2 . 0.9300 ?
    C3 C4 . 1.457(3) ?
    C3 H3 . 0.9300 ?
    C4 C5 . 1.385(3) ?
    C4 C9 . 1.389(3) ?
    C5 C6 . 1.380(3) ?
    C5 H4 . 0.9300 ?
    C6 C7 . 1.374(4) ?
    C6 H5 . 0.9300 ?
    C7 C8 . 1.349(4) ?
    C7 H6 . 0.9300 ?
    C8 C9 . 1.383(3) ?
    C8 H7 . 0.9300 ?
    C9 H8 . 0.9300 ?
    C10 N2 . 1.293(2) ?
    C10 N3 . 1.362(2) ?
    C10 S1 . 1.7520(19) ?
    C11 C16 . 1.385(3) ?
    C11 C12 . 1.388(3) ?
    C11 N3 . 1.413(2) ?
    C12 C13 . 1.380(3) ?
    C12 H9 . 0.9300 ?
    C13 C14 . 1.371(3) ?
    C13 H10 . 0.9300 ?
    C14 C15 . 1.374(3) ?
    C14 H11 . 0.9300 ?
    C15 C16 . 1.381(3) ?
    C15 H12 . 0.9300 ?
    C16 H13 . 0.9300 ?
    C17 N4 . 1.291(2) ?
    C17 C18 . 1.432(3) ?
    C17 H14 . 0.9300 ?
    C18 C19 . 1.331(3) ?
    C18 H15 . 0.9300 ?
    C19 C20 . 1.457(3) ?
    C19 H16 . 0.9300 ?
    C20 C21 . 1.381(3) ?
    C20 C25 . 1.389(3) ?
    C21 C22 . 1.380(3) ?
    C21 H17 . 0.9300 ?
    C22 C23 . 1.361(4) ?
    C22 H18 . 0.9300 ?
    C23 C24 . 1.363(4) ?
    C23 H19 . 0.9300 ?
    C24 C25 . 1.380(3) ?
    C24 H20 . 0.9300 ?
    C25 H21 . 0.9300 ?
    C26 N5 . 1.291(2) ?
    C26 N6 . 1.363(2) ?
    C26 S2 . 1.7328(19) ?
    C27 C28 . 1.370(3) ?
    C27 C32 . 1.384(3) ?
    C27 N6 . 1.410(2) ?
    C28 C29 . 1.380(3) ?
    C28 H22 . 0.9300 ?
    C29 C30 . 1.351(4) ?
    C29 H23 . 0.9300 ?
    C30 C31 . 1.369(4) ?
    C30 H24 . 0.9300 ?
    C31 C32 . 1.384(3) ?
    C31 H25 . 0.9300 ?
    C32 H26 . 0.9300 ?
    N1 N2 . 1.390(2) ?
    N1 Pd1 . 2.0217(16) ?
    N3 H27 . 0.8600 ?
    N4 N5 . 1.393(2) ?
    N4 Pd1 . 2.0333(16) ?
    N6 H28 . 0.8600 ?
    Pd1 S2 . 2.2836(9) ?
    Pd1 S1 . 2.3016(9) ?
loop_
    _geom_angle_atom_site_label_1
    _geom_angle_atom_site_label_2
    _geom_angle_atom_site_label_3
    _geom_angle_site_symmetry_1
    _geom_angle_site_symmetry_3
    _geom_angle
    _geom_angle_publ_flag
    N1 C1 C2 . . 126.30(17) ?
    N1 C1 H1 . . 116.8 ?
    C2 C1 H1 . . 116.8 ?
    C3 C2 C1 . . 121.49(18) ?
    C3 C2 H2 . . 119.3 ?
    C1 C2 H2 . . 119.3 ?
    C2 C3 C4 . . 125.73(19) ?
    C2 C3 H3 . . 117.1 ?
    C4 C3 H3 . . 117.1 ?
    C5 C4 C9 . . 118.0(2) ?
    C5 C4 C3 . . 122.27(19) ?
    C9 C4 C3 . . 119.7(2) ?
    C6 C5 C4 . . 120.0(2) ?
    C6 C5 H4 . . 120.0 ?
    C4 C5 H4 . . 120.0 ?
    C7 C6 C5 . . 120.8(3) ?
    C7 C6 H5 . . 119.6 ?
    C5 C6 H5 . . 119.6 ?
    C8 C7 C6 . . 119.9(2) ?
    C8 C7 H6 . . 120.1 ?
    C6 C7 H6 . . 120.1 ?
    C7 C8 C9 . . 120.2(3) ?
    C7 C8 H7 . . 119.9 ?
    C9 C8 H7 . . 119.9 ?
    C8 C9 C4 . . 121.0(3) ?
    C8 C9 H8 . . 119.5 ?
    C4 C9 H8 . . 119.5 ?
    N2 C10 N3 . . 120.03(17) ?
    N2 C10 S1 . . 124.91(14) ?
    N3 C10 S1 . . 115.06(13) ?
    C16 C11 C12 . . 118.73(18) ?
    C16 C11 N3 . . 124.58(18) ?
    C12 C11 N3 . . 116.68(17) ?
    C13 C12 C11 . . 120.6(2) ?
    C13 C12 H9 . . 119.7 ?
    C11 C12 H9 . . 119.7 ?
    C14 C13 C12 . . 120.7(2) ?
    C14 C13 H10 . . 119.7 ?
    C12 C13 H10 . . 119.7 ?
    C13 C14 C15 . . 118.7(2) ?
    C13 C14 H11 . . 120.7 ?
    C15 C14 H11 . . 120.7 ?
    C14 C15 C16 . . 121.6(2) ?
    C14 C15 H12 . . 119.2 ?
    C16 C15 H12 . . 119.2 ?
    C15 C16 C11 . . 119.6(2) ?
    C15 C16 H13 . . 120.2 ?
    C11 C16 H13 . . 120.2 ?
    N4 C17 C18 . . 126.43(17) ?
    N4 C17 H14 . . 116.8 ?
    C18 C17 H14 . . 116.8 ?
    C19 C18 C17 . . 122.63(19) ?
    C19 C18 H15 . . 118.7 ?
    C17 C18 H15 . . 118.7 ?
    C18 C19 C20 . . 126.8(2) ?
    C18 C19 H16 . . 116.6 ?
    C20 C19 H16 . . 116.6 ?
    C21 C20 C25 . . 117.9(2) ?
    C21 C20 C19 . . 123.10(18) ?
    C25 C20 C19 . . 119.0(2) ?
    C22 C21 C20 . . 120.5(2) ?
    C22 C21 H17 . . 119.7 ?
    C20 C21 H17 . . 119.7 ?
    C23 C22 C21 . . 120.9(3) ?
    C23 C22 H18 . . 119.6 ?
    C21 C22 H18 . . 119.6 ?
    C22 C23 C24 . . 119.6(2) ?
    C22 C23 H19 . . 120.2 ?
    C24 C23 H19 . . 120.2 ?
    C23 C24 C25 . . 120.3(2) ?
    C23 C24 H20 . . 119.8 ?
    C25 C24 H20 . . 119.8 ?
    C24 C25 C20 . . 120.8(3) ?
    C24 C25 H21 . . 119.6 ?
    C20 C25 H21 . . 119.6 ?
    N5 C26 N6 . . 119.74(17) ?
    N5 C26 S2 . . 125.25(14) ?
    N6 C26 S2 . . 115.00(13) ?
    C28 C27 C32 . . 119.5(2) ?
    C28 C27 N6 . . 116.4(2) ?
    C32 C27 N6 . . 123.9(2) ?
    C27 C28 C29 . . 120.3(3) ?
    C27 C28 H22 . . 119.9 ?
    C29 C28 H22 . . 119.9 ?
    C30 C29 C28 . . 120.6(3) ?
    C30 C29 H23 . . 119.7 ?
    C28 C29 H23 . . 119.7 ?
    C29 C30 C31 . . 119.7(2) ?
    C29 C30 H24 . . 120.2 ?
    C31 C30 H24 . . 120.2 ?
    C30 C31 C32 . . 120.9(3) ?
    C30 C31 H25 . . 119.6 ?
    C32 C31 H25 . . 119.6 ?
    C31 C32 C27 . . 119.0(2) ?
    C31 C32 H26 . . 120.5 ?
    C27 C32 H26 . . 120.5 ?
    C1 N1 N2 . . 113.95(15) ?
    C1 N1 Pd1 . . 124.60(13) ?
    N2 N1 Pd1 . . 121.45(11) ?
    C10 N2 N1 . . 114.18(15) ?
    C10 N3 C11 . . 129.63(16) ?
    C10 N3 H27 . . 115.2 ?
    C11 N3 H27 . . 115.2 ?
    C17 N4 N5 . . 113.40(15) ?
    C17 N4 Pd1 . . 125.56(13) ?
    N5 N4 Pd1 . . 121.01(11) ?
    C26 N5 N4 . . 114.13(15) ?
    C26 N6 C27 . . 129.03(17) ?
    C26 N6 H28 . . 115.5 ?
    C27 N6 H28 . . 115.5 ?
    N1 Pd1 N4 . . 178.31(6) ?
    N1 Pd1 S2 . . 95.66(4) ?
    N4 Pd1 S2 . . 82.94(4) ?
    N1 Pd1 S1 . . 82.92(4) ?
    N4 Pd1 S1 . . 98.45(4) ?
    S2 Pd1 S1 . . 177.57(2) ?
    C10 S1 Pd1 . . 95.74(6) ?
    C26 S2 Pd1 . . 96.65(6) ?
loop_
    _geom_torsion_atom_site_label_1
    _geom_torsion_atom_site_label_2
    _geom_torsion_atom_site_label_3
    _geom_torsion_atom_site_label_4
    _geom_torsion_site_symmetry_1
    _geom_torsion_site_symmetry_2
    _geom_torsion_site_symmetry_3
    _geom_torsion_site_symmetry_4
    _geom_torsion
    _geom_torsion_publ_flag
    N1 C1 C2 C3 . . . . 172.9(2) ?
    C1 C2 C3 C4 . . . . -177.50(19) ?
    C2 C3 C4 C5 . . . . -17.8(3) ?
    C2 C3 C4 C9 . . . . 159.6(2) ?
    C9 C4 C5 C6 . . . . -0.8(3) ?
    C3 C4 C5 C6 . . . . 176.7(2) ?
    C4 C5 C6 C7 . . . . -1.2(4) ?
    C5 C6 C7 C8 . . . . 2.0(4) ?
    C6 C7 C8 C9 . . . . -0.8(4) ?
    C7 C8 C9 C4 . . . . -1.3(4) ?
    C5 C4 C9 C8 . . . . 2.0(4) ?
    C3 C4 C9 C8 . . . . -175.5(2) ?
    C16 C11 C12 C13 . . . . 0.8(3) ?
    N3 C11 C12 C13 . . . . -179.92(19) ?
    C11 C12 C13 C14 . . . . -0.3(3) ?
    C12 C13 C14 C15 . . . . -0.3(4) ?
    C13 C14 C15 C16 . . . . 0.4(4) ?
    C14 C15 C16 C11 . . . . 0.2(4) ?
    C12 C11 C16 C15 . . . . -0.7(3) ?
    N3 C11 C16 C15 . . . . -180.0(2) ?
    N4 C17 C18 C19 . . . . -174.5(2) ?
    C17 C18 C19 C20 . . . . 177.5(2) ?
    C18 C19 C20 C21 . . . . 13.0(4) ?
    C18 C19 C20 C25 . . . . -166.5(2) ?
    C25 C20 C21 C22 . . . . 0.5(3) ?
    C19 C20 C21 C22 . . . . -178.9(2) ?
    C20 C21 C22 C23 . . . . 0.3(4) ?
    C21 C22 C23 C24 . . . . -0.2(4) ?
    C22 C23 C24 C25 . . . . -0.8(4) ?
    C23 C24 C25 C20 . . . . 1.7(4) ?
    C21 C20 C25 C24 . . . . -1.5(4) ?
    C19 C20 C25 C24 . . . . 178.0(2) ?
    C32 C27 C28 C29 . . . . 1.5(4) ?
    N6 C27 C28 C29 . . . . 177.0(3) ?
    C27 C28 C29 C30 . . . . -1.1(5) ?
    C28 C29 C30 C31 . . . . 0.0(5) ?
    C29 C30 C31 C32 . . . . 0.6(5) ?
    C30 C31 C32 C27 . . . . -0.1(4) ?
    C28 C27 C32 C31 . . . . -0.9(4) ?
    N6 C27 C32 C31 . . . . -176.0(2) ?
    C2 C1 N1 N2 . . . . -0.7(3) ?
    C2 C1 N1 Pd1 . . . . 178.74(16) ?
    N3 C10 N2 N1 . . . . 179.95(17) ?
    S1 C10 N2 N1 . . . . 0.6(3) ?
    C1 N1 N2 C10 . . . . -173.45(18) ?
    Pd1 N1 N2 C10 . . . . 7.1(2) ?
    N2 C10 N3 C11 . . . . 4.6(3) ?
    S1 C10 N3 C11 . . . . -175.92(16) ?
    C16 C11 N3 C10 . . . . -18.5(3) ?
    C12 C11 N3 C10 . . . . 162.2(2) ?
    C18 C17 N4 N5 . . . . -2.1(3) ?
    C18 C17 N4 Pd1 . . . . 176.05(16) ?
    N6 C26 N5 N4 . . . . -179.31(18) ?
    S2 C26 N5 N4 . . . . -0.4(3) ?
    C17 N4 N5 C26 . . . . 177.55(18) ?
    Pd1 N4 N5 C26 . . . . -0.7(2) ?
    N5 C26 N6 C27 . . . . -6.0(4) ?
    S2 C26 N6 C27 . . . . 175.02(18) ?
    C28 C27 N6 C26 . . . . 160.2(2) ?
    C32 C27 N6 C26 . . . . -24.6(4) ?
    N2 C10 S1 Pd1 . . . . -6.03(18) ?
    N3 C10 S1 Pd1 . . . . 174.54(14) ?
    N5 C26 S2 Pd1 . . . . 1.1(2) ?
    N6 C26 S2 Pd1 . . . . 179.99(15) ?
loop_
    _geom_hbond_atom_site_label_D
    _geom_hbond_atom_site_label_H
    _geom_hbond_atom_site_label_A
    _geom_hbond_site_symmetry_A
    _geom_hbond_distance_DH
    _geom_hbond_distance_HA
    _geom_hbond_distance_DA
    _geom_hbond_angle_DHA
    _geom_hbond_publ_flag
    C1 H1 S2 . 0.93 2.60 3.230(2) 125.6 yes
    C16 H13 N2 . 0.93 2.32 2.887(3) 118.8 yes
    C17 H14 S1 . 0.93 2.72 3.355(2) 126.0 yes
    C32 H26 N5 . 0.93 2.39 2.911(3) 115.1 yes
    N3 H27 S2 4_566 0.86 2.63 3.4805(18) 171.2 yes
    N6 H28 S1 4_565 0.86 2.84 3.6554(19) 159.2 yes
_shelx_space_group_comment
;
The symmetry employed for this shelxl refinement is uniquely defined
by the following loop, which should always be used as a source of
symmetry information in preference to the above space-group names.
They are only intended as comments.
;
_shelx_estimated_absorpt_T_min     0.822
_shelx_estimated_absorpt_T_max     0.919
_shelx_hkl_file
;
  -2   0   0 2516.55   51.79
  -3   0   0    1.40    0.60
  -3   0   0    1.50    0.70
  -3   0   0    1.40    0.60
  -3   0   0    2.80    0.70
  -4   0   0 1448.66   30.70
  -4   0   0 1496.95   30.10
  -4   0   0 1503.95   30.20
  -4   0   0 1519.25   30.40
   4   0   0 1527.25   30.50
  -5   0   0  121.49    3.50
  -5   0   0  120.09    3.70
  -5   0   0  119.89    4.10
  -5   0   0  119.19    3.40
   5   0   0  121.79    3.80
  -6   0   0 4209.18   85.99
   6   0   0 4352.86   85.29
  -7   0   0  268.57    6.80
  -7   0   0  271.57    7.00
  -7   0   0  271.27    7.30
  -7   0   0  272.07    7.80
   7   0   0  264.57    7.30
  -8   0   0 2712.23   54.99
   8   0   0 2656.53   55.19
  -8   0   0 2696.83   54.39
  -8   0   0 2693.43   54.79
  -8   0   0 2741.83   55.89
  -9   0   0  333.97    8.90
  -9   0   0  317.37    8.30
   9   0   0  330.47    9.00
  -9   0   0  327.17    9.60
  -9   0   0  323.97    8.70
 -10   0   0 1544.05   32.60
  10   0   0 1571.04   33.70
 -10   0   0 1548.55   33.20
 -10   0   0 1626.44   33.60
 -10   0   0 1526.05   34.40
 -11   0   0   67.89    3.60
 -11   0   0   81.99    4.10
 -11   0   0   75.19    4.90
  11   0   0   78.39    4.30
 -11   0   0   80.99    4.30
  12   0   0  601.44   15.40
 -12   0   0  596.64   15.20
 -12   0   0  593.94   16.30
 -12   0   0  588.24   14.90
 -12   0   0  600.34   14.20
 -13   0   0  158.88    6.60
 -13   0   0  165.68    5.80
 -13   0   0  152.28    7.60
 -13   0   0  165.28    6.50
  13   0   0  159.78    6.50
  13   0   0  157.68    6.70
  14   0   0 1094.89   25.40
 -14   0   0 1039.20   27.00
  14   0   0 1111.59   25.80
 -14   0   0 1095.19   25.40
 -14   0   0 1089.89   25.50
 -14   0   0 1070.29   23.90
 -15   0   0   60.79    4.30
 -15   0   0   71.29    6.50
 -15   0   0   69.39    5.40
  15   0   0   74.19    5.30
  16   0   0  383.16   12.10
 -16   0   0  403.26   14.40
  16   0   0  415.46   12.90
 -16   0   0  406.46   12.70
 -16   0   0  365.86   10.50
  17   0   0   77.19    6.00
 -17   0   0   93.39    7.00
 -17   0   0   96.99    8.80
 -17   0   0   68.69    4.90
  17   0   0   78.29    6.50
  18   0   0  293.97   11.20
 -18   0   0  296.47    9.20
 -18   0   0  351.76   14.50
  18   0   0  308.97   11.70
 -18   0   0  302.37   12.00
 -19   0   0   59.39    5.20
  19   0   0   71.69    7.60
 -19   0   0   80.29    8.60
  19   0   0   68.89    7.70
 -20   0   0   49.30    8.10
 -20   0   0   51.79    7.00
  -1  -1   0 6434.96  130.79
  -2  -1   0    4.30    0.70
  -2  -1   0    3.90    0.60
   2  -1   0    6.90    0.90
  -2   1   0    6.10    0.80
  -2   1   0    5.90    0.60
   2   1   0    5.40    0.70
   2   1   0    4.90    0.70
  -2   1   0    5.60    0.80
  -3  -1   0  723.83   15.40
  -3  -1   0  738.73   15.30
  -3   1   0  746.33   15.00
   3   1   0  741.33   15.40
  -3   1   0  747.03   15.60
   3   1   0  736.93   15.70
  -3   1   0  744.93   15.70
   3   1   0  735.73   15.30
  -4  -1   0   11.60    1.40
  -4  -1   0    9.60    1.20
   4  -1   0   11.20    1.00
  -4  -1   0   11.10    1.20
  -4  -1   0   11.30    1.30
  -4   1   0   12.20    0.90
  -4   1   0   10.90    1.10
   4   1   0   12.00    1.40
   4   1   0   10.10    1.20
   4   1   0   12.30    1.30
  -4   1   0    9.30    1.20
  -4   1   0   11.50    1.40
  -5  -1   0 2969.50   61.39
  -5   1   0 3193.28   61.59
   5   1   0 3042.40   60.89
  -5   1   0 3044.20   61.49
   5   1   0 3034.60   61.49
  -6  -1   0  224.98    6.60
  -6  -1   0  230.58    6.40
  -6  -1   0  224.08    5.80
  -6  -1   0  218.38    6.10
  -6   1   0  228.18    5.90
   6   1   0  223.98    6.40
  -6   1   0  235.28    5.60
   6   1   0  224.38    5.90
  -6   1   0  232.18    6.60
  -7  -1   0 5814.62  115.99
  -7   1   0 5809.72  116.09
   8  -1   0   97.19    3.70
  -8  -1   0   91.79    4.40
  -8  -1   0   92.19    3.80
  -8  -1   0   88.09    4.00
  -8  -1   0   86.49    3.50
  -8   1   0   96.09    3.40
  -8   1   0   87.69    3.50
   8   1   0   86.09    3.50
  -8   1   0   91.29    4.40
  -8   1   0   90.89    3.60
   8   1   0   90.99    4.00
  -8   1   0   84.49    4.30
  -9  -1   0 2351.16   48.50
  -9  -1   0 2353.76   47.40
  -9  -1   0 2352.66   49.00
  -9  -1   0 2311.67   48.10
   9  -1   0 2321.77   47.90
  -9   1   0 2274.67   47.40
   9   1   0 2329.97   48.60
  -9   1   0 2382.86   49.00
  -9   1   0 2301.57   47.40
  -9   1   0 2289.97   48.90
  -9   1   0 2325.07   47.70
 -10  -1   0  137.59    6.10
 -10  -1   0  147.39    5.60
  10  -1   0  150.88    5.40
 -10  -1   0  143.99    5.00
 -10  -1   0  144.99    5.80
 -10   1   0  153.08    6.30
 -10   1   0  157.58    5.20
 -10   1   0  152.28    5.40
 -10   1   0  151.78    6.50
  10   1   0  147.69    5.90
 -10   1   0  145.69    5.00
 -11  -1   0 1032.80   24.60
  11  -1   0 1048.30   23.40
 -11  -1   0 1058.69   23.70
 -11  -1   0 1054.89   24.00
 -11  -1   0 1028.50   22.60
 -11   1   0 1013.20   22.60
 -11   1   0 1024.10   24.60
 -11   1   0 1054.09   23.30
 -11   1   0 1034.20   23.00
  11   1   0 1046.20   24.20
 -12  -1   0   83.09    4.70
  12  -1   0   79.49    4.30
 -12  -1   0   81.19    5.50
  12  -1   0   78.69    4.20
 -12  -1   0   85.39    4.70
 -12  -1   0   77.19    3.90
 -12   1   0   80.09    5.40
  12   1   0   82.69    4.90
 -12   1   0   82.69    4.40
 -12   1   0   84.19    4.30
 -12   1   0   83.09    4.10
  13  -1   0  524.35   13.70
 -13  -1   0  500.65   15.00
 -13  -1   0  520.55   14.00
 -13  -1   0  498.75   12.60
 -13  -1   0  517.25   14.20
 -13   1   0  510.95   13.40
  13   1   0  521.65   14.10
 -13   1   0  496.35   12.60
  13   1   0  515.25   14.40
 -13   1   0  512.55   13.50
 -13   1   0  517.75   15.10
  14  -1   0  129.39    5.80
 -14  -1   0  128.29    6.60
 -14  -1   0  135.29    5.40
  14  -1   0  131.79    6.20
 -14  -1   0  130.79    6.60
 -14  -1   0  139.99    7.80
 -14   1   0  117.69    5.30
 -14   1   0  145.89    8.20
  14   1   0  131.99    6.70
  14   1   0  135.49    6.50
 -14   1   0  131.19    6.10
  15  -1   0  564.84   15.10
 -15  -1   0  585.14   16.10
  15  -1   0  571.54   15.50
 -15  -1   0  559.64   14.20
 -15  -1   0  598.04   17.50
 -15   1   0  566.04   15.40
  15   1   0  608.24   16.60
 -15   1   0  592.64   17.60
 -15   1   0  544.45   14.10
 -16  -1   0   95.19    7.90
 -16  -1   0   89.99    5.10
  16  -1   0  101.19    6.00
 -16   1   0   96.99    6.30
  16   1   0   92.69    6.40
  16   1   0   97.59    6.80
 -16   1   0  110.79    8.00
 -16   1   0   92.59    5.00
  17  -1   0  316.07   10.90
  17  -1   0  313.87   10.50
 -17  -1   0  316.97   11.80
 -17  -1   0  293.77    9.30
 -17  -1   0  324.87   13.50
 -17   1   0  304.77    9.40
  17   1   0  303.77   11.40
 -17   1   0  322.97   13.40
 -17   1   0  335.37   12.00
  17   1   0  334.47   12.10
  18  -1   0  109.79    7.10
 -18  -1   0   94.99    5.60
  18  -1   0   98.79    6.70
 -18  -1   0  116.79   10.10
 -18  -1   0  110.29    8.40
  18   1   0   98.49    7.90
 -18   1   0  107.29   10.00
  18   1   0  111.89    7.80
 -18   1   0   94.39    5.60
 -18   1   0   99.99    7.80
 -19  -1   0  140.09    6.70
 -19  -1   0  149.59   10.10
  19  -1   0  151.68    8.70
  19  -1   0  139.59    8.40
 -19  -1   0  137.89   11.90
 -19   1   0  176.98   12.20
 -19   1   0  160.48    9.50
  19   1   0  167.58    9.80
 -19   1   0  142.49    6.50
 -20  -1   0    4.30    6.90
 -20  -1   0   11.30    5.40
  20   1   0   18.00    7.40
 -20   1   0   12.60    5.40
 -20   1   0   19.10    7.10
   0  -2   0  289.17    5.80
  -1  -2   0  228.38    5.40
   1  -2   0  232.38    5.40
  -1  -2   0  228.68    5.30
  -1  -2   0  229.48    5.50
   1  -2   0  242.58    5.50
  -1  -2   0  227.78    5.50
   1  -2   0  240.18    5.10
  -1  -2   0  231.58    5.50
   1   2   0  237.28    5.40
  -1   2   0  234.38    5.40
  -1   2   0  236.98    4.80
  -1   2   0  245.58    5.50
   1   2   0  232.58    5.60
  -1   2   0  233.78    5.00
   1   2   0  225.78    5.50
  -1   2   0  236.18    4.80
   2   2   0 7967.70  160.98
   3  -2   0   36.90    1.90
  -3  -2   0   36.10    2.10
   3  -2   0   37.00    1.10
  -3  -2   0   37.60    1.80
  -3  -2   0   35.90    1.90
   3   2   0   38.50    1.90
   3   2   0   36.50    2.00
  -3   2   0   37.00    1.90
  -3   2   0   38.20    1.20
   3   2   0   38.50    1.90
  -3   2   0   36.90    1.90
  -4  -2   0 2167.98   44.30
  -4  -2   0 2207.78   44.10
  -4  -2   0 2147.79   44.50
  -4  -2   0 2230.38   44.60
   4  -2   0 2157.48   44.40
  -4   2   0 2272.47   44.40
  -4   2   0 2193.58   44.30
   4   2   0 2177.98   44.10
   4   2   0 2120.99   44.50
   4   2   0 2217.28   44.20
  -5  -2   0   81.29    3.30
  -5  -2   0   83.89    3.20
  -5  -2   0   74.89    3.10
  -5  -2   0   71.69    2.90
   5   2   0   77.09    3.30
  -5   2   0   85.99    3.40
   5   2   0   79.99    3.00
  -5   2   0   84.49    3.30
  -5   2   0   80.29    2.20
  -5   2   0   81.89    2.40
   5   2   0   76.69    3.10
  -6  -2   0 3060.89   62.99
  -6  -2   0 3138.29   62.49
  -6  -2   0 3228.18   63.29
  -6  -2   0 3027.30   62.89
   6   2   0 3105.59   63.29
  -6   2   0 3045.20   63.09
   6   2   0 3054.19   62.59
  -6   2   0 3305.47   63.29
   6   2   0 3097.99   62.69
  -7  -2   0   59.59    2.90
  -7  -2   0   69.79    3.60
  -7  -2   0   60.19    3.40
   7  -2   0   74.89    3.20
  -7  -2   0   66.39    3.30
  -7   2   0   66.89    2.50
  -7   2   0   70.99    3.70
  -7   2   0   66.49    2.70
   7   2   0   66.39    3.60
  -7   2   0   68.99    3.60
   7   2   0   61.49    3.00
  -8  -2   0 1471.15   31.20
  -8  -2   0 1467.55   31.60
  -8  -2   0 1464.95   31.50
  -8  -2   0 1456.95   30.50
   8  -2   0 1468.35   30.20
  -8   2   0 1440.26   31.60
  -8   2   0 1475.05   31.60
   8   2   0 1461.35   31.60
  -8   2   0 1424.96   30.10
  -8   2   0 1450.85   29.90
   8   2   0 1463.95   30.70
   9  -2   0   18.60    1.80
  -9  -2   0   21.10    2.50
  -9  -2   0   16.40    2.10
  -9  -2   0   17.70    2.40
  -9  -2   0   17.90    2.10
  -9   2   0   28.20    3.40
  -9   2   0   19.40    2.00
   9   2   0   17.80    2.50
   9   2   0   18.40    2.30
  -9   2   0   19.20    2.80
  -9   2   0   20.10    1.90
 -10  -2   0 1356.36   29.90
 -10  -2   0 1336.87   30.10
 -10  -2   0 1321.37   29.50
 -10  -2   0 1329.27   28.50
  10  -2   0 1220.18   29.50
 -10   2   0 1343.07   28.50
 -10   2   0 1328.17   28.30
 -10   2   0 1435.96   31.80
  10   2   0 1353.16   28.90
 -10   2   0 1376.56   28.50
 -10   2   0 1325.77   30.10
  10   2   0 1360.86   30.10
  11  -2   0  100.49    4.10
 -11  -2   0  106.29    5.20
 -11  -2   0   88.59    4.10
 -11  -2   0   95.69    5.40
 -11  -2   0   95.49    4.90
 -11   2   0   93.99    4.20
 -11   2   0  113.79    5.80
 -11   2   0   94.89    4.10
  11   2   0   97.59    5.20
 -11   2   0   99.59    4.20
  12  -2   0 1308.37   28.30
 -12  -2   0 1303.47   29.50
 -12  -2   0 1302.77   28.00
 -12  -2   0 1309.07   29.30
 -12  -2   0 1314.27   30.10
  12  -2   0 1279.87   27.90
  12   2   0 1295.67   29.50
 -12   2   0 1249.97   27.80
 -12   2   0 1279.27   30.20
 -12   2   0 1276.47   28.00
  12   2   0 1306.07   29.90
 -12   2   0 1278.07   28.10
  13  -2   0   10.90    2.10
 -13  -2   0    8.20    2.90
 -13  -2   0    3.80    2.30
 -13  -2   0   10.80    2.20
 -13  -2   0    6.40    2.30
  13  -2   0    7.80    2.10
 -13   2   0    9.40    3.10
 -13   2   0    8.50    2.20
 -13   2   0    9.00    2.20
  13   2   0    9.90    2.50
 -13   2   0    9.00    2.10
  13   2   0   10.40    2.90
 -14  -2   0  242.18    9.10
 -14  -2   0  253.87   10.00
  14  -2   0  237.58    7.70
  14  -2   0  238.48    8.00
 -14  -2   0  233.18    7.60
 -14   2   0  226.68    7.60
  14   2   0  230.98    9.30
 -14   2   0  245.98    8.10
 -14   2   0  235.18   14.20
  15  -2   0  110.59    5.30
 -15  -2   0  111.39    5.20
 -15  -2   0  112.69    7.00
  15  -2   0  111.79    5.60
 -15  -2   0  113.79    7.50
  15   2   0  103.59    6.60
  15   2   0  118.39    6.90
 -15   2   0  111.19    7.80
 -15   2   0  104.69    5.40
 -15   2   0  108.59    5.90
 -16  -2   0  395.06   13.10
 -16  -2   0  375.46   13.90
  16  -2   0  384.56   11.40
 -16  -2   0  355.66   10.50
  16   2   0  373.26   12.70
 -16   2   0  386.06   14.30
  16   2   0  386.16   13.20
 -16   2   0  354.96   10.40
 -16   2   0  372.36   11.70
 -17  -2   0   82.49    7.50
  17  -2   0   74.89    5.40
 -17  -2   0   69.79    5.10
 -17  -2   0   88.49    8.50
  17  -2   0   78.99    5.50
 -17   2   0   65.29    5.10
 -17   2   0   86.49    6.50
  17   2   0   78.89    6.90
 -17   2   0   69.89    8.30
  17   2   0   80.79    7.10
 -18  -2   0  198.58   11.80
  18  -2   0  188.98    8.10
 -18  -2   0  214.08    7.70
 -18  -2   0  224.38   10.80
  18  -2   0  197.28    8.50
 -18   2   0  193.18   12.00
 -18   2   0  194.48    9.30
  18   2   0  198.38   10.20
  18   2   0  199.48   10.40
 -18   2   0  176.78    7.40
 -19  -2   0   18.60    3.60
 -19  -2   0   17.40    5.40
 -19  -2   0   19.90    6.50
  19  -2   0   15.20    3.80
  19  -2   0   16.20    4.20
 -19   2   0   18.70    3.50
  19   2   0   19.10    5.00
 -19   2   0   17.40    6.40
 -19   2   0   14.60    4.50
   0  -3   0    0.30    0.50
   0  -3   0    0.70    0.30
   0  -3   0    0.60    0.80
   0  -3   0    3.00    0.90
   0  -3   0    0.10    0.50
   0   3   0    0.50    0.60
   0   3   0    0.70    0.80
   0   3   0    0.70    0.70
   0   3   0    0.30    0.60
   0   3   0    0.30    0.60
   0   3   0    0.60    0.90
   1  -3   0 3501.75   71.49
  -1  -3   0 3485.75   73.89
   1   3   0 3455.25   73.69
  -2  -3   0  231.08    5.70
  -2  -3   0  225.18    5.70
  -2  -3   0  223.88    5.90
   2  -3   0  229.18    5.30
  -2  -3   0  222.68    5.90
  -2  -3   0  230.98    6.00
   2  -3   0  224.08    5.80
   2  -3   0  223.98    5.80
   2   3   0  233.18    6.00
   2   3   0  229.68    6.00
   2   3   0  225.18    6.00
   2   3   0  233.98    5.80
  -2   3   0  223.18    5.00
  -2   3   0  228.28    5.40
  -2   3   0  222.08    5.80
  -2   3   0  234.68    5.80
  -3   3   0 3884.41   75.29
   3   3   0 3673.43   75.49
  -4  -3   0   16.70    2.00
  -4  -3   0   20.30    1.90
  -4  -3   0   18.00    1.80
   4  -3   0   17.90    1.80
   4   3   0   16.10    1.70
   4   3   0   18.80    1.90
   4   3   0   17.60    1.70
  -4   3   0   14.60    1.80
  -4   3   0   19.90    1.80
  -4   3   0   16.90    1.80
  -5  -3   0 1488.85   31.50
   5  -3   0 1510.95   29.50
  -5  -3   0 1487.05   31.50
   5  -3   0 1456.65   31.30
  -5  -3   0 1449.76   31.20
  -5  -3   0 1465.15   30.80
  -5  -3   0 1516.45   31.00
   5   3   0 1483.85   31.60
   5   3   0 1488.95   31.10
  -5   3   0 1546.15   31.30
   5   3   0 1495.85   31.10
  -5   3   0 1481.35   31.10
  -6  -3   0  636.34   15.10
   6  -3   0  666.63   13.20
  -6  -3   0  612.94   14.50
  -6  -3   0  607.94   15.00
  -6  -3   0  620.84   14.30
  -6  -3   0  615.74   14.70
  -6   3   0  667.93   13.30
  -6   3   0  662.53   14.90
   6   3   0  622.64   14.50
  -6   3   0  664.73   14.90
   6   3   0  610.84   15.10
   6   3   0  610.34   14.50
  -7  -3   0 1287.77   27.70
  -7  -3   0 1292.17   27.10
  -7  -3   0 1294.27   28.00
  -7  -3   0 1281.37   27.50
   7  -3   0 1277.17   25.90
   7   3   0 1257.87   27.20
  -7   3   0 1276.17   27.70
  -7   3   0 1237.08   25.70
  -7   3   0 1268.57   27.70
  -7   3   0 1281.77   26.00
   7   3   0 1274.57   27.40
   7   3   0 1284.87   28.10
  -8  -3   0   91.39    4.60
  -8  -3   0   96.39    4.00
  -8  -3   0   96.99    4.70
  -8  -3   0   97.19    4.60
  -8  -3   0   99.89    4.40
   8  -3   0  103.59    3.30
  -8   3   0  103.99    4.80
  -8   3   0  104.29    3.20
  -8   3   0  102.99    3.30
  -8   3   0  107.99    5.00
   8   3   0   97.49    4.20
   8   3   0   95.59    4.70
  -9  -3   0  613.24   15.00
  -9  -3   0  597.54   15.10
   9  -3   0  543.55   14.20
  -9  -3   0  619.64   15.40
  -9  -3   0  599.84   14.20
  -9   3   0  607.34   13.40
  -9   3   0  606.44   15.30
   9   3   0  611.34   15.50
  -9   3   0  612.14   15.40
  -9   3   0  600.34   13.20
   9   3   0  607.24   14.50
 -10  -3   0   54.09    3.90
 -10  -3   0   56.59    4.10
 -10  -3   0   51.09    4.20
 -10  -3   0   55.39    3.40
  10  -3   0   53.49    2.70
  10   3   0   59.59    4.30
 -10   3   0   59.29    4.40
  10   3   0   54.49    3.60
 -10   3   0   57.89    2.90
 -10   3   0   55.19    2.80
  11  -3   0  748.23   16.80
 -11  -3   0  756.12   19.00
 -11  -3   0  749.82   18.70
 -11  -3   0  758.52   17.60
 -11  -3   0  765.12   19.10
 -11   3   0  759.82   17.00
 -11   3   0  755.82   19.20
 -11   3   0  743.43   16.90
  11   3   0  757.02   18.00
  11   3   0  771.82   19.30
 -12  -3   0  110.99    6.20
  12  -3   0  116.79    4.30
 -12  -3   0  110.09    6.00
 -12  -3   0  107.89    4.90
 -12  -3   0  116.79    5.90
 -12   3   0  111.99    4.50
  12   3   0  108.89    6.10
 -12   3   0  119.09    6.50
  12   3   0  109.29    5.20
 -12   3   0  105.49    4.90
 -12   3   0  114.19    4.60
  12   3   0  105.19    5.80
 -13  -3   0  186.88    7.80
 -13  -3   0  185.28    7.90
  13  -3   0  181.28    6.20
 -13  -3   0  178.88    6.40
  13  -3   0  178.68    5.90
 -13  -3   0  184.18    8.10
  13   3   0  179.68    8.10
 -13   3   0  181.28    8.40
 -13   3   0  178.08    6.50
 -13   3   0  186.28    6.40
 -14  -3   0   94.59    6.70
  14  -3   0  102.99    4.70
 -14  -3   0   98.79    5.10
 -14  -3   0  105.99    6.50
 -14   3   0  101.79    5.10
  14   3   0  107.69    6.70
 -14   3   0  109.09    5.30
  15  -3   0  244.28    7.80
  15  -3   0  252.37    8.00
 -15  -3   0  269.47   10.30
 -15  -3   0  256.67   11.20
 -15  -3   0  275.87   11.00
 -15  -3   0  250.57    8.30
 -15   3   0  233.28    8.20
  15   3   0  243.78   10.10
 -15   3   0  246.78   10.90
 -15   3   0  249.28    8.50
  15   3   0  258.17   10.50
 -16  -3   0   73.99    5.10
  16  -3   0   82.99    4.50
 -16  -3   0   82.39    7.20
 -16  -3   0   72.19    8.00
  16  -3   0   74.69    4.60
 -16  -3   0   88.99    7.70
  16   3   0   75.39    6.80
 -16   3   0   76.29    5.70
  16   3   0   61.09    6.50
 -16   3   0   96.09    8.40
 -16   3   0   70.29    5.00
  17  -3   0  165.98    6.70
 -17  -3   0  185.88   11.40
 -17  -3   0  178.68   10.30
 -17  -3   0  186.28   10.00
 -17  -3   0  160.18    7.10
 -17   3   0  190.18   11.00
 -17   3   0  163.98    7.00
 -17   3   0  163.38    7.90
  17   3   0  181.88    9.80
  17   3   0  160.18    9.40
 -18  -3   0   18.20    9.70
 -18  -3   0   17.70    3.80
  18  -3   0   22.10    3.60
 -18  -3   0   18.20    5.40
  18  -3   0   17.70    3.20
 -18  -3   0   16.50    4.90
 -18   3   0   19.30    4.30
 -18   3   0   18.50    3.60
  18   3   0   30.80    6.10
 -18   3   0   27.50    6.10
  18   3   0   18.40    5.00
 -19  -3   0  108.79   10.10
 -19  -3   0   99.29    6.60
 -19  -3   0   99.09   11.60
  19  -3   0   97.19    6.40
 -19   3   0   95.19    6.30
  19   3   0   87.39    9.60
 -19   3   0   90.99    9.40
 -19   3   0   92.39    7.80
   0  -4   0  488.95   10.50
   0  -4   0  502.45   10.60
   0  -4   0  492.15    9.90
   0  -4   0  499.95   11.30
   0   4   0  495.65   11.00
   0   4   0  486.15   11.50
   0   4   0  500.35   10.80
   0   4   0  497.65   11.10
   0   4   0  486.95   10.80
   0   4   0  496.85   11.30
   1  -4   0  641.04   14.10
  -1  -4   0  648.64   12.80
   1  -4   0  627.74   12.80
  -1  -4   0  632.74   14.20
   1  -4   0  631.64   13.00
  -1  -4   0  667.23   13.70
  -1  -4   0  654.83   13.80
   1  -4   0  635.34   14.10
  -1  -4   0  642.24   14.40
   1   4   0  672.63   14.20
  -1   4   0  611.44   13.30
  -1   4   0  619.94   14.30
   1   4   0  654.53   14.50
   1   4   0  645.34   14.20
   1   4   0  649.54   14.20
  -1   4   0  637.74   13.60
  -1   4   0  614.74   13.60
   1   4   0  651.63   13.90
  -1   4   0  571.74   13.20
  -1   4   0  628.14   14.10
   1   4   0  676.63   14.00
  -1   4   0  641.14   13.40
  -2  -4   0  756.12   16.80
   2  -4   0  759.92   16.50
  -2  -4   0  762.12   16.70
  -2  -4   0  760.12   16.40
   2  -4   0  753.92   16.60
   2  -4   0  744.93   15.70
  -2  -4   0  774.02   16.30
  -2   4   0  737.53   15.40
   2   4   0  763.82   16.70
  -2   4   0  743.33   16.40
  -2   4   0  802.82   16.60
  -2   4   0  756.62   15.80
   2   4   0  761.42   16.90
  -2   4   0  742.43   15.60
   2   4   0  774.92   16.50
   2   4   0  767.92   16.80
  -2   4   0  741.93   15.60
  -2   4   0  738.93   16.70
  -2   4   0  754.32   15.40
   3  -4   0    3.60    1.10
  -3  -4   0    2.90    1.10
  -3  -4   0    1.60    1.10
  -3  -4   0    2.50    1.10
   3  -4   0    3.50    1.10
  -3  -4   0    2.00    1.00
  -3  -4   0    2.90    1.20
   3   4   0    2.80    0.90
  -3   4   0    4.30    0.70
  -3   4   0    1.80    1.10
  -3   4   0    3.00    1.10
   3   4   0    1.90    1.00
   3   4   0    4.30    1.30
   3   4   0    1.90    1.00
  -3   4   0    3.60    0.90
  -4  -4   0 1314.57   27.80
  -4  -4   0 1269.27   27.70
  -4  -4   0 1343.77   28.10
  -4  -4   0 1313.07   28.10
   4  -4   0 1315.67   27.80
  -4  -4   0 1317.47   27.70
  -4   4   0 1278.47   27.60
   4   4   0 1294.47   27.90
  -4   4   0 1300.17   26.10
   4   4   0 1284.47   28.20
  -4   4   0 1309.47   27.30
   4   4   0 1337.47   27.80
   4   4   0 1310.27   28.10
  -4   4   0 1394.06   27.90
  -5  -4   0  244.88    6.60
  -5  -4   0  238.08    7.10
  -5  -4   0  241.88    7.00
  -5  -4   0  245.98    7.40
  -5  -4   0  236.68    7.30
   5  -4   0  251.67    7.20
   5   4   0  246.08    7.10
   5   4   0  239.48    7.10
  -5   4   0  261.47    7.10
   5   4   0  239.18    7.50
  -5   4   0  261.87    7.00
  -5   4   0  279.07    7.30
  -6  -4   0 1001.10   21.80
  -6  -4   0  976.20   22.10
   6  -4   0  989.00   22.20
  -6  -4   0  980.30   22.40
  -6  -4   0  987.80   21.60
  -6   4   0  988.70   21.90
   6   4   0 1000.70   22.00
   6   4   0  985.40   22.50
  -6   4   0  997.40   19.90
   6   4   0  975.30   22.00
  -6   4   0 1001.50   22.00
  -6   4   0 1022.50   22.10
  -7  -4   0   10.90    1.80
  -7  -4   0    7.50    1.60
  -7  -4   0    9.40    1.90
  -7  -4   0    6.50    1.50
   7  -4   0    7.90    2.00
  -7  -4   0   11.60    2.00
  -7   4   0    8.00    1.00
  -7   4   0   12.20    2.10
  -7   4   0    9.30    1.90
   7   4   0    6.90    1.60
   7   4   0   13.00    2.20
   7   4   0    9.90    2.00
   8  -4   0  481.15   10.30
  -8  -4   0  498.15   12.60
   8  -4   0  488.75   10.30
  -8  -4   0  496.15   12.20
  -8  -4   0  477.55   13.10
  -8  -4   0  490.55   12.70
  -8  -4   0  491.55   13.10
   8   4   0  491.25   12.50
  -8   4   0  499.55   12.90
  -8   4   0  483.65   12.80
  -8   4   0  484.55   10.50
   8   4   0  490.45   12.50
  -8   4   0  490.45   10.60
   8   4   0  499.55   13.30
  -9  -4   0   14.30    2.90
  -9  -4   0   14.00    2.20
   9  -4   0   12.70    1.20
  -9  -4   0   10.10    2.20
  -9  -4   0    9.80    2.00
  -9  -4   0    7.50    2.00
   9   4   0    9.20    2.10
  -9   4   0   12.60    2.40
  -9   4   0   10.60    2.60
  -9   4   0   12.10    1.50
   9   4   0    8.80    2.10
  10  -4   0  427.06    9.70
 -10  -4   0  447.66   12.40
 -10  -4   0  436.16   12.70
 -10  -4   0  426.16   12.50
  10  -4   0  440.76    9.80
 -10  -4   0  436.06   12.30
 -10  -4   0  443.36   11.50
 -10   4   0  444.26   12.60
  10   4   0  422.96   12.70
 -10   4   0  423.16   10.10
 -10   4   0  424.56   10.20
  10   4   0  456.95   11.90
 -11  -4   0   43.90    4.60
 -11  -4   0   49.60    4.50
  11  -4   0   52.69    2.50
 -11  -4   0   50.59    4.60
 -11  -4   0   48.60    4.30
 -11  -4   0   49.20    3.70
  11  -4   0   55.59    2.70
  11   4   0   55.59    4.60
 -11   4   0   56.49    2.70
  11   4   0   51.49    4.50
 -11   4   0   50.79    2.90
 -11   4   0   52.89    4.80
  11   4   0   48.50    4.00
  12  -4   0  317.37    8.10
 -12  -4   0  328.17   10.80
  12  -4   0  296.87    7.80
 -12  -4   0  316.37   10.50
 -12  -4   0  323.47    9.40
 -12  -4   0  324.07   10.80
 -12   4   0  319.57    8.50
  12   4   0  309.97   10.70
 -12   4   0  321.87   11.00
  12   4   0  332.37    9.90
  12   4   0  321.57   11.10
 -13  -4   0   12.60    3.20
 -13  -4   0   10.60    2.90
  13  -4   0   10.00    1.80
  13  -4   0   12.80    1.80
 -13  -4   0   10.20    2.50
 -13   4   0   12.10    2.20
 -13   4   0   14.20    3.50
  13   4   0   12.70    2.70
  13   4   0   11.50    3.50
 -14  -4   0  188.58    8.50
  14  -4   0  162.68    5.60
 -14  -4   0  175.28    6.80
  14  -4   0  169.08    5.50
 -14  -4   0  180.58    8.80
 -14   4   0  175.58    9.10
 -14   4   0  164.38    6.30
  14   4   0  165.88    7.00
 -14   4   0  160.38    6.70
  14   4   0  192.08    8.80
  15  -4   0   27.50    3.20
 -15  -4   0   28.50    4.50
  15  -4   0   25.30    2.80
 -15  -4   0   36.00    4.90
 -15  -4   0   32.60    3.70
 -15  -4   0   26.10    5.20
 -15   4   0   26.20    3.60
  15   4   0   28.70    4.50
 -15   4   0   35.10    5.30
 -15   4   0   33.50    3.60
 -16  -4   0  118.49    8.30
 -16  -4   0  117.59    8.50
  16  -4   0  118.49    5.10
 -16  -4   0  118.49    6.30
  16  -4   0  113.69    4.80
 -16  -4   0  122.69    9.20
  16   4   0  119.29    8.10
 -16   4   0   97.99    6.10
 -16   4   0  119.19    9.20
 -16   4   0  109.49    6.10
  16   4   0  108.59    8.10
 -17  -4   0   19.10    6.10
 -17  -4   0   25.70    4.00
  17  -4   0   23.00    2.80
  17  -4   0   16.50    2.80
 -17  -4   0   25.20    5.20
 -17  -4   0   26.40    5.60
 -17   4   0   20.70    3.70
 -17   4   0   22.50    5.30
  17   4   0   19.40    4.70
 -17   4   0   23.60    3.70
  17   4   0   19.70    5.00
 -18  -4   0   30.80    6.60
 -18  -4   0   37.60    6.00
 -18  -4   0   41.90    4.70
  18  -4   0   28.10    3.50
 -18   4   0   18.40    6.40
  18   4   0   25.40    5.90
 -18   4   0   27.80    4.60
 -18   4   0   31.60    4.40
 -19  -4   0   11.80    4.30
  19  -4   0    6.10    3.00
 -19  -4   0    2.60    5.30
 -19  -4   0    5.80    6.50
 -19   4   0    7.30    4.30
  19   4   0    3.70    5.60
 -19   4   0   -0.40    6.60
   0  -5   0    3.10    1.20
   0  -5   0    3.80    0.90
   0  -5   0    2.70    0.80
   0   5   0    4.20    1.30
   0   5   0    3.60    1.30
   0   5   0    4.20    1.00
   0   5   0    3.60    1.10
   0   5   0    3.70    1.00
   0   5   0    3.70    1.10
  -1  -5   0  324.97    8.60
   1  -5   0  320.87    8.30
   1  -5   0  309.27    8.30
   1  -5   0  316.17    6.80
  -1  -5   0  335.17    8.50
  -1  -5   0  326.57    7.80
  -1  -5   0  327.37    6.70
   1  -5   0  319.57    6.80
  -1  -5   0  339.67    7.80
  -1   5   0  326.57    7.60
   1   5   0  331.47    8.10
  -1   5   0  301.57    7.00
  -1   5   0  321.27    7.50
   1   5   0  324.77    8.40
   1   5   0  320.97    8.70
  -1   5   0  319.57    7.80
  -1   5   0  319.07    8.30
  -1   5   0  323.77    8.60
  -1   5   0  321.07    7.80
   1   5   0  327.87    8.00
   1   5   0  331.37    8.30
   1   5   0  338.27    8.30
   2  -5   0    1.20    1.10
   2  -5   0    0.90    1.10
  -2  -5   0    2.40    1.00
  -2  -5   0    2.00    1.40
  -2  -5   0    0.80    1.00
  -2  -5   0    0.70    1.10
   2   5   0    0.80    1.00
  -2   5   0    0.10    0.70
  -2   5   0    0.90    1.10
  -2   5   0   -0.80    0.70
  -2   5   0   -0.40    0.60
   2   5   0   -0.90    1.10
  -2   5   0   -0.20    0.70
  -2   5   0   -0.20    0.70
  -2   5   0    0.70    1.10
   2   5   0    1.60    1.30
   2   5   0    0.40    1.10
   2   5   0    1.00    1.10
  -3  -5   0  397.66   10.20
   3  -5   0  388.86    9.90
   3  -5   0  402.16    9.90
  -3  -5   0  400.26    9.70
  -3  -5   0  397.96    9.90
  -3  -5   0  392.66   10.10
  -3   5   0  386.16   10.10
   3   5   0  384.86   10.30
  -3   5   0  403.46    8.50
  -3   5   0  417.96   10.10
   3   5   0  389.76   10.20
   3   5   0  398.66    9.90
  -3   5   0  390.06    8.40
  -3   5   0  399.76    8.70
   3   5   0  406.66   10.30
   3   5   0  394.86   10.20
  -3   5   0  385.16    8.70
  -3   5   0  403.66    9.20
  -3   5   0  390.96    9.90
  -4  -5   0   52.99    3.40
  -4  -5   0   51.19    3.20
   4  -5   0   59.39    3.20
  -4  -5   0   51.09    3.10
   4   5   0   49.70    3.30
   4   5   0   49.90    3.30
   4   5   0   49.30    3.00
  -4   5   0   66.29    3.30
  -4   5   0   61.09    1.60
  -4   5   0   58.49    2.00
  -4   5   0   56.79    2.80
   4   5   0   52.59    3.40
  -4   5   0   60.09    1.60
  -5  -5   0  522.85   13.20
  -5  -5   0  525.15   13.30
  -5  -5   0  537.15   12.90
  -5  -5   0  526.05   13.00
   5  -5   0  524.95   13.10
  -5  -5   0  533.05   13.00
  -5  -5   0  527.45   12.10
   5   5   0  514.65   13.10
  -5   5   0  535.95   12.90
  -5   5   0  538.45   12.50
   5   5   0  516.35   13.50
   5   5   0  526.65   13.00
  -5   5   0  553.04   13.10
  -6  -5   0    0.50    1.40
  -6  -5   0    1.40    1.50
   6  -5   0    0.00    1.30
  -6  -5   0    1.00    1.30
  -6  -5   0    1.40    1.20
  -6  -5   0    0.90    1.50
  -6  -5   0    0.70    1.10
  -6   5   0    0.50    1.30
   6   5   0   -0.20    1.30
   6   5   0   -0.20    1.20
  -6   5   0   -0.50    1.50
  -6   5   0   -0.80    1.20
   6   5   0    1.80    1.50
  -7  -5   0   72.69    4.10
  -7  -5   0   73.89    4.40
  -7  -5   0   78.69    3.80
  -7  -5   0   72.29    4.20
  -7  -5   0   73.49    3.90
   7  -5   0   68.39    4.10
   7   5   0   75.79    4.00
  -7   5   0   83.39    4.20
   7   5   0   73.69    4.50
  -7   5   0   76.09    4.40
   7   5   0   75.19    4.10
  -7   5   0   78.99    4.00
  -8  -5   0    7.50    2.40
  -8  -5   0   10.20    2.40
  -8  -5   0    9.50    2.20
  -8  -5   0    9.80    2.00
  -8   5   0   11.50    2.20
   8   5   0    6.40    1.90
  -8   5   0   11.30    2.60
  -8   5   0    7.50    1.90
   8   5   0    8.30    2.10
  -8   5   0   11.10    1.00
   8   5   0   11.10    2.10
  -9  -5   0  336.17   10.80
  -9  -5   0  350.86   10.10
  -9  -5   0  352.96    9.90
  -9  -5   0  339.67   10.30
  -9  -5   0  340.17   10.70
  -9   5   0  346.77   10.40
   9   5   0  340.57   10.70
  -9   5   0  332.87    7.70
   9   5   0  349.47   10.20
   9   5   0  348.07   11.00
 -10  -5   0   34.40    3.90
 -10  -5   0   31.30    3.40
 -10  -5   0   28.20    3.20
 -10  -5   0   34.20    4.10
 -10   5   0   40.90    4.30
  10   5   0   33.20    4.10
  10   5   0   36.20    3.70
  10   5   0   31.60    4.20
 -10   5   0   37.90    2.10
 -11  -5   0   60.09    5.30
 -11  -5   0   58.89    4.20
 -11  -5   0   53.59    4.80
 -11  -5   0   57.79    4.80
 -11   5   0   54.19    5.10
  11   5   0   59.89    5.20
  11   5   0   58.89    5.20
  11   5   0   56.79    4.40
 -11   5   0   59.29    2.90
 -12  -5   0   -1.90    2.00
 -12  -5   0   -2.00    2.20
 -12  -5   0   -4.10    2.10
 -12   5   0   -1.20    1.30
  12   5   0   -3.20    2.20
  12   5   0    0.00    2.30
 -12   5   0    2.50    2.50
  12   5   0   -1.00    2.10
 -13  -5   0  128.99    7.20
 -13  -5   0  120.79    6.00
 -13  -5   0  124.69    7.20
  13   5   0  108.19    6.90
 -13   5   0  131.09    7.70
  13   5   0  135.09    7.50
 -13   5   0  118.19    4.90
  13   5   0  134.69    6.50
 -14  -5   0   58.79    5.10
 -14  -5   0   51.89    6.40
 -14  -5   0   58.59    6.30
  14   5   0   69.39    6.40
 -14   5   0   53.29    4.00
  14   5   0   62.39    5.30
 -14   5   0   61.99    6.70
 -15  -5   0   34.10    5.00
 -15  -5   0   28.40    5.10
 -15  -5   0   41.70    5.00
 -15  -5   0   46.90    5.00
 -15   5   0   62.09    7.30
 -15   5   0   39.80    4.00
  15   5   0   45.20    5.80
  15   5   0   46.80    6.10
 -15   5   0   41.20    5.00
  15   5   0   39.00    5.00
 -16  -5   0    6.60    3.40
 -16  -5   0   15.80    4.40
 -16  -5   0    9.20    5.00
 -16  -5   0    3.60    3.80
  16   5   0    4.30    4.70
 -16   5   0   15.30    4.70
 -16   5   0    7.40    3.30
  16   5   0    6.70    4.40
  16   5   0    6.50    3.20
 -16   5   0    6.00    2.80
 -17  -5   0   19.60    5.40
 -17  -5   0   18.10    5.70
 -17  -5   0   19.50    5.00
 -17  -5   0   19.00    5.50
  17   5   0   21.30    5.80
 -17   5   0   23.00    5.60
 -17   5   0   14.70    3.90
 -17   5   0   17.90    3.50
  17   5   0   15.70    6.40
 -18  -5   0    6.40    5.20
 -18  -5   0   12.50    4.20
 -18  -5   0    7.20    5.50
 -18   5   0    8.60    5.70
  18   5   0    9.40    5.10
 -18   5   0    4.80    3.80
 -18   5   0    4.10    3.80
 -19  -5   0   37.10    7.00
 -19  -5   0   27.20    7.60
 -19   5   0   33.40    4.70
 -19   5   0   26.20    7.80
   0  -6   0   65.69    2.50
   0  -6   0   70.69    3.50
   0  -6   0   73.79    2.60
   0  -6   0   60.59    3.40
   0   6   0   69.89    3.00
   0   6   0   67.19    3.50
   0   6   0   65.79    3.00
   0   6   0   66.59    3.70
   0   6   0   64.69    3.10
   0   6   0   70.09    3.10
  -1  -6   0  148.79    5.30
   1  -6   0  142.19    3.50
  -1  -6   0  157.18    4.60
   1  -6   0  142.19    5.10
   1  -6   0  142.79    5.20
   1  -6   0  145.09    3.50
  -1  -6   0  159.18    4.50
   1   6   0  157.78    5.40
   1   6   0  152.78    5.10
  -1   6   0  151.58    5.20
  -1   6   0  142.49    5.40
   1   6   0  152.18    5.10
  -1   6   0  148.49    4.40
  -1   6   0  143.79    4.40
  -1   6   0  145.49    4.70
   1   6   0  161.18    5.70
  -1   6   0  142.39    4.60
   1   6   0  152.58    4.90
  -2  -6   0  153.78    4.90
  -2  -6   0  149.39    3.60
  -2  -6   0  148.59    5.50
  -2  -6   0  139.99    3.70
   2  -6   0  145.49    5.20
  -2  -6   0  151.98    4.80
   2  -6   0  152.38    5.30
  -2  -6   0  154.78    5.50
   2   6   0  152.88    5.10
  -2   6   0  149.59    5.50
  -2   6   0  145.89    4.20
  -2   6   0  151.88    4.30
  -2   6   0  150.78    4.50
  -2   6   0  150.08    3.90
   2   6   0  151.28    5.70
  -2   6   0  149.29    4.40
  -2   6   0  148.79    5.20
   2   6   0  149.39    5.50
   2   6   0  152.98    5.40
   2   6   0  153.88    5.40
   3  -6   0   11.40    1.90
  -3  -6   0   11.30    1.70
  -3  -6   0   14.10    1.90
   3  -6   0   16.20    2.20
  -3  -6   0   11.40    2.10
  -3  -6   0   12.20    2.20
  -3  -6   0   10.80    1.20
   3   6   0    7.50    1.50
  -3   6   0   13.60    1.60
   3   6   0    8.00    1.90
   3   6   0    9.40    2.00
  -3   6   0   14.20    1.40
  -3   6   0   11.80    1.50
  -3   6   0   10.90    1.40
  -3   6   0   11.80    1.30
   3   6   0   15.30    2.50
  -3   6   0   12.10    1.80
   3   6   0   12.60    2.20
  -3   6   0   19.00    2.50
  -4  -6   0  474.05   10.60
  -4  -6   0  463.95   12.20
   4  -6   0  464.15   12.00
  -4  -6   0  470.15   11.90
  -4  -6   0  487.15   11.80
  -4  -6   0  462.75   12.20
  -4   6   0  474.25   11.10
   4   6   0  482.65   12.50
  -4   6   0  466.55   10.30
  -4   6   0  493.55   12.10
  -4   6   0  482.75   11.90
   4   6   0  485.55   12.50
   4   6   0  474.85   12.50
  -4   6   0  464.65   10.10
   4   6   0  471.65   12.40
  -4   6   0  464.05   10.10
   4   6   0  474.05   12.00
  -4   6   0  470.35   12.10
  -5  -6   0   79.29    4.40
  -5  -6   0   79.19    3.20
   5  -6   0   85.09    4.20
  -5  -6   0   75.39    4.20
  -5  -6   0   83.69    4.20
  -5  -6   0   73.49    4.00
  -5   6   0   83.19    4.00
  -5   6   0   82.99    2.40
   5   6   0   74.49    4.40
  -5   6   0   87.29    2.40
   5   6   0   72.49    4.30
  -5   6   0   88.39    4.10
  -5   6   0   77.39    2.50
   5   6   0   72.49    4.30
   5   6   0   75.69    4.30
  -5   6   0   81.99    2.20
  -5   6   0   81.59    3.60
  -5   6   0   82.99    4.30
  -6  -6   0   48.90    3.40
  -6  -6   0   43.40    3.50
  -6  -6   0   51.29    3.80
  -6  -6   0   57.99    3.00
   6  -6   0   40.70    3.40
  -6  -6   0   52.99    3.60
   6   6   0   47.30    3.60
   6   6   0   48.00    3.50
  -6   6   0   43.00    3.80
  -6   6   0   49.90    3.50
   6   6   0   45.80    3.80
   6   6   0   49.90    3.90
  -6   6   0   53.89    3.30
  -7  -6   0    3.70    1.90
  -7  -6   0    0.10    1.60
   7  -6   0   -0.20    1.60
  -7  -6   0   -0.80    1.50
  -7  -6   0    1.40    1.30
  -7  -6   0   -1.00    1.50
  -7   6   0    2.90    2.20
   7   6   0   -0.90    1.70
   7   6   0    1.70    1.60
  -7   6   0   -0.10    1.70
  -7   6   0    0.80    1.40
   7   6   0   -0.60    1.70
   7   6   0    0.30    1.70
  -8  -6   0   11.10    2.50
  -8  -6   0   14.70    2.50
  -8  -6   0   13.70    2.50
  -8  -6   0   18.70    2.30
   8  -6   0   17.10    3.20
  -8  -6   0   20.10    2.80
   8   6   0   19.00    2.80
  -8   6   0    9.80    2.80
   8   6   0   22.80    3.00
  -8   6   0   15.70    2.40
   8   6   0   13.30    2.50
  -8   6   0   14.20    2.60
   8   6   0   16.10    2.80
  -9  -6   0   14.90    2.60
  -9  -6   0   22.10    2.90
  -9  -6   0   23.20    3.40
   9   6   0   15.30    2.90
   9   6   0   15.00    2.90
  -9   6   0   23.90    3.10
   9   6   0   20.80    3.30
  -9   6   0   21.60    2.90
  -9   6   0   21.90    1.50
 -10  -6   0   18.60    2.70
 -10  -6   0   14.00    2.80
 -10  -6   0   20.90    3.40
 -10  -6   0   19.20    3.00
 -10  -6   0   19.70    3.60
 -10   6   0   25.40    3.50
  10   6   0   18.40    3.50
 -10   6   0   16.70    1.70
  10   6   0   19.70    3.70
 -10   6   0   19.00    3.30
  10   6   0   20.70    3.20
 -11  -6   0   14.90    2.80
 -11  -6   0    9.80    2.60
 -11  -6   0   13.00    3.00
 -11  -6   0   14.10    3.30
 -11   6   0    8.70    2.90
 -11   6   0    9.70    2.80
  11   6   0    9.60    3.00
 -11   6   0    8.50    1.50
  11   6   0   12.30    3.00
  11   6   0    8.00    2.90
 -12  -6   0   11.00    3.60
 -12  -6   0   16.10    3.20
 -12  -6   0   20.20    3.30
  12   6   0   12.90    3.00
 -12   6   0    9.90    3.10
  12   6   0   15.80    3.20
  12   6   0   18.10    3.50
 -12   6   0   14.40    3.30
 -12   6   0   15.90    1.90
 -13  -6   0    4.90    2.80
 -13  -6   0    6.80    3.20
 -13  -6   0    2.30    2.90
 -13   6   0    9.20    3.40
 -13   6   0    5.00    1.70
  13   6   0   -0.20    3.30
  13   6   0    9.00    2.80
  13   6   0    0.70    2.90
 -13   6   0    2.60    3.00
 -14  -6   0    8.00    3.50
 -14  -6   0    7.20    4.50
 -14  -6   0    0.20    3.90
 -14  -6   0    4.60    3.20
 -14   6   0   10.30    2.20
  14   6   0    9.90    4.10
 -14   6   0   12.50    3.80
 -14   6   0   10.90    3.90
  14   6   0    7.10    3.70
  14   6   0    9.30    3.30
 -15  -6   0   13.20    4.10
 -15  -6   0   16.50    4.50
 -15  -6   0   17.10    3.80
 -15  -6   0   10.70    4.70
 -15  -6   0   19.20    4.10
  15   6   0   11.30    5.10
 -15   6   0   20.80    2.90
  15   6   0   27.20    5.00
 -15   6   0   18.30    4.70
  15   6   0   22.80    4.10
 -16  -6   0   13.90    4.40
 -16  -6   0   17.40    5.90
 -16  -6   0    8.90    4.50
 -16  -6   0   15.10    4.90
 -16  -6   0   10.20    4.00
  16   6   0   15.20    4.00
 -16   6   0   13.60    5.00
  16   6   0    3.50    5.00
  16   6   0   10.60    4.60
 -16   6   0    4.80    3.80
 -16   6   0    7.50    2.80
 -17  -6   0   -1.10    4.80
 -17  -6   0    4.90    4.70
 -17  -6   0   -1.00    3.90
  17   6   0    1.40    3.80
  17   6   0    8.90    4.90
 -17   6   0    2.60    3.10
 -17   6   0    0.50    3.10
 -17   6   0    4.60    4.10
 -17   6   0    8.60    5.50
 -18  -6   0    3.50    5.50
 -18  -6   0    3.00    4.60
 -18  -6   0    8.00    5.70
 -18   6   0   10.80    4.10
 -18   6   0   16.30    6.80
  18   6   0    7.10    5.80
 -18   6   0    7.40    3.50
 -18   6   0    4.50    4.50
   0  -7   0    3.60    0.90
   0  -7   0    1.90    1.40
   0  -7   0    3.80    1.50
   0  -7   0    4.50    0.90
   0   7   0    2.90    1.20
   0   7   0    2.10    1.20
   0   7   0    1.80    1.50
   0   7   0    3.00    1.30
   0   7   0    3.80    1.20
   0   7   0    3.30    1.50
  -1  -7   0    7.20    1.30
   1  -7   0    7.00    1.70
  -1  -7   0    8.20    1.30
  -1  -7   0    7.30    1.90
   1  -7   0    8.50    1.90
  -1   7   0    6.70    1.70
  -1   7   0    7.30    1.50
   1   7   0    9.90    1.90
   1   7   0    8.20    1.50
  -1   7   0    7.50    1.40
   1   7   0    7.00    1.60
  -1   7   0    8.40    1.50
   1   7   0    7.00    1.80
  -1   7   0    7.20    2.00
  -1   7   0    6.20    1.50
   1   7   0    6.40    1.80
  -2  -7   0    1.10    1.50
   2  -7   0    3.70    1.50
  -2  -7   0   -1.00    1.30
   2  -7   0    1.10    1.30
  -2  -7   0   -1.30    1.10
   2   7   0   -1.10    1.20
   2   7   0   -0.40    1.40
  -2   7   0    3.10    1.50
  -2   7   0   -0.40    1.50
   2   7   0   -1.90    1.40
  -2   7   0   -1.90    1.10
  -2   7   0   -2.50    0.90
  -2   7   0   -1.60    1.00
  -2   7   0   -1.20    0.70
   2   7   0   -2.50    1.20
  -2   7   0   -1.20    1.10
   2   7   0   -0.40    1.50
  -3  -7   0   19.90    2.50
   3  -7   0   22.60    2.70
   3  -7   0   18.00    2.40
  -3  -7   0   21.30    1.30
  -3  -7   0   22.00    2.70
  -3  -7   0   20.60    2.80
  -3  -7   0   21.70    2.40
  -3   7   0   23.00    1.80
  -3   7   0   20.80    1.80
  -3   7   0   22.60    2.80
   3   7   0   18.30    2.50
   3   7   0   23.00    2.80
   3   7   0   19.30    2.80
   3   7   0   19.70    2.80
  -3   7   0   17.00    2.40
  -3   7   0   20.40    2.00
  -3   7   0   17.40    1.80
  -3   7   0   22.80    1.80
   3   7   0   23.50    2.70
   4  -7   0   18.50    2.50
  -4  -7   0   19.50    1.60
   4  -7   0   15.10    2.30
  -4  -7   0   19.70    2.70
  -4  -7   0   19.00    2.30
  -4  -7   0   25.90    3.20
  -4  -7   0   21.10    2.60
   4   7   0   25.70    3.20
  -4   7   0   14.20    2.20
  -4   7   0   15.20    1.60
  -4   7   0   17.70    1.70
   4   7   0   21.00    3.20
   4   7   0   23.30    3.00
   4   7   0   15.60    2.50
  -4   7   0   14.20    1.60
  -4   7   0   17.70    2.10
  -4   7   0   18.00    2.80
  -4   7   0   13.40    1.60
   4   7   0   15.10    2.10
  -5  -7   0   -2.90    1.50
  -5  -7   0    0.80    1.00
  -5  -7   0    0.40    1.50
  -5  -7   0   -1.20    1.40
   5  -7   0    2.40    1.70
  -5  -7   0    0.00    1.60
  -5   7   0    0.30    0.70
  -5   7   0   -0.50    0.70
  -5   7   0    1.00    1.60
   5   7   0    0.30    1.50
   5   7   0    4.30    2.00
   5   7   0   -0.40    1.70
   5   7   0    2.90    1.90
   5   7   0    3.40    2.00
  -5   7   0    0.40    0.80
  -5   7   0    1.50    0.80
  -5   7   0    0.00    1.50
  -5   7   0    0.20    1.20
  -5   7   0    0.90    2.00
  -6  -7   0   -3.10    1.40
  -6  -7   0    0.70    1.90
  -6  -7   0   -2.40    1.60
  -6  -7   0   -1.70    1.60
  -6  -7   0    0.90    1.20
   6  -7   0    0.30    1.60
  -6   7   0    0.10    1.70
  -6   7   0    2.60    1.70
  -6   7   0    1.90    2.50
   6   7   0   -0.40    1.60
   6   7   0   -0.30    1.80
  -6   7   0    0.90    0.70
  -6   7   0    0.10    1.30
   6   7   0    1.30    2.10
   6   7   0   -1.30    1.80
  -7  -7   0   13.90    2.40
   7  -7   0   10.40    2.60
  -7  -7   0   13.80    2.00
  -7  -7   0   10.80    2.20
  -7  -7   0   12.90    2.80
  -7  -7   0   15.40    2.60
  -7   7   0   15.70    1.20
   7   7   0   10.20    2.70
   7   7   0   16.60    2.90
  -7   7   0   12.50    2.40
   7   7   0   13.30    2.70
  -7   7   0    7.70    3.00
  -7   7   0   14.00    2.10
  -7   7   0   11.20    2.20
   7   7   0   11.00    2.20
   8  -7   0    6.10    2.10
  -8  -7   0    4.40    2.70
  -8  -7   0    2.10    1.60
  -8  -7   0    3.70    2.20
  -8  -7   0    2.90    2.00
   8   7   0    2.80    2.10
  -8   7   0    1.60    1.90
  -8   7   0    6.40    2.30
   8   7   0    5.40    3.00
   8   7   0    3.20    2.00
  -8   7   0    7.70    2.20
   8   7   0    3.40    2.40
  -9  -7   0    3.30    2.10
   9  -7   0    1.40    2.20
  -9  -7   0    8.10    2.80
  -9  -7   0    5.10    2.30
  -9  -7   0    4.00    2.10
  -9  -7   0    5.30    2.30
  -9   7   0    3.50    2.00
   9   7   0    2.60    2.30
   9   7   0    8.00    4.70
  -9   7   0    5.70    1.00
   9   7   0    7.50    2.70
  -9   7   0    3.80    2.20
  -9   7   0    3.40    2.30
 -10  -7   0    2.50    2.10
 -10  -7   0    9.50    2.70
 -10  -7   0    2.30    2.40
 -10  -7   0    4.10    3.00
 -10  -7   0    4.50    2.50
  10   7   0    6.20    2.70
 -10   7   0    9.50    2.90
  10   7   0    5.90    2.90
  10   7   0    4.20    2.90
 -10   7   0    6.70    2.60
 -10   7   0   10.30    2.40
 -11  -7   0   24.40    4.80
 -11  -7   0   24.10    3.30
 -11   7   0   23.70    2.10
  11   7   0   20.00    3.90
 -11   7   0   24.20    3.60
 -11   7   0   23.30    3.60
  11   7   0   33.30    4.20
  11   7   0   33.40    5.10
 -12  -7   0    7.40    2.90
 -12  -7   0   16.70    3.90
 -12  -7   0   16.00    3.70
 -12  -7   0    8.80    3.10
 -12  -7   0   10.70    3.20
 -12   7   0   13.20    3.40
  12   7   0    7.90    3.30
  12   7   0    9.10    3.10
 -12   7   0   13.30    1.80
 -12   7   0   14.30    2.90
  12   7   0    9.70    3.60
 -12   7   0   12.40    3.30
 -13  -7   0    4.20    3.30
 -13  -7   0    1.40    2.90
 -13  -7   0    4.90    3.00
 -13  -7   0    3.40    3.80
 -13  -7   0    3.00    2.90
 -13   7   0    3.80    2.40
  13   7   0   -0.60    3.10
 -13   7   0    0.90    1.60
 -13   7   0    8.20    3.70
  13   7   0    3.00    3.00
  13   7   0    3.00    4.00
 -14  -7   0   16.80    3.80
 -14  -7   0   22.60    5.50
 -14  -7   0   21.20    4.40
 -14  -7   0   15.90    4.00
  14   7   0   17.70    4.30
 -14   7   0   22.80    2.80
  14   7   0   20.30    4.20
  14   7   0   14.20    3.80
 -14   7   0   16.90    4.50
 -14   7   0   21.20    3.30
 -14   7   0   26.20    4.60
 -15  -7   0    0.80    3.40
 -15  -7   0   -0.70    3.70
 -15  -7   0    3.20    3.70
 -15  -7   0    4.00    4.80
 -15  -7   0    6.70    4.10
  15   7   0    5.50    4.30
 -15   7   0    2.30    2.70
  15   7   0    4.50    3.70
 -15   7   0   -7.60    3.60
  15   7   0    0.30    4.40
 -15   7   0   -1.30    4.10
 -15   7   0    1.60    2.30
 -16  -7   0   -0.80    4.10
 -16  -7   0    0.60    4.20
 -16  -7   0   -2.30    4.60
  16   7   0    6.60    5.10
 -16   7   0   -2.30    3.00
 -16   7   0    2.40    4.90
  16   7   0    1.80    6.20
 -16   7   0    5.00    5.00
  16   7   0   -9.70    3.90
 -16   7   0    1.30    2.70
 -17  -7   0    0.00    4.70
 -17  -7   0    6.70    5.50
 -17  -7   0   -3.40    5.20
 -17   7   0    1.40    3.30
  17   7   0    8.00    5.70
 -17   7   0    2.20    3.70
 -17   7   0   12.90    5.70
 -17   7   0    0.20    4.60
  17   7   0   -2.40    5.00
 -17   7   0    1.20    6.20
   0  -8   0    0.70    1.60
   0  -8   0    1.30    0.90
   0  -8   0    1.60    1.60
   0  -8   0    1.50    0.90
   0   8   0    0.90    1.70
   0   8   0    1.60    1.30
   0   8   0    0.10    1.80
   0   8   0    1.30    1.50
   0   8   0    0.70    1.30
   0   8   0    1.90    1.40
  -1  -8   0    6.80    1.50
  -1  -8   0    4.50    1.80
   1  -8   0    8.50    2.10
  -1  -8   0    7.20    1.50
   1  -8   0    7.30    2.10
   1   8   0    6.70    1.80
   1   8   0    9.20    2.30
   1   8   0    7.80    1.70
  -1   8   0    9.00    1.70
   1   8   0    8.20    2.10
  -1   8   0   10.10    1.90
   1   8   0    4.00    1.80
  -1   8   0    8.70    1.70
  -1   8   0    7.10    2.00
  -1   8   0    7.10    1.70
  -1   8   0    7.10    2.10
  -2  -8   0   -0.40    1.60
  -2  -8   0    1.30    1.30
   2  -8   0    1.50    1.60
  -2  -8   0    0.60    1.20
   2  -8   0    0.50    1.60
  -2   8   0    0.00    1.60
   2   8   0    0.00    1.30
  -2   8   0   -0.70    1.60
   2   8   0   -0.50    1.70
   2   8   0    0.80    1.60
  -2   8   0    0.00    1.20
  -2   8   0    0.30    1.10
   2   8   0    1.00    1.40
  -2   8   0    0.10    1.10
  -2   8   0    0.30    1.10
   2   8   0    0.10    1.70
   3  -8   0    1.90    1.70
  -3  -8   0    1.90    1.80
   3  -8   0    0.40    1.50
  -3  -8   0    2.40    0.60
  -3  -8   0    0.20    1.40
  -3  -8   0   -0.90    1.50
  -3   8   0    0.90    1.10
  -3   8   0    1.70    1.30
   3   8   0   -2.50    1.60
   3   8   0    0.40    1.60
  -3   8   0    1.30    1.20
  -3   8   0    1.80    1.20
   3   8   0    3.00    2.00
  -3   8   0    2.50    1.90
  -3   8   0    1.00    1.70
   3   8   0    1.00    1.80
  -3   8   0    1.60    1.00
  -4  -8   0   26.90    3.10
   4  -8   0   31.20    3.20
  -4  -8   0   32.70    3.80
  -4  -8   0   28.10    3.00
  -4  -8   0   28.40    1.80
   4  -8   0   28.60    3.40
  -4  -8   0   28.00    3.60
  -4   8   0   26.00    2.30
  -4   8   0   27.50    3.50
   4   8   0   26.00    3.40
  -4   8   0   29.90    2.10
  -4   8   0   28.30    2.10
  -4   8   0   25.90    2.10
   4   8   0   29.40    3.80
   4   8   0   33.20    3.80
   4   8   0   27.50    3.60
  -4   8   0   30.90    2.30
  -4   8   0   35.10    3.60
   4   8   0   27.20    3.10
   5  -8   0    4.20    1.80
  -5  -8   0    4.80    2.30
  -5  -8   0    3.60    1.10
  -5  -8   0    3.00    1.70
  -5  -8   0    4.50    2.30
  -5  -8   0    2.50    1.90
   5   8   0    0.90    1.70
   5   8   0    4.20    2.20
   5   8   0    1.70    2.10
  -5   8   0    7.10    2.00
   5   8   0   -0.10    1.90
  -5   8   0    4.70    1.20
  -5   8   0    4.60    2.20
   5   8   0    2.80    2.60
  -5   8   0    5.00    1.30
  -5   8   0    5.30    1.20
  -5   8   0    4.60    1.60
  -5   8   0    7.40    1.30
  -6  -8   0   -1.30    2.00
  -6  -8   0   -1.60    1.70
  -6  -8   0    0.10    2.00
  -6  -8   0    0.30    1.60
  -6  -8   0   -1.20    1.10
   6  -8   0   -0.40    1.60
  -6   8   0    0.80    1.90
  -6   8   0   -0.10    0.90
  -6   8   0   -1.40    1.70
   6   8   0   -0.80    2.00
   6   8   0   -1.30    1.90
  -6   8   0   -1.30    3.00
   6   8   0   -4.40    3.00
   6   8   0    1.30    2.50
  -6   8   0    0.20    1.30
  -7  -8   0   14.50    2.90
  -7  -8   0    9.30    1.80
  -7  -8   0   11.30    3.00
  -7  -8   0   12.60    2.70
   7  -8   0    9.70    2.40
  -7  -8   0    7.60    2.20
  -7   8   0   11.00    2.50
   7   8   0    9.10    2.40
  -7   8   0   11.50    2.30
  -7   8   0   11.90    2.70
  -7   8   0   10.00    1.20
   7   8   0    7.50    2.40
   7   8   0   14.80    3.20
   7   8   0   14.30    3.50
  -8  -8   0   20.20    3.30
  -8  -8   0   14.50    2.80
   8  -8   0   14.20    2.80
  -8  -8   0   14.40    4.00
  -8  -8   0   16.80    2.40
  -8  -8   0   10.20    3.20
  -8   8   0   22.10    1.70
  -8   8   0   19.20    3.10
  -8   8   0   15.90    2.60
  -8   8   0   19.50    3.20
   8   8   0   17.70    3.80
   8   8   0   15.40    3.20
   8   8   0   14.40    2.90
  -9  -8   0   19.70    3.50
  -9  -8   0   19.30    3.70
  -9  -8   0   24.80    3.50
  -9  -8   0   21.40    2.80
   9  -8   0   19.60    3.40
  -9  -8   0   20.70    3.50
  -9   8   0   20.00    3.40
  -9   8   0   19.50    3.20
  -9   8   0   19.30    1.70
   9   8   0   18.60    4.00
   9   8   0   20.60    4.10
  -9   8   0   17.80    3.00
   9   8   0   21.20    3.70
 -10  -8   0    4.10    2.80
 -10  -8   0    6.60    2.90
 -10  -8   0    7.00    2.40
  10   8   0    5.50    3.00
 -10   8   0    9.90    2.60
  10   8   0    7.40    3.30
 -10   8   0    8.60    2.70
  10   8   0    7.50    2.80
 -10   8   0    8.10    1.30
 -10   8   0    5.50    2.70
 -11  -8   0   21.50    4.20
 -11  -8   0   15.60    4.00
 -11  -8   0   22.00    3.80
 -11  -8   0   19.90    3.90
 -11  -8   0   24.60    3.30
  11   8   0   20.00    3.90
  11   8   0   20.20    3.80
 -11   8   0   25.00    4.00
  11   8   0   19.60    4.30
 -11   8   0   21.10    2.10
 -11   8   0   24.50    3.40
 -11   8   0   23.90    4.00
 -12  -8   0    8.10    3.50
 -12  -8   0    8.50    3.80
 -12  -8   0   11.70    3.10
 -12  -8   0    3.30    3.40
 -12  -8   0    8.00    3.40
  12   8   0   13.20    3.80
  12   8   0    3.70    3.50
 -12   8   0    6.80    3.40
 -12   8   0   12.00    3.50
 -12   8   0   11.00    1.80
  12   8   0   17.20    4.70
 -12   8   0   10.20    3.00
 -13  -8   0    7.40    3.80
 -13  -8   0    1.30    3.30
 -13  -8   0    6.50    4.40
 -13  -8   0   -2.70    3.30
 -13  -8   0    4.20    3.30
  13   8   0    8.50    4.10
 -13   8   0   10.00    3.10
 -13   8   0    6.70    1.80
  13   8   0    3.90    4.00
 -13   8   0   10.50    4.00
  13   8   0    6.40    3.50
 -14  -8   0    8.30    7.40
 -14  -8   0    7.70    4.10
 -14  -8   0    3.60    3.90
 -14  -8   0   11.00    4.80
 -14  -8   0   10.80    4.00
  14   8   0    7.60    4.50
 -14   8   0    6.90    4.40
 -14   8   0    4.70    2.20
 -14   8   0    6.00    3.20
  14   8   0    5.10    3.70
 -14   8   0   10.90    4.50
 -15  -8   0   -4.00    4.00
 -15  -8   0    3.90    4.40
 -15  -8   0   -3.90    3.80
 -15  -8   0    0.00    5.10
 -15  -8   0    1.50    5.50
  15   8   0    7.50    4.50
 -15   8   0   -0.80    3.20
 -15   8   0   -4.30    4.50
  15   8   0    4.90    5.00
 -15   8   0    4.80    4.70
  15   8   0    0.80    4.80
 -15   8   0    3.50    2.50
 -16  -8   0   -4.80    4.50
 -16  -8   0    5.10    4.70
 -16  -8   0    3.90    5.10
 -16   8   0    0.70    5.10
  16   8   0    8.80    4.70
  16   8   0    0.00    5.60
 -16   8   0   -0.50    5.40
 -16   8   0   -1.90    2.90
 -16   8   0    1.30    3.90
 -17  -8   0    1.40    5.50
 -17  -8   0    7.10    5.80
 -17  -8   0    3.00    5.40
  17   8   0   10.70    5.30
  17   8   0    9.80    6.20
 -17   8   0   11.10    6.60
 -17   8   0    1.80    6.60
 -17   8   0    2.40    4.30
 -17   8   0    3.10    3.50
   0  -9   0    0.40    1.60
   0  -9   0   -1.90    0.90
   0  -9   0   -3.70    1.70
   0  -9   0    1.10    0.90
   0   9   0   -0.90    1.60
   0   9   0   -1.00    1.40
   0   9   0   -1.60    1.80
   0   9   0   -1.10    1.80
   0   9   0   -2.20    1.40
  -1  -9   0   18.30    3.00
   1  -9   0   17.00    2.90
  -1  -9   0   15.40    1.90
   1  -9   0   14.20    2.40
  -1  -9   0   14.60    1.80
  -1  -9   0   16.30    2.60
   1   9   0   11.70    2.20
  -1   9   0   16.80    2.80
   1   9   0   15.00    2.80
   1   9   0   18.50    3.00
   1   9   0   14.20    2.30
  -1   9   0   16.70    3.10
  -1   9   0   15.60    2.30
  -1   9   0   12.30    2.00
  -1   9   0   16.10    2.30
  -1   9   0   15.70    2.30
  -2  -9   0    2.80    1.50
  -2  -9   0    1.40    1.60
  -2  -9   0    2.00    2.10
   2  -9   0    0.70    1.80
   2  -9   0    2.90    1.60
   2   9   0    1.00    1.90
   2   9   0    5.70    2.50
  -2   9   0    1.40    1.60
  -2   9   0    1.30    1.50
  -2   9   0   -0.10    1.40
  -2   9   0    3.70    2.20
   2   9   0    3.40    2.00
  -2   9   0    4.10    2.20
   2   9   0    1.20    2.30
   2   9   0    4.10    2.40
  -2   9   0    1.20    1.50
  -3  -9   0   42.80    3.50
  -3  -9   0   42.50    3.30
   3  -9   0   49.60    4.10
  -3  -9   0   34.30    4.20
   3  -9   0   36.90    4.40
  -3   9   0   41.70    2.00
  -3   9   0   40.00    2.90
   3   9   0   41.00    4.40
   3   9   0   44.70    4.10
  -3   9   0   32.30    4.10
   3   9   0   42.80    4.70
  -3   9   0   41.70    2.90
  -3   9   0   40.80    3.00
   3   9   0   34.70    3.90
  -3   9   0   48.80    4.20
  -3   9   0   41.20    3.00
   3   9   0   38.20    3.70
  -4  -9   0    3.30    0.90
   4  -9   0    4.10    1.90
  -4  -9   0    2.20    2.20
  -4  -9   0    1.00    1.80
  -4  -9   0    3.10    0.80
  -4  -9   0    0.60    1.70
   4  -9   0    9.90    2.50
  -4   9   0    3.20    1.50
   4   9   0    0.30    2.00
  -4   9   0    6.10    2.30
  -4   9   0    2.60    1.40
  -4   9   0   -1.10    2.00
   4   9   0    1.80    2.10
   4   9   0    3.10    2.20
  -4   9   0    3.90    1.30
  -4   9   0    2.10    1.30
  -4   9   0    5.00    1.50
   4   9   0    6.30    2.50
   4   9   0    0.80    2.90
  -5  -9   0   41.40    3.80
   5  -9   0   38.60    3.80
  -5  -9   0   39.30    2.20
  -5  -9   0   42.50    4.00
  -5  -9   0   28.20    6.50
   5   9   0   38.20    4.80
   5   9   0   36.70    4.40
   5   9   0   38.90    4.00
  -5   9   0   36.70    2.40
   5   9   0   38.80    4.50
  -5   9   0   43.40    4.50
  -5   9   0   40.20    2.60
  -5   9   0   40.20    2.60
  -5   9   0   37.90    3.00
  -5   9   0   42.80    4.30
   5   9   0   35.90    4.60
   6  -9   0   14.80    2.80
  -6  -9   0   16.40    3.00
  -6  -9   0   17.70    2.20
  -6  -9   0   21.40    3.60
  -6  -9   0   17.80    3.20
  -6  -9   0   14.60    2.80
  -6   9   0   18.60    3.00
  -6   9   0   17.30    2.00
   6   9   0   25.40    4.10
  -6   9   0   13.80    1.80
  -6   9   0   17.20    2.40
  -6   9   0   20.80    3.40
   6   9   0   17.70    3.60
   6   9   0   16.00    3.50
  -6   9   0   14.10    1.80
   6   9   0   17.90    3.30
  -7  -9   0    0.10    2.10
  -7  -9   0    0.20    2.50
  -7  -9   0    1.00    1.50
  -7  -9   0   -0.40    1.90
  -7  -9   0   -4.80    2.30
   7  -9   0   -0.70    2.10
   7   9   0   -4.60    2.10
  -7   9   0    0.80    1.10
  -7   9   0    3.10    2.50
   7   9   0   -0.80    2.20
  -7   9   0    0.90    2.20
   7   9   0    1.90    2.50
  -7   9   0    1.20    1.70
   7   9   0   -0.10    2.50
  -8  -9   0   12.00    2.80
  -8  -9   0   13.20    2.40
  -8  -9   0   10.20    3.10
  -8  -9   0   12.30    3.00
   8  -9   0   15.50    3.20
  -8  -9   0   10.30    3.30
  -8   9   0   17.90    2.80
  -8   9   0   17.00    1.90
   8   9   0   10.10    3.30
  -8   9   0   15.70    3.40
   8   9   0   19.60    4.20
  -8   9   0   16.70    3.40
   8   9   0   23.10    7.00
   9  -9   0    5.10    2.60
  -9  -9   0    4.70    2.10
  -9  -9   0    1.30    2.70
  -9  -9   0    2.20    2.40
  -9   9   0    6.00    2.50
   9   9   0   -2.60    3.10
   9   9   0    3.60    3.00
  -9   9   0    4.70    2.60
  -9   9   0    2.30    2.80
   9   9   0    6.20    3.10
  -9   9   0    4.40    1.20
 -10  -9   0    2.00    2.20
  10  -9   0   -3.80    2.50
 -10  -9   0    0.80    3.00
 -10  -9   0   -0.90    3.10
 -10  -9   0    4.60    3.00
 -10   9   0    3.20    2.80
 -10   9   0    1.30    2.60
 -10   9   0    0.80    2.50
  10   9   0   -1.20    3.30
  10   9   0    2.10    3.40
 -10   9   0   -0.10    1.20
  10   9   0   -0.40    3.10
 -11  -9   0   12.40    3.40
 -11  -9   0   14.40    3.10
 -11  -9   0   20.60    4.50
 -11  -9   0   13.50    3.90
 -11  -9   0   14.50    4.00
 -11   9   0   17.10    1.80
 -11   9   0   11.30    3.50
  11   9   0   21.50    4.60
  11   9   0   14.40    4.30
 -11   9   0   22.10    4.10
 -11   9   0   13.50    3.60
 -12  -9   0    2.80    4.50
 -12  -9   0   -1.00    3.40
 -12  -9   0   -1.60    3.40
 -12  -9   0    2.90    3.70
 -12  -9   0    3.10    2.90
  12   9   0   -1.20    4.30
  12   9   0    4.20    3.50
 -12   9   0    4.70    1.60
 -12   9   0    2.20    3.50
  12   9   0   -3.70    4.20
 -12   9   0   -1.60    3.60
 -12   9   0    4.60    3.10
 -13  -9   0   18.90    4.70
 -13  -9   0   23.30    6.10
 -13  -9   0   35.40    5.70
 -13  -9   0   28.50    5.10
 -13  -9   0   22.60    4.10
 -13   9   0   28.60    3.30
 -13   9   0   32.60    5.20
  13   9   0   23.10    4.90
 -13   9   0   25.00    4.30
  13   9   0   25.60    5.70
  13   9   0   25.70    5.90
 -13   9   0   28.40    5.30
 -14  -9   0   -1.90    4.40
 -14  -9   0   -1.00    4.50
 -14  -9   0    2.60    5.30
 -14  -9   0   -0.50    4.40
 -14   9   0   -0.70    2.20
  14   9   0    0.70    5.60
  14   9   0   -2.80    4.00
  14   9   0    5.70    4.30
 -14   9   0   -0.20    4.30
 -14   9   0    0.80    3.50
 -14   9   0   -3.70    4.50
 -15  -9   0    1.10    4.90
 -15  -9   0    0.30    4.20
 -15  -9   0    2.50    4.90
 -15   9   0    7.80    5.50
  15   9   0    6.00    5.00
 -15   9   0   -7.30    5.00
 -15   9   0    3.40    2.60
  15   9   0   -1.70    5.20
 -16  -9   0    3.60    5.20
 -16  -9   0   15.40    5.90
 -16  -9   0   -0.30    5.80
 -16   9   0    4.30    4.70
 -16   9   0   -2.50    6.00
  16   9   0   -0.60    5.60
 -16   9   0   -1.20    4.40
 -16   9   0   13.70    6.10
  16   9   0    9.50    6.70
   0 -10   0    1.10    0.90
   0 -10   0    0.60    0.80
   0 -10   0    2.30    2.00
   0 -10   0   -1.20    2.20
   0  10   0    0.80    2.30
   0  10   0   -1.70    2.30
   0  10   0    1.90    1.80
   0  10   0   -0.10    1.80
   0  10   0    0.50    1.80
  -1 -10   0    6.80    1.60
  -1 -10   0    8.90    1.60
   1 -10   0   12.80    2.70
  -1 -10   0    9.60    2.70
  -1 -10   0    7.00    2.30
   1 -10   0    8.10    2.60
  -1  10   0   10.60    2.30
  -1  10   0   12.60    2.50
   1  10   0    5.10    2.60
  -1  10   0   12.80    2.30
   1  10   0    7.10    2.30
  -1  10   0    9.10    2.80
  -1  10   0   15.50    3.40
   1  10   0   10.40    2.50
   1  10   0    8.50    2.50
   1  10   0    5.80    3.00
  -2 -10   0   43.10    3.30
   2 -10   0   40.10    3.90
   2 -10   0   40.80    4.50
  -2 -10   0   38.80    5.60
  -2 -10   0   40.40    3.10
  -2  10   0   39.90    4.90
  -2  10   0   39.10    3.40
  -2  10   0   41.60    3.60
  -2  10   0   43.60    3.60
   2  10   0   37.70    4.40
   2  10   0   32.30    4.10
  -2  10   0   43.20    4.60
  -2  10   0   36.10    3.50
   2  10   0   43.90    4.50
   2  10   0   39.40    4.20
   2  10   0   41.00    4.60
   3 -10   0   -0.20    2.30
   3 -10   0    0.70    1.70
  -3 -10   0   -0.60    1.70
  -3 -10   0    2.10    2.50
  -3 -10   0   -0.50    1.90
  -3  10   0   -1.40    1.60
  -3  10   0   -2.10    1.60
  -3  10   0   -3.10    2.10
   3  10   0    0.70    2.20
   3  10   0   -2.00    2.40
  -3  10   0    0.80    1.60
   3  10   0   -3.20    2.20
   3  10   0   -0.30    2.00
  -3  10   0   -0.50    1.70
   3  10   0   -2.10    2.30
  -3  10   0   -0.20    2.50
  -4 -10   0   82.69    4.70
  -4 -10   0   80.99    4.80
  -4 -10   0   79.19    5.70
   4 -10   0   77.29    5.50
   4 -10   0   77.29    5.00
  -4  10   0   78.99    4.00
  -4  10   0   82.69    5.90
   4  10   0   75.09    5.50
  -4  10   0   77.19    3.80
  -4  10   0   81.89    4.00
  -4  10   0   78.19    3.10
   4  10   0   86.19    6.10
  -4  10   0   80.39    5.60
   4  10   0   76.59    6.10
   4  10   0   68.79    5.20
   4  10   0   77.29    5.70
  -5 -10   0    4.70    2.20
  -5 -10   0    6.10    2.60
  -5 -10   0    2.20    2.20
  -5 -10   0    3.70    0.80
   5 -10   0    2.90    2.30
  -5  10   0    2.80    2.60
  -5  10   0    2.80    1.40
   5  10   0    1.10    2.80
  -5  10   0   -0.30    1.40
   5  10   0    0.40    2.80
  -5  10   0    0.50    1.40
  -5  10   0    3.80    1.50
  -5  10   0    5.40    2.60
   5  10   0    1.20    2.70
   5  10   0    0.00    3.10
   5  10   0    4.10    2.50
  -6 -10   0    4.10    1.20
   6 -10   0    6.50    2.40
  -6 -10   0    3.50    2.40
  -6 -10   0    4.70    2.90
   6  10   0    6.30    2.60
  -6  10   0    3.60    1.60
  -6  10   0    2.90    1.30
  -6  10   0    2.80    1.30
  -6  10   0    7.30    1.90
  -6  10   0    8.50    3.10
  -6  10   0    3.00    2.90
   6  10   0    5.10    2.80
   6  10   0    3.90    2.80
   6  10   0    8.40    3.20
   7 -10   0    6.20    2.40
  -7 -10   0    2.50    2.50
  -7 -10   0    0.80    2.40
  -7 -10   0    2.80    1.50
  -7 -10   0    0.80    3.00
  -7  10   0    2.20    2.80
  -7  10   0    1.90    1.30
  -7  10   0    0.50    2.00
   7  10   0    2.60    2.70
   7  10   0   -0.40    3.10
  -7  10   0    1.50    2.80
  -8 -10   0   26.50    3.10
  -8 -10   0   24.00    3.60
   8 -10   0   25.30    4.00
   8  10   0   20.90    4.00
  -8  10   0   23.80    3.20
  -8  10   0   23.00    3.90
   8  10   0   27.40    4.90
   8  10   0   27.90    4.70
  -8  10   0   27.10    3.80
  -8  10   0   23.30    2.40
  -9 -10   0    6.50    3.80
  -9 -10   0    5.50    2.20
   9 -10   0    9.20    3.10
  -9 -10   0    8.30    3.40
   9  10   0    3.20    3.30
   9  10   0   10.50    3.70
  -9  10   0    6.30    1.60
  -9  10   0   12.50    3.40
   9  10   0    6.80    4.20
  -9  10   0    8.70    3.20
  -9  10   0    7.50    2.90
 -10 -10   0   24.00    4.20
 -10 -10   0   23.10    5.10
 -10 -10   0   20.90    4.50
 -10 -10   0   18.50    4.10
  10 -10   0   25.30    4.20
 -10 -10   0   26.70    3.30
  10  10   0   26.10    4.90
 -10  10   0   22.50    4.50
  10  10   0   17.50    4.70
  10  10   0   17.50    4.80
 -10  10   0   22.40    3.70
 -10  10   0   19.30    2.40
 -11 -10   0    5.00    3.70
 -11 -10   0    1.60    4.60
 -11 -10   0   -1.00    2.70
 -11 -10   0    3.70    3.70
 -11 -10   0    6.90    3.90
 -11  10   0    1.80    1.50
 -11  10   0    1.70    3.50
  11  10   0    2.20    3.90
 -11  10   0    1.50    3.70
  11  10   0   -1.60    3.60
 -11  10   0    0.90    3.60
  11  10   0   -8.50    4.10
 -12 -10   0    8.50    5.40
 -12 -10   0    0.50    4.20
 -12 -10   0    7.50    4.50
 -12 -10   0    5.40    3.10
 -12 -10   0    5.20    4.20
 -12  10   0    8.60    3.80
  12  10   0   14.00    4.70
  12  10   0   13.40    5.30
 -12  10   0    7.80    1.90
  12  10   0    6.40    3.90
 -12  10   0    6.70    4.00
 -12  10   0    9.60    4.30
 -13 -10   0    1.30    4.90
 -13 -10   0    1.80    5.50
 -13 -10   0    6.60    3.70
 -13 -10   0    4.60    4.80
  13  10   0   -3.40    4.40
 -13  10   0   -4.80    4.10
 -13  10   0    3.10    2.10
  13  10   0    0.20    6.30
 -13  10   0    2.80    3.90
  13  10   0   -3.00    4.10
 -13  10   0    0.80    4.30
 -14 -10   0    6.10    5.50
 -14  10   0    6.80    2.40
  14  10   0    3.60    5.20
 -14  10   0    7.20    5.20
 -14  10   0   -8.10    5.10
 -14  10   0    1.20    4.40
  14  10   0    1.00    5.50
 -15 -10   0   -8.60    4.70
 -15 -10   0    1.60    5.80
 -15  10   0   -1.10    4.90
 -15  10   0   -1.70    5.70
 -15  10   0    2.40    6.00
  15  10   0   -4.30    6.60
  15  10   0    8.20    6.00
   0 -11   0   -2.70    2.10
   0 -11   0   -3.50    2.30
   0  11   0    1.00    2.20
   0  11   0    2.40    3.20
   0  11   0   -2.40    2.50
   0  11   0    1.00    2.40
   0  11   0    0.00    2.90
  -1 -11   0   44.90    5.10
   1 -11   0   39.40    4.30
   1 -11   0   46.50    4.90
  -1 -11   0   32.40    2.50
  -1 -11   0   39.10    2.70
  -1 -11   0   35.20    4.50
   1  11   0   38.10    4.40
  -1  11   0   41.30    5.10
  -1  11   0   37.50    4.20
   1  11   0   40.20    4.70
   1  11   0   36.60    4.50
   1  11   0   46.20    5.50
  -1  11   0   39.40    4.00
   1  11   0   41.00    4.30
  -1  11   0   37.30    4.10
  -1  11   0   40.80    4.10
  -2 -11   0    3.40    1.70
  -2 -11   0    1.70    2.50
   2 -11   0   -1.40    2.20
  -2 -11   0   -0.10    2.80
  -2 -11   0    1.60    1.60
   2 -11   0    3.10    2.50
   2  11   0    4.80    2.70
  -2  11   0    3.30    2.80
   2  11   0   -1.50    2.40
   2  11   0    2.50    2.40
  -2  11   0    2.30    2.20
   2  11   0   -0.70    2.60
  -2  11   0    2.70    2.10
  -2  11   0    0.70    3.00
   3 -11   0   72.59    5.70
  -3 -11   0   75.39    4.40
   3 -11   0   76.99    5.20
  -3 -11   0   79.89    4.60
  -3 -11   0   75.09    6.10
  -3  11   0   72.29    4.40
  -3  11   0   72.89    4.40
   3  11   0   68.99    5.40
  -3  11   0   64.59    6.40
   3  11   0   74.89    5.90
   3  11   0   77.89    6.80
  -3  11   0   74.19    5.90
  -3  11   0   68.09    4.40
   3  11   0   79.69    6.40
   3  11   0   79.59    6.00
  -4 -11   0    2.90    2.20
   4 -11   0    4.30    2.40
  -4 -11   0   -2.00    2.00
   4 -11   0   -0.60    2.70
  -4 -11   0    4.10    3.00
   4  11   0    2.90    2.80
  -4  11   0    5.80    3.20
   4  11   0    1.20    2.50
   4  11   0   -3.00    3.00
  -4  11   0    2.70    2.90
  -4  11   0    2.80    1.80
   4  11   0    3.90    3.10
  -4  11   0   -1.00    1.70
  -4  11   0    3.40    2.10
   5 -11   0   24.60    3.70
  -5 -11   0   27.10    3.50
  -5 -11   0   22.90    3.30
  -5  11   0   23.50    3.00
  -5  11   0   22.60    4.20
  -5  11   0   27.70    3.90
  -5  11   0   25.30    2.80
  -5  11   0   22.30    2.80
   5  11   0   22.70    3.80
   5  11   0   20.20    7.00
   5  11   0   20.30    3.90
  -5  11   0   25.30    2.40
   5  11   0   27.10    5.00
   6 -11   0   -2.40    2.20
  -6 -11   0   -4.00    2.30
  -6 -11   0   -2.80    2.30
  -6  11   0   -2.50    1.40
   6  11   0   -1.20    3.00
  -6  11   0    3.00    3.20
  -6  11   0   -1.00    1.50
  -6  11   0   -1.90    1.70
   6  11   0   -1.10    3.20
   6  11   0   -1.90    2.60
  -6  11   0    1.70    2.80
  -6  11   0    0.80    1.60
  -7 -11   0   54.89    6.90
   7 -11   0   51.99    5.30
  -7 -11   0   45.80    2.70
  -7 -11   0   48.40    5.70
  -7 -11   0   47.80    2.80
  -7 -11   0   54.59    5.40
   7  11   0   53.49    6.50
  -7  11   0   58.29    6.20
  -7  11   0   48.20    3.40
  -7  11   0   60.29    6.20
   7  11   0   51.79    6.10
  -7  11   0   50.19    4.20
   7  11   0   53.99    6.40
  -8 -11   0    4.60    1.80
  -8 -11   0   11.40    4.30
   8 -11   0    9.10    3.40
  -8  11   0    7.60    3.70
  -8  11   0    9.00    3.60
  -8  11   0    5.10    1.80
   8  11   0    7.80    3.90
   8  11   0    4.20    4.00
   8  11   0   11.60    4.50
  -8  11   0    8.20    2.70
  -9 -11   0    9.70    3.80
  -9 -11   0   19.80    5.20
   9 -11   0   22.50    4.20
  -9 -11   0   20.10    2.60
  -9 -11   0   22.90    4.10
   9  11   0   18.10    4.40
   9  11   0   30.00    5.40
   9  11   0   10.20    4.50
  -9  11   0   14.20    4.10
  -9  11   0   19.40    4.40
  -9  11   0   18.00    2.20
  -9  11   0   23.50    3.60
 -10 -11   0    6.70    3.90
 -10 -11   0    7.80    2.60
 -10 -11   0    8.80    3.90
 -10 -11   0    5.80    4.70
  10 -11   0   10.20    3.70
  10  11   0    5.20    4.50
  10  11   0    4.20    4.20
 -10  11   0   11.10    4.00
 -10  11   0    5.80    3.40
 -10  11   0    7.30    1.90
  10  11   0    5.40    5.10
 -10  11   0    8.10    4.00
 -11 -11   0   31.50    3.70
 -11 -11   0   27.70    5.20
 -11 -11   0   33.70    6.40
 -11 -11   0   37.70    5.40
  11  11   0   30.50    6.20
 -11  11   0   23.80    5.00
  11  11   0   31.40    6.50
  11  11   0   30.70    6.10
 -11  11   0   29.60    4.70
 -11  11   0   30.90    5.20
 -11  11   0   32.90    3.30
 -12 -11   0    5.00    3.30
 -12 -11   0   -1.80    4.80
 -12 -11   0   -0.50    4.50
  12  11   0   -2.80    5.00
  12  11   0   -4.40    4.10
  12  11   0   10.10    7.00
 -12  11   0    3.20    2.20
 -12  11   0    1.10    4.30
 -12  11   0   13.50    4.90
 -12  11   0    8.60    4.40
 -13 -11   0   16.80    6.00
 -13 -11   0   25.40    4.50
 -13  11   0    8.70    5.00
 -13  11   0   17.90    5.00
 -13  11   0   13.20    2.40
  13  11   0   32.10    8.90
  13  11   0   27.20    6.20
  13  11   0   14.80    5.80
 -13  11   0   16.10    5.70
   0 -12   0   20.30    3.80
   0 -12   0   25.40    4.20
   0  12   0   16.20    3.20
   0  12   0   30.30    4.20
   0  12   0   20.40    3.90
   0  12   0   16.00    4.30
  -1 -12   0    4.40    2.90
  -1 -12   0   -0.90    1.10
  -1 -12   0   -2.10    2.40
  -1 -12   0    0.20    1.10
   1 -12   0   -0.10    2.60
   1 -12   0    0.80    2.90
  -1  12   0    3.60    3.20
   1  12   0   -1.10    2.50
  -1  12   0   -1.50    3.30
   1  12   0   -0.30    2.60
   1  12   0   -3.80    2.90
   1  12   0   -1.90    3.30
  -1  12   0   -1.50    2.40
  -1  12   0    1.60    2.50
  -2 -12   0   52.69    3.60
   2 -12   0   54.49    5.90
  -2 -12   0   58.49    5.50
  -2 -12   0   55.19    3.70
   2 -12   0   54.59    5.20
  -2  12   0   59.29    4.90
  -2  12   0   50.09    5.90
  -2  12   0   54.69    4.80
   2  12   0   52.99    5.60
  -2  12   0   52.69    5.90
   2  12   0   40.50    5.30
   2  12   0   49.70    5.70
  -3 -12   0   -2.30    2.60
  -3 -12   0    0.60    2.00
   3 -12   0   -0.90    3.10
  -3 -12   0   -1.00    2.00
   3 -12   0    2.10    2.40
  -3  12   0    1.20    2.30
   3  12   0    6.90    4.00
  -3  12   0    1.50    2.20
   3  12   0   -0.50    3.00
  -3  12   0    1.50    3.20
  -3  12   0   -7.30    3.00
   3  12   0   -0.50    3.00
   3  12   0    6.10    3.40
   4 -12   0   21.50    3.70
  -4 -12   0   20.40    3.10
   4 -12   0   29.50    4.50
  -4 -12   0   19.40    3.20
   4  12   0   20.90    4.20
  -4  12   0   22.00    4.30
  -4  12   0   22.60    2.90
  -4  12   0   21.90    2.80
   4  12   0   16.00    4.30
   4  12   0   23.60    4.70
  -4  12   0   28.90    5.10
   4  12   0   21.90    4.60
   5 -12   0    1.80    2.70
  -5 -12   0   -5.30    3.40
  -5 -12   0    1.80    2.80
  -5 -12   0   -0.40    2.60
  -5  12   0    3.40    2.20
   5  12   0    6.60    3.90
  -5  12   0   -1.70    3.40
  -5  12   0    0.00    3.90
   5  12   0    2.80    3.70
  -5  12   0    3.10    1.90
  -5  12   0    0.60    2.00
   5  12   0   -4.50    3.70
   5  12   0    0.30    3.80
  -6 -12   0   17.70    3.60
  -6 -12   0   22.10    4.70
  -6 -12   0   14.90    3.50
   6 -12   0   20.80    3.80
  -6  12   0   13.50    2.70
   6  12   0   23.00    5.20
  -6  12   0   19.70    2.20
  -6  12   0   17.50    2.20
   6  12   0   12.90    4.40
   6  12   0   15.40    4.10
  -6  12   0   18.80    2.00
  -6  12   0   19.80    4.70
  -7 -12   0    4.90    3.30
  -7 -12   0    2.60    3.20
  -7 -12   0    8.70    4.40
   7 -12   0    6.90    3.30
   7  12   0    5.70    4.60
  -7  12   0    7.90    4.40
  -7  12   0    3.90    2.30
   7  12   0    3.00    4.30
  -7  12   0    5.50    2.30
  -7  12   0    3.50    3.80
   7  12   0    3.30    4.20
  -8 -12   0   19.30    5.10
  -8 -12   0   21.80    4.20
  -8 -12   0   19.60    2.10
   8 -12   0   20.00    4.30
  -8 -12   0   16.20    1.70
  -8 -12   0   16.80    4.60
  -8  12   0   20.10    4.70
   8  12   0   25.30    5.60
   8  12   0   18.40    5.10
  -8  12   0   17.00    2.60
  -8  12   0   20.00    3.20
   8  12   0   25.10    6.30
  -8  12   0   23.00    4.60
  -9 -12   0    6.40    5.70
  -9 -12   0    3.80    3.90
  -9 -12   0    1.40    1.90
  -9 -12   0    7.90    3.90
   9 -12   0    4.90    3.50
   9  12   0   -4.50    4.50
  -9  12   0    0.10    4.30
   9  12   0    2.10    4.50
  -9  12   0    2.40    2.20
   9  12   0   -5.70    4.60
  -9  12   0    4.60    4.60
  -9  12   0    5.90    3.20
  10 -12   0    6.80    3.50
 -10 -12   0   -3.60    5.60
 -10 -12   0    7.00    2.50
 -10 -12   0   -1.30    4.50
 -10 -12   0   -0.80    4.00
  10  12   0    9.90    5.60
 -10  12   0   13.10    5.00
 -10  12   0   -1.10    4.70
  10  12   0    7.00    5.40
 -10  12   0    4.10    2.30
 -10  12   0    2.10    3.80
  10  12   0    7.10    5.40
 -11 -12   0    0.40    4.80
 -11 -12   0    7.70    5.20
 -11 -12   0   -2.20    2.90
 -11  12   0   -6.40    4.00
 -11  12   0    1.00    4.90
 -11  12   0   -1.80    4.80
  11  12   0   -4.00    4.50
 -11  12   0    2.40    2.20
  11  12   0    1.30    5.50
  11  12   0   -1.40    6.50
 -12 -12   0   17.80    4.10
 -12 -12   0   10.30    5.70
 -12  12   0   15.30    5.80
 -12  12   0   26.20    6.10
  12  12   0    5.50    7.30
  12  12   0   16.70    7.20
 -12  12   0   18.90    5.70
  12  12   0   21.00    6.90
   0 -13   0    5.80    4.20
   0 -13   0    1.00    2.80
   0  13   0    1.90    3.90
   0  13   0   -0.30    4.30
   0  13   0    0.50    3.30
   0  13   0   -0.40    2.90
  -1 -13   0   19.70    4.50
   1 -13   0   27.70    4.40
  -1 -13   0   21.80    4.20
   1  13   0   23.30    4.40
   1  13   0   26.60    5.00
  -1  13   0   22.50    4.00
   1  13   0   27.70    5.70
  -1  13   0   32.90    5.10
   1  13   0   17.40    3.90
  -1  13   0   21.70    4.90
  -1  13   0   24.40    4.00
   2 -13   0   -1.20    2.80
  -2 -13   0    5.10    3.20
  -2 -13   0    0.40    1.70
  -2 -13   0   -6.60    3.80
  -2 -13   0    4.90    1.80
   2  13   0    0.00    3.50
   2  13   0    0.60    3.80
   2  13   0    8.60    4.80
  -2  13   0   -0.10    2.90
  -2  13   0   -0.30    2.70
  -2  13   0   -0.70    3.70
  -2  13   0   -0.30    4.00
   2  13   0   -3.40    3.80
  -3 -13   0   26.80    5.20
  -3 -13   0   34.70    5.00
  -3 -13   0   35.70    4.00
   3 -13   0   32.20    4.50
  -3 -13   0   37.70    4.20
  -3  13   0   40.00    4.80
   3  13   0   28.10    4.70
   3  13   0   37.10    5.60
   3  13   0   29.80    5.40
  -3  13   0   41.00    5.40
  -3  13   0   34.60    3.90
   3  13   0   32.70    6.20
  -3  13   0   45.70    6.50
  -4 -13   0   -5.30    4.30
   4 -13   0    4.40    3.20
  -4 -13   0    1.80    2.50
  -4 -13   0   -1.40    2.50
  -4 -13   0    5.20    3.50
  -4  13   0    0.50    4.40
  -4  13   0    0.20    3.10
   4  13   0    2.00    3.60
  -4  13   0   -0.50    3.90
  -4  13   0    1.80    2.30
   4  13   0    3.80    4.80
   4  13   0    0.30    4.00
   4  13   0   -2.30    4.10
  -5 -13   0   17.90    3.60
  -5 -13   0   15.40    4.60
   5 -13   0   19.50    4.00
  -5 -13   0   26.00    5.20
  -5  13   0   18.80    2.90
  -5  13   0   24.50    3.10
  -5  13   0   25.10    5.60
   5  13   0   31.00    5.00
   5  13   0   29.50    5.90
  -5  13   0   23.10    4.90
   5  13   0   21.80    5.20
  -6 -13   0    8.50    3.40
  -6 -13   0    5.40    5.20
   6 -13   0    3.90    3.30
  -6 -13   0    5.80    3.70
  -6  13   0    2.90    2.00
  -6  13   0   -3.80    4.30
   6  13   0    4.30    4.00
   6  13   0   14.30    5.70
   6  13   0    2.90    4.90
  -6  13   0    2.20    2.10
  -6  13   0   12.00    4.70
  -7 -13   0   35.50    6.40
  -7 -13   0   30.30    4.70
   7 -13   0   30.00    4.80
  -7  13   0   36.90    3.90
   7  13   0   43.40    7.10
  -7  13   0   45.50    6.80
   7  13   0   37.10    6.40
  -7  13   0   30.20    5.70
   7  13   0   46.90    7.40
  -8 -13   0   -8.10    4.10
   8 -13   0    0.50    3.40
  -8 -13   0   -2.90    5.70
  -8 -13   0    6.80    4.40
   8  13   0    1.60    6.20
  -8  13   0   -7.60    4.90
  -8  13   0    2.40    4.80
  -8  13   0    2.80    2.70
  -8  13   0    5.00    2.70
   8  13   0    3.60    5.60
   8  13   0    4.80    4.40
  -9 -13   0   19.40    5.20
   9 -13   0   19.50    4.60
  -9 -13   0   12.60    5.20
  -9  13   0   32.10    6.50
   9  13   0   14.70    6.80
  -9  13   0   14.00    3.10
   9  13   0   17.00    5.60
  -9  13   0   22.90    5.90
   9  13   0   13.70    6.30
  -9  13   0   18.90    3.90
  10 -13   0   -8.30    3.50
 -10 -13   0   -6.40    5.30
 -10 -13   0    1.40    4.90
 -10  13   0   -6.30    5.70
  10  13   0    8.00    7.30
  10  13   0    4.30    5.60
  10  13   0   -5.20    6.70
 -10  13   0   -1.30    3.90
 -10  13   0    0.40    2.90
 -10  13   0   -0.30    5.60
   0 -14   0   33.40    4.90
   0 -14   0   36.70    5.80
   0  14   0   31.90    5.20
   0  14   0   27.30    6.40
   0  14   0   35.30    5.90
   0  14   0   35.00    5.00
  -1 -14   0   -8.50    4.50
   1 -14   0   -0.50    4.70
   1 -14   0    1.10    3.30
  -1 -14   0    1.40    3.20
   1  14   0   -0.60    4.50
   1  14   0   -6.40    5.30
   1  14   0    2.70    4.40
  -1  14   0   -5.90    3.40
  -1  14   0   -0.10    5.30
  -1  14   0   -7.80    4.40
   1  14   0   -3.30    3.60
  -1  14   0    3.90    3.80
  -2 -14   0   14.40    5.20
   2 -14   0   19.50    5.60
   2 -14   0   17.40    4.10
  -2 -14   0   13.50    4.00
   2  14   0   12.90    5.80
  -2  14   0   14.00    3.80
   2  14   0   13.00    5.20
  -2  14   0   20.80    5.30
   2  14   0   12.10    5.50
  -2  14   0   21.40    6.40
  -2  14   0    7.50    3.60
   2  14   0   11.20    4.20
  -3 -14   0    3.10    5.30
   3 -14   0    0.60    3.30
  -3 -14   0    0.70    3.40
  -3 -14   0    2.60    2.40
  -3 -14   0    2.40    2.30
   3 -14   0    4.30    5.20
   3  14   0    6.00    5.40
  -3  14   0    4.10    3.30
  -3  14   0   -2.40    3.20
   3  14   0   -1.80    4.50
   3  14   0    8.20    5.90
   3  14   0   -6.30    3.80
  -3  14   0    7.90    5.10
  -3  14   0   -3.80    5.00
  -4 -14   0   30.30    6.80
  -4 -14   0   36.90    5.40
   4 -14   0   32.10    4.90
  -4 -14   0   37.00    3.90
  -4 -14   0   44.70    5.20
   4  14   0   35.90    6.30
   4  14   0   33.50    6.10
  -4  14   0   52.79    7.40
   4  14   0   41.90    7.60
  -4  14   0   28.70    3.80
  -4  14   0   37.50    6.00
   4  14   0   34.50    5.60
  -5 -14   0    4.60    3.60
   5 -14   0   -3.20    3.60
  -5 -14   0   -4.50    3.30
  -5 -14   0   -3.90    5.80
  -5 -14   0   -3.10    3.50
  -5  14   0    1.10    2.80
  -5  14   0   -3.10    4.80
  -5  14   0   -2.50    5.60
   5  14   0    2.90    5.10
   5  14   0    0.90    6.10
  -5  14   0    3.90    2.80
   5  14   0    2.00    5.20
   5  14   0   -6.00    5.20
  -6 -14   0    8.30    4.20
   6 -14   0   13.90    4.30
  -6 -14   0   19.80    6.90
   6  14   0   20.30    7.30
  -6  14   0    7.30    6.00
   6  14   0    8.50    5.90
  -6  14   0   16.60    5.70
   6  14   0    9.60    5.70
  -7 -14   0    2.40    4.20
   7 -14   0   -1.40    3.60
   7  14   0   -8.90    5.30
  -7  14   0   -5.60    5.50
  -7  14   0   -6.80    5.50
   7  14   0   -0.10    6.80
   7  14   0   -3.00    6.90
   0 -15   0   -1.60    3.50
   0 -15   0   10.50    6.60
   0  15   0   -5.50    6.70
   0  15   0   -7.00    5.90
   0  15   0    2.30    4.60
  -1 -15   0   16.10    4.60
   1 -15   0   12.20    6.60
  -1 -15   0   16.30    7.00
   1 -15   0    4.00    3.80
   1  15   0   10.60    5.30
  -1  15   0    1.90    5.80
   1  15   0    0.20    6.50
  -1  15   0    8.20    4.80
  -1  15   0   16.10    7.30
   1  15   0    9.80    6.30
   2 -15   0   -2.10    3.60
  -2 -15   0   -2.40    6.20
  -2 -15   0   -5.70    3.60
   2 -15   0   -8.00    6.30
  -2  15   0    0.10    4.20
  -2  15   0   -1.90    5.80
   2  15   0   -2.20    6.40
   2  15   0   -2.50    4.80
   2  15   0    6.50    7.10
  -2  15   0   -7.80    6.60
  -3 -15   0   11.70    7.80
  -3 -15   0   25.20    5.10
   3 -15   0   29.20    5.00
   3 -15   0   22.40    7.10
   3  15   0   26.60    7.20
  -3  15   0   30.70    6.90
   3  15   0   29.60    6.70
  -3  15   0   15.60    4.30
  -3  15   0   29.00    8.00
   3  15   0   24.60    8.20
 -20   0   1   -0.10    5.00
 -20   0   1    0.60    6.40
 -19   0   1    1.20    4.30
  19   0  -1    1.80    4.00
 -19   0   1   15.70    6.20
  19   0  -1    3.50    4.10
 -19   0   1    5.40    3.40
  18   0  -1   -2.00    3.40
 -18   0   1    2.20    5.20
  18   0  -1   -0.60    3.50
 -18   0   1    0.00    3.50
 -18   0   1    2.00    3.00
 -17   0   1    1.30    3.90
 -17   0   1   -1.60    3.10
  17   0  -1   -4.40    2.90
  17   0  -1    1.00    2.80
 -17   0   1    1.50    2.60
 -16   0   1   -4.10    2.30
 -16   0   1   -0.20    2.80
 -16   0   1   -3.70    2.50
  16   0  -1   -2.50    2.50
  16   0  -1   -4.30    2.50
 -16   0   1   -0.20    3.70
 -15   0   1    0.90    2.30
  15   0  -1    1.50    2.50
 -15   0   1    1.70    3.10
 -15   0   1    0.10    2.20
 -15   0   1    0.80    2.10
  14   0  -1    1.10    2.30
 -14   0   1    0.30    2.10
 -14   0   1    2.30    3.00
 -14   0   1   -3.00    2.10
 -14   0   1   -3.50    2.30
 -13   0   1    2.00    1.90
 -13   0   1   -3.00    1.60
  13   0  -1    3.70    2.00
 -13   0   1    0.50    2.40
 -13   0   1    1.50    1.80
 -12   0   1   -2.90    1.90
 -12   0   1   -0.70    1.90
  12   0  -1   -1.90    1.80
 -12   0   1   -1.50    1.50
 -12   0   1    1.00    1.70
 -11   0   1    0.70    1.70
  11   0  -1   -0.30    1.60
 -11   0   1   -0.10    1.50
 -11   0   1   -1.10    1.30
 -11   0   1    1.30    1.50
  10   0  -1   -1.60    1.20
 -10   0   1   -0.30    1.60
 -10   0   1   -0.40    1.30
 -10   0   1   -1.50    1.20
 -10   0   1    0.70    1.30
  -9   0   1    1.50    1.20
  -9   0   1   -1.20    1.40
  -9   0   1    0.40    1.20
  -9   0   1    0.00    1.10
   9   0  -1    0.00    1.10
   8   0  -1   -0.30    1.00
  -8   0   1   -0.60    1.20
  -8   0   1    1.70    1.10
  -8   0   1    0.80    1.00
  -7   0   1    1.30    1.00
  -7   0   1   -0.70    1.10
   7   0  -1    0.70    0.90
  -7   0   1    0.30    0.90
  -7   0   1   -0.70    0.90
  -6   0   1   -1.30    1.00
  -6   0   1    1.00    0.90
   6   0  -1    0.80    0.80
   6   0  -1    0.60    0.70
  -6   0   1   -0.10    0.70
  -6   0   1    0.70    1.00
  -5   0   1    0.70    0.70
  -5   0   1   -0.50    0.60
   5   0  -1    0.00    0.60
  -5   0   1   -0.20    0.70
   5   0  -1    0.80    0.80
  -5   0   1   -0.90    0.80
   5   0  -1    0.50    0.70
  -4   0   1    0.90    0.70
  -4   0   1    0.80    0.60
  -4   0   1    0.60    0.90
   4   0  -1    0.50    0.60
   4   0  -1    0.60    0.60
   4   0  -1   -0.20    0.80
  -4   0   1    0.10    0.70
  -3   0   1    0.60    0.60
  -3   0   1    0.10    0.70
   3   0  -1    0.70    0.70
  -3   0   1    0.20    0.60
  -3   0   1    0.20    0.60
   3   0  -1    0.10    0.50
   3   0  -1    0.80    0.50
  -2   0   1    1.30    0.60
  -2   0   1    2.30    0.60
  -2   0   1    1.80    0.50
   2   0  -1    1.20    0.60
  -2   0   1    1.40    0.50
   2   0  -1    1.80    0.50
  -2   0  -1    0.30    0.40
   2   0   1    0.60    0.50
   3   0   1    1.30    0.60
  -3   0  -1    0.00    0.30
   4   0   1    0.70    0.60
   4   0   1    0.90    0.60
  -4   0  -1    0.50    0.50
  -4   0  -1    0.30    0.60
   5   0   1    0.50    0.70
  -5   0  -1    0.80    0.60
  -5   0  -1    0.50    0.70
   5   0   1   -0.40    0.60
  -5   0  -1    1.10    0.70
  -6   0  -1   -1.90    0.70
  -6   0  -1   -0.10    0.60
   6   0   1    0.70    0.80
  -6   0  -1   -0.70    0.70
   6   0   1   -0.60    0.80
  -7   0  -1    2.60    1.30
  -7   0  -1    2.10    0.90
  -7   0  -1    3.00    1.20
   7   0   1    3.30    1.20
   7   0   1    0.20    1.10
  -8   0  -1    0.60    0.80
  -8   0  -1   -1.40    0.90
  -8   0  -1   -2.90    1.20
   8   0   1    0.30    0.90
  -8   0  -1   -1.90    0.90
  -9   0  -1   -1.20    1.00
  -9   0  -1    0.60    1.40
  -9   0  -1   -0.60    0.90
  -9   0  -1    0.50    1.50
   9   0   1    0.40    1.00
   9   0   1    0.50    1.20
 -10   0  -1    0.40    1.30
 -10   0  -1   -0.70    1.20
  10   0   1   -0.20    1.20
 -10   0  -1    0.10    1.00
  10   0   1    0.60    1.20
 -10   0  -1   -3.10    1.50
 -11   0  -1   -3.10    1.60
 -11   0  -1    0.50    1.10
 -11   0  -1   -1.10    1.30
  11   0   1    0.30    1.40
  11   0   1   -0.60    1.30
  12   0   1   -0.80    1.50
  12   0   1   -0.70    1.50
 -12   0  -1   -1.70    1.40
 -12   0  -1    1.40    1.40
 -12   0  -1   -2.50    2.00
 -13   0  -1    1.30    1.50
  13   0   1    1.60    1.80
 -13   0  -1    1.90    2.30
  13   0   1    1.40    1.80
 -13   0  -1    0.70    1.70
 -14   0  -1    2.50    2.80
  14   0   1   -3.20    1.90
  14   0   1    0.00    2.30
 -14   0  -1   -1.30    2.00
 -14   0  -1    0.70    1.50
 -15   0  -1    0.10    1.70
 -15   0  -1    1.10    3.30
  15   0   1   -4.20    2.30
 -15   0  -1   -0.30    2.30
  16   0   1   -5.90    2.20
 -16   0  -1    0.20    1.90
 -16   0  -1    3.10    3.40
  16   0   1   -1.00    2.60
 -16   0  -1   -2.70    2.60
 -17   0  -1    2.20    2.10
  17   0   1   -2.10    2.90
  17   0   1   -2.40    2.70
 -17   0  -1   -1.60    3.90
 -17   0  -1   -0.20    3.10
 -18   0  -1   -0.20    2.20
  18   0   1    2.20    3.50
 -18   0  -1   -3.20    3.40
  18   0   1   -1.90    3.40
 -18   0  -1   11.20    5.10
  19   0   1    5.20    4.00
 -19   0  -1    3.40    4.60
 -19   0  -1    2.40    5.60
  19   0   1   -1.80    4.00
 -19   0  -1   -1.80    2.20
 -20   0  -1    2.30    5.10
 -20   0  -1   -2.60    6.30
 -20  -1   1   -1.10    6.50
 -20  -1   1    4.50    5.20
 -20   1   1    1.10    4.90
  20   1  -1   -9.80    5.60
 -20   1   1    8.10    6.90
 -19  -1   1    4.20    3.40
 -19  -1   1   17.20    6.00
  19  -1  -1    0.50    3.80
 -19  -1   1    7.50    4.80
  19  -1  -1    4.90    4.00
 -19   1   1    3.90    3.40
  19   1  -1   -3.40    4.40
 -19   1   1    5.30    6.00
 -19   1   1    0.20    3.90
  18  -1  -1   16.40    3.90
 -18  -1   1    7.70    3.20
 -18  -1   1   10.30    4.20
  18  -1  -1   15.10    3.70
 -18  -1   1   21.30    5.70
 -18   1   1   16.00    3.50
 -18   1   1   15.70    4.10
  18   1  -1    7.10    3.90
  18   1  -1    8.00    4.00
 -18   1   1    9.70    5.00
 -17  -1   1    7.20    2.90
 -17  -1   1    3.70    4.10
  17  -1  -1    5.40    3.00
 -17  -1   1    5.50    3.30
  17  -1  -1    9.30    3.30
 -17   1   1   13.90    3.20
 -17   1   1   12.10    4.70
  17   1  -1    4.40    3.60
  17   1  -1    8.60    3.80
 -16  -1   1   21.70    4.50
  16  -1  -1   26.00    3.70
  16  -1  -1   19.10    4.10
 -16  -1   1   20.50    3.10
 -16  -1   1   22.60    4.40
 -16  -1   1   15.40    3.40
 -16   1   1   30.10    4.10
  16   1  -1   25.60    4.20
 -16   1   1   25.90    3.50
  16   1  -1   21.10    3.90
 -16   1   1   20.50    4.40
 -16   1   1   26.50    3.80
 -15  -1   1    7.20    2.50
 -15  -1   1    9.80    3.60
  15  -1  -1    3.60    2.30
  15  -1  -1    8.30    2.80
 -15  -1   1    8.50    2.90
 -15  -1   1    7.20    2.70
 -15   1   1    0.80    3.40
 -15   1   1    8.30    2.50
  15   1  -1   10.00    3.40
 -15   1   1    7.90    2.60
 -15   1   1    3.80    2.50
 -14  -1   1   81.29    5.50
 -14  -1   1   80.29    5.50
 -14  -1   1   76.59    4.60
  14  -1  -1   79.49    5.10
 -14  -1   1   76.79    6.30
 -14   1   1   82.69    6.80
 -14   1   1   81.39    5.20
 -14   1   1   80.89    4.80
 -14   1   1   89.69    5.20
  14   1  -1   82.99    5.60
 -13  -1   1   -2.10    2.30
  13  -1  -1   -1.70    1.70
 -13  -1   1   -1.00    1.90
 -13  -1   1   -1.70    1.80
 -13  -1   1   -3.50    1.70
 -13   1   1    0.20    2.30
 -13   1   1   -2.70    1.70
  13   1  -1    0.00    2.20
 -13   1   1    1.20    1.80
 -13   1   1    0.80    1.80
 -12  -1   1   24.50    3.20
 -12  -1   1   22.70    3.70
 -12  -1   1   22.70    3.10
  12  -1  -1   27.80    3.10
 -12  -1   1   20.40    2.60
 -12   1   1   20.70    2.60
 -12   1   1   19.20    3.10
 -12   1   1   23.70    3.10
  12   1  -1   21.80    3.10
 -12   1   1   24.30    2.80
  11  -1  -1    4.80    1.80
 -11  -1   1    4.60    2.00
 -11  -1   1    2.60    1.70
 -11  -1   1    6.20    1.80
 -11  -1   1    0.40    2.00
  11   1  -1    7.30    2.30
 -11   1   1    4.50    1.70
 -11   1   1    5.60    1.70
 -11   1   1    6.00    2.40
 -10  -1   1  130.89    5.90
  10  -1  -1  139.29    5.20
 -10  -1   1  128.89    5.00
 -10  -1   1  139.59    5.60
 -10  -1   1  130.99    5.30
 -10   1   1  143.39    5.10
 -10   1   1  137.29    5.00
 -10   1   1  127.49    5.00
  10   1  -1  134.09    5.60
 -10   1   1  140.79    6.10
  -9  -1   1   -1.70    1.50
  -9  -1   1   -0.50    1.20
   9  -1  -1    0.20    1.10
  -9  -1   1    2.90    1.60
  -9  -1   1    0.10    1.20
   9   1  -1    1.10    1.20
  -9   1   1    0.40    1.00
  -9   1   1   -3.60    1.40
  -9   1   1   -0.10    1.10
  -9   1   1    2.10    1.30
  -8  -1   1   84.89    4.00
   8  -1  -1   94.19    3.70
  -8  -1   1   89.29    3.70
  -8  -1   1   89.59    4.30
  -8  -1   1   92.09    3.90
  -8   1   1   95.99    3.80
  -8   1   1   92.69    4.50
   8   1  -1   93.69    4.10
   8   1  -1   86.59    3.50
  -8   1   1   93.79    3.70
  -8   1   1   92.19    3.50
  -7  -1   1   90.69    4.20
   7  -1  -1   81.59    3.40
  -7  -1   1   94.69    3.70
  -7  -1   1   91.59    3.80
  -7  -1   1   94.99    3.60
   7   1  -1   96.69    4.00
  -7   1   1   81.49    3.40
   7   1  -1   94.39    3.60
  -7   1   1   77.99    3.10
   7   1  -1   89.89    3.40
  -7   1   1   79.39    3.40
  -6  -1   1   98.09    3.50
  -6  -1   1   99.89    4.00
   6  -1  -1  102.19    3.50
  -6  -1   1  101.09    3.90
  -6  -1   1   97.69    3.60
  -6   1   1  101.49    4.10
   6   1  -1  103.89    3.50
  -6   1   1  101.89    3.50
   6   1  -1   95.79    3.60
   6   1  -1   99.69    3.90
  -6   1   1  108.09    3.30
   5  -1  -1   74.89    3.20
  -5  -1   1   73.69    3.10
  -5  -1   1   70.69    2.80
  -5  -1   1   76.29    2.90
  -5  -1   1   76.39    3.20
  -5   1   1   84.89    2.60
   5   1  -1   72.69    2.90
   5   1  -1   72.29    3.10
   5   1  -1   78.79    2.80
  -5   1   1   76.89    3.30
  -5   1   1   86.89    2.80
  -4  -1   1  199.28    5.40
   4  -1  -1  204.38    5.40
   4  -1  -1  201.58    4.90
  -4  -1   1  194.28    5.10
  -4  -1   1  198.58    5.20
  -4  -1   1  195.58    5.30
   4  -1  -1  198.98    4.40
   4   1  -1  199.68    5.10
   4   1  -1  196.58    5.20
   4   1  -1  195.68    5.40
  -4   1   1  192.78    5.40
   4   1  -1  193.78    5.30
  -4   1   1  205.88    5.00
  -4   1   1  199.08    4.70
  -3  -1   1  267.97    6.80
  -3  -1   1  276.87    6.90
  -3  -1   1  277.87    6.80
   3  -1  -1  311.27    6.20
   3  -1  -1  304.57    7.00
  -3  -1   1  285.27    6.80
   3  -1  -1  307.67    6.60
   3   1  -1  276.17    6.80
   3   1  -1  278.37    6.80
   3   1  -1  279.87    6.70
  -3   1   1  310.17    7.00
  -3   1   1  307.07    6.60
  -3   1   1  312.47    6.30
  -2  -1   1  727.93   15.00
  -2  -1   1  715.93   14.90
  -2  -1   1  692.03   15.00
  -2  -1   1  727.03   14.80
   2  -1  -1  729.33   14.30
   2  -1  -1  722.23   14.90
   2  -1  -1  727.93   14.70
  -2   1   1  702.13   14.90
   2   1  -1  726.23   14.80
  -2   1   1  712.33   14.60
   2   1  -1  708.63   14.90
   2   1  -1  729.53   15.00
  -2   1   1  724.93   14.70
   1  -1  -1   47.00    1.40
   1  -1  -1   45.50    1.60
   1  -1  -1   43.20    1.20
   1  -1  -1   43.30    1.50
   1  -1  -1   46.80    1.30
  -1   1   1   47.00    1.60
  -1   1   1   48.00    1.30
  -1   1   1   47.00    1.50
  -1   1   1   48.30    1.30
  -1   1   1   47.50    1.40
   0  -1  -1  214.28    4.90
   0   1  -1  234.88    4.60
   0   1   1  214.98    4.90
   0   1   1  217.98    4.80
   0   1  -1  218.88    4.80
   0   1   1  207.78    4.80
   0   1  -1  217.78    5.00
   0   1  -1  228.18    4.60
   0   1  -1  232.78    4.70
   1  -1   1 1140.59   22.50
  -1  -1  -1 1095.39   22.40
  -1  -1  -1 1089.09   22.40
  -1   1  -1 1135.89   22.50
   2  -1   1  433.96    9.40
  -2  -1  -1  428.26    8.90
  -2  -1  -1  433.16    9.30
  -2  -1  -1  425.86    9.30
  -2  -1  -1  420.16    9.10
   2  -1   1  428.46    8.60
  -2   1  -1  428.66    8.60
   2   1   1  427.36    9.30
   2   1   1  429.76    9.30
   2   1   1  424.56    9.30
   2   1   1  416.86    8.90
  -3  -1  -1  121.39    3.30
   3  -1   1  115.29    2.80
   3  -1   1  106.99    3.50
  -3  -1  -1  118.99    3.00
   3   1   1  116.89    3.50
   3   1   1  123.19    3.50
  -3   1  -1  105.99    3.80
   3   1   1  120.99    3.00
  -4  -1  -1  117.29    3.50
   4  -1   1  125.69    3.20
  -4  -1  -1  114.89    3.10
  -4  -1  -1  121.49    3.70
  -4   1  -1  129.19    3.20
   4   1   1  118.89    3.70
   4   1   1  117.39    3.20
   4   1   1  119.59    3.80
  -4   1  -1  125.89    3.90
   5  -1   1    0.60    0.70
  -5  -1  -1    1.90    0.90
  -5  -1  -1    1.80    1.00
  -5  -1  -1    2.00    0.70
   5   1   1    1.30    0.90
   5   1   1    2.50    0.80
   5   1   1    1.20    0.80
  -5   1  -1   -0.40    0.80
   6  -1   1  222.48    5.50
  -6  -1  -1  199.78    5.90
  -6  -1  -1  195.48    5.70
   6  -1   1  203.68    5.50
  -6  -1  -1  195.28    5.10
  -6   1  -1  226.18    6.30
   6   1   1  202.48    5.30
   6   1   1  198.68    5.90
  -6   1  -1  219.58    5.40
   6   1   1  204.58    5.90
  -7  -1  -1  121.69    3.40
   7  -1   1   98.29    3.60
   7  -1   1   95.39    3.70
  -7   1  -1   95.19    3.60
   7   1   1  117.29    4.30
  -7   1  -1   96.69    3.40
  -7   1  -1   98.19    3.30
  -7   1  -1  103.09    4.40
  -8  -1  -1    0.10    1.30
  -8  -1  -1    0.30    0.90
  -8  -1  -1    0.10    1.00
  -8  -1  -1    1.60    1.30
   8  -1   1   -0.60    0.90
   8  -1   1    2.30    1.10
  -8   1  -1    0.00    1.30
  -8   1  -1    1.30    0.90
   8   1   1    0.30    0.90
   8   1   1    0.30    1.00
  -8   1  -1    0.40    0.90
  -8   1  -1    1.70    1.30
   8   1   1   -1.10    0.90
  -8   1  -1    1.80    1.00
  -9  -1  -1  118.09    3.80
   9  -1   1  109.59    4.20
   9  -1   1  107.99    4.20
  -9  -1  -1  124.89    4.90
  -9  -1  -1  118.29    5.30
  -9  -1  -1  119.99    4.60
  -9   1  -1  110.89    5.40
   9   1   1  119.99    4.80
  -9   1  -1  105.79    4.20
  -9   1  -1  107.99    4.10
  -9   1  -1  111.29    3.70
   9   1   1  119.29    4.80
  -9   1  -1  102.39    5.20
  10  -1   1   27.00    2.50
  10  -1   1   25.50    2.40
 -10  -1  -1   25.00    2.70
 -10  -1  -1   20.60    2.70
 -10  -1  -1   22.90    2.70
 -10  -1  -1   25.60    2.10
  10   1   1   21.20    2.70
 -10   1  -1   23.70    2.30
  10   1   1   20.20    2.50
 -10   1  -1   22.40    3.70
 -10   1  -1   24.00    2.50
 -10   1  -1   23.20    2.90
 -10   1  -1   25.70    2.10
  11  -1   1   91.49    4.30
 -11  -1  -1  102.19    4.80
 -11  -1  -1  103.89    3.80
  11  -1   1   98.59    4.50
 -11  -1  -1   95.09    5.60
 -11   1  -1  101.19    3.90
  11   1   1  104.09    5.10
 -11   1  -1   98.89    4.30
 -11   1  -1   92.79    5.50
  11   1   1  103.79    5.00
 -12  -1  -1  109.49    4.30
 -12  -1  -1  114.19    6.20
 -12  -1  -1  103.29    5.30
  12  -1   1  119.49    5.00
  12  -1   1  121.69    5.20
 -12   1  -1  120.89    5.00
 -12   1  -1  121.79    4.30
  12   1   1  112.09    5.60
 -12   1  -1  125.29    6.40
 -13  -1  -1    2.90    2.50
 -13  -1  -1    2.50    1.50
  13  -1   1   -0.10    1.70
 -13  -1  -1    2.90    2.10
  13   1   1   -1.00    1.80
 -13   1  -1   -1.60    1.60
 -13   1  -1    1.20    2.30
 -13   1  -1    2.80    1.60
  13   1   1   -0.40    2.00
 -14  -1  -1    4.80    2.80
 -14  -1  -1    3.90    1.70
 -14  -1  -1   -2.20    2.00
  14  -1   1    2.70    2.20
  14  -1   1    5.60    2.10
  14   1   1    1.10    2.20
  14   1   1   -2.30    2.10
 -14   1  -1    1.60    1.90
 -14   1  -1    7.60    3.20
 -14   1  -1    6.50    1.90
  15  -1   1   35.80    4.40
 -15  -1  -1   41.00    3.30
 -15  -1  -1   32.20    4.00
 -15  -1  -1   37.90    5.10
  15  -1   1   29.50    4.00
 -15   1  -1   35.10    3.90
 -15   1  -1   37.20    5.20
 -15   1  -1   36.40    3.30
  15   1   1   41.90    4.90
 -16  -1  -1   23.30    2.70
 -16  -1  -1   18.60    4.30
  16  -1   1   20.10    3.30
 -16   1  -1   25.90    4.90
 -16   1  -1   18.70    3.60
 -16   1  -1   24.80    2.70
  16   1   1   17.90    3.70
  16   1   1   14.00    3.20
 -17  -1  -1    8.20    4.20
  17  -1   1    9.40    3.30
 -17  -1  -1   10.50    3.80
  17  -1   1   11.70    3.30
  17   1   1   11.10    4.00
 -17   1  -1   11.80    4.40
  17   1   1   14.90    3.90
 -17   1  -1   13.50    3.60
 -17   1  -1    8.60    2.30
  18  -1   1    7.60    3.40
 -18  -1  -1    3.80    2.40
  18  -1   1    4.60    3.30
 -18  -1  -1    1.00    5.00
 -18  -1  -1    3.70    3.90
  18   1   1    2.40    4.00
 -18   1  -1    4.70    2.20
 -18   1  -1   13.80    4.90
  18   1   1    2.50    3.90
 -18   1  -1   -4.00    3.40
  19  -1   1    9.80    4.20
  19  -1   1    7.30    4.00
 -19  -1  -1   16.00    6.00
 -19  -1  -1   14.80    2.70
 -19  -1  -1   12.30    5.00
 -19   1  -1   15.40    2.40
 -19   1  -1   13.40    4.80
 -19   1  -1    4.90    6.00
  19   1   1   10.60    4.80
 -20  -1  -1   -1.60    6.70
 -20  -1  -1    4.00    5.60
  20   1   1   -1.30    7.70
 -20   1  -1   -2.00    4.90
 -20   1  -1   -8.10    6.40
 -19  -2   1   21.60    6.40
 -19  -2   1   22.50    4.30
  19  -2  -1   30.30    4.50
  19  -2  -1   26.00    4.60
 -19  -2   1   19.20    5.70
 -19   2   1   32.80    5.10
 -19   2   1   37.30    7.80
  19   2  -1   25.90    5.50
 -19   2   1   30.40    4.60
  18  -2  -1    2.80    3.00
 -18  -2   1   -1.60    4.80
 -18  -2   1   -1.80    3.00
 -18  -2   1    3.70    4.00
  18  -2  -1   -6.10    3.00
  18   2  -1   -4.20    4.00
 -18   2   1    1.90    3.50
  18   2  -1    1.60    4.40
 -18   2   1    1.00    3.20
 -18   2   1    2.60    4.70
 -17  -2   1   57.39    6.80
 -17  -2   1   68.19    7.40
  17  -2  -1   48.40    4.90
  17  -2  -1   55.99    5.20
 -17  -2   1   47.30    5.10
  17   2  -1   52.19    6.10
 -17   2   1   78.99    8.50
  17   2  -1   54.29    6.70
 -17   2   1   50.29    5.20
 -17   2   1   63.29    6.00
 -16  -2   1    6.50    4.00
 -16  -2   1    6.90    3.30
  16  -2  -1    4.20    2.60
 -16  -2   1    7.50    2.90
  16   2  -1    5.90    3.30
  16   2  -1   -0.70    3.20
 -16   2   1   10.80    4.40
 -16   2   1    7.80    2.70
 -16   2   1    9.10    3.00
  15  -2  -1   57.59    4.30
 -15  -2   1   44.80    4.30
 -15  -2   1   49.99    5.60
 -15  -2   1   54.79    6.30
 -15  -2   1   60.89    6.50
  15  -2  -1   50.49    4.20
  15   2  -1   46.60    5.20
 -15   2   1   48.70    4.40
 -15   2   1   46.90    4.60
 -15   2   1   48.00    4.30
 -15   2   1   44.40    5.30
  15   2  -1   51.49    5.50
 -14  -2   1   49.30    5.10
 -14  -2   1   50.89    5.20
 -14  -2   1   55.39    5.80
  14  -2  -1   53.69    4.20
  14  -2  -1   46.90    3.80
 -14  -2   1   55.89    4.30
 -14   2   1   52.69    4.40
 -14   2   1   55.09    4.30
  14   2  -1   58.19    5.30
 -14   2   1   51.89    4.30
  13  -2  -1   64.79    4.10
 -13  -2   1   60.09    5.40
 -13  -2   1   61.09    4.00
 -13  -2   1   56.19    4.80
 -13  -2   1   64.99    5.10
 -13   2   1   59.29    5.50
 -13   2   1   57.99    4.20
 -13   2   1   63.29    4.20
  13   2  -1   64.79    5.10
 -13   2   1   66.99    4.10
  12  -2  -1   29.90    3.10
 -12  -2   1   33.50    3.90
 -12  -2   1   38.40    3.90
 -12  -2   1   37.40    4.10
 -12  -2   1   31.90    3.30
 -12   2   1   31.20    3.30
 -12   2   1   26.30    3.70
 -12   2   1   32.00    3.20
 -12   2   1   31.40    3.10
  12   2  -1   30.80    3.90
 -11  -2   1   78.69    4.10
 -11  -2   1   86.19    5.10
 -11  -2   1   76.09    4.80
  11  -2  -1   86.29    4.00
 -11  -2   1   77.29    4.60
 -11   2   1   86.49    4.00
  11   2  -1   89.49    5.00
 -11   2   1   80.19    5.20
 -11   2   1   84.39    3.90
 -11   2   1   82.39    4.20
 -10  -2   1  102.09    5.10
 -10  -2   1  100.29    4.90
  10  -2  -1  111.99    4.30
 -10  -2   1   90.09    5.20
 -10  -2   1   97.69    4.30
 -10   2   1  110.79    4.30
 -10   2   1  107.39    5.50
 -10   2   1  108.39    4.20
 -10   2   1  115.39    5.60
  10   2  -1   98.29    5.10
  10   2  -1   97.29    4.50
 -10   2   1  116.09    4.60
  -9  -2   1  191.18    6.50
  -9  -2   1  190.18    6.10
  -9  -2   1  196.38    6.90
   9  -2  -1  198.98    5.90
  -9  -2   1  197.48    6.80
  -9   2   1  202.68    7.10
  -9   2   1  194.78    5.70
   9   2  -1  188.38    6.20
  -9   2   1  199.18    5.90
  -9   2   1  196.88    7.00
   9   2  -1  195.08    6.10
   9   2  -1  194.18    6.90
  -8  -2   1  147.49    5.30
  -8  -2   1  139.79    5.50
   8  -2  -1  127.79    5.90
  -8  -2   1  139.19    4.90
  -8  -2   1  139.59    5.50
   8   2  -1  139.49    5.60
   8   2  -1  136.29    5.00
  -8   2   1  152.18    5.80
  -8   2   1  157.18    4.70
  -8   2   1  160.78    4.50
  -8   2   1  162.78    5.70
   8   2  -1  139.09    4.90
  -7  -2   1  144.49    5.30
   7  -2  -1  149.69    4.40
  -7  -2   1  145.49    4.90
  -7  -2   1  148.59    5.30
  -7  -2   1  154.78    5.20
  -7   2   1  143.99    5.40
  -7   2   1  149.59    4.50
   7   2  -1  150.38    5.40
  -7   2   1  155.48    4.30
  -7   2   1  156.98    5.40
   7   2  -1  147.99    5.00
   7   2  -1  154.08    5.00
  -6  -2   1 1216.68   26.70
  -6  -2   1 1207.38   26.90
  -6  -2   1 1207.48   26.70
   6  -2  -1 1297.67   27.00
  -6  -2   1 1255.47   26.50
   6  -2  -1 1315.77   26.00
   6   2  -1 1231.48   27.10
  -6   2   1 1263.67   27.00
   6   2  -1 1216.48   26.60
  -6   2   1 1255.27   25.60
   6   2  -1 1230.18   26.50
  -6   2   1 1299.77   26.00
  -6   2   1 1364.86   27.00
  -5  -2   1  630.24   14.00
  -5  -2   1  631.14   14.20
   5  -2  -1  628.24   14.20
  -5  -2   1  623.04   14.10
   5   2  -1  628.94   14.10
  -5   2   1  619.64   13.10
  -5   2   1  653.33   14.20
  -5   2   1  626.84   13.40
   5   2  -1  618.44   14.10
   5   2  -1  623.24   14.50
  -5   2   1  637.54   14.40
   4  -2  -1   73.09    2.80
  -4  -2   1   57.69    2.60
  -4  -2   1   60.59    2.60
  -4  -2   1   56.69    2.50
  -4  -2   1   58.79    2.80
  -4   2   1   70.39    2.70
  -4   2   1   67.89    2.80
  -4   2   1   72.99    2.20
   4   2  -1   59.29    2.60
   4   2  -1   59.99    2.70
   4   2  -1   57.69    2.80
   3  -2  -1  222.98    5.60
  -3  -2   1  225.08    5.70
  -3  -2   1  224.88    5.70
  -3  -2   1  227.28    5.40
   3  -2  -1  222.68    5.60
  -3   2   1  220.08    5.60
   3   2  -1  220.18    5.80
  -3   2   1  197.18    5.70
   3   2  -1  220.28    5.90
  -3   2   1  220.88    4.80
   3   2  -1  229.98    5.70
  -3   2   1  227.08    5.10
  -2  -2   1 1202.58   23.70
   2  -2  -1 1167.18   24.00
   2  -2  -1 1184.78   23.90
  -2  -2   1 1197.38   24.20
  -2  -2   1 1179.88   24.30
  -2  -2   1 1179.88   24.30
  -2  -2   1 1181.68   24.10
  -2   2   1 1134.09   23.40
   2   2  -1 1152.58   24.30
   2   2  -1 1216.48   24.10
  -2   2   1 1143.29   24.20
  -2   2   1 1162.58   24.00
  -2   2   1 1209.78   23.90
  -2   2   1 1164.08   23.60
   2   2  -1 1187.08   24.30
   2   2  -1 1200.28   23.70
  -1  -2   1  404.16    8.00
   1  -2  -1  397.06    8.30
  -1  -2   1  402.16    8.50
   1  -2  -1  393.96    8.30
  -1  -2   1  384.26    8.60
   1  -2  -1  390.96    8.30
  -1  -2   1  391.86    8.50
  -1  -2   1  386.36    8.70
   1  -2  -1  384.16    8.70
   1  -2  -1  385.36    8.00
   1   2  -1  392.06    8.50
  -1   2   1  392.96    8.30
  -1   2   1  395.06    8.30
   1   2  -1  391.36    8.70
  -1   2   1  389.56    8.70
   1   2  -1  395.36    8.00
  -1   2   1  345.07    8.30
   1   2  -1  384.66    8.80
   1   2  -1  390.16    8.50
  -1   2   1  414.96    8.30
   0  -2   1  795.62   16.70
   0  -2   1  801.42   17.20
   0  -2   1  787.22   16.80
   0  -2   1  813.52   16.60
   0  -2  -1  896.61   16.80
   0  -2  -1  869.01   16.80
   0  -2   1  808.92   16.90
   0  -2  -1  887.11   16.90
   0  -2  -1  861.51   17.20
   0   2   1  873.01   17.10
   0   2  -1  784.62   16.80
   0   2  -1  813.62   16.80
   0   2  -1  770.22   17.20
   0   2   1  866.71   16.90
   0   2   1  856.61   17.20
   0   2  -1  793.72   16.90
  -1  -2  -1    2.10    0.60
  -1  -2  -1    1.50    0.60
   1  -2   1    2.90    0.80
   1  -2   1    3.10    0.90
   1  -2   1    2.90    0.60
  -1  -2  -1    1.40    0.80
  -1  -2  -1    1.80    0.70
  -1   2  -1    3.00    0.90
   1   2   1    1.90    0.70
   1   2   1    1.00    0.60
   1   2   1    1.40    0.70
  -1   2  -1    1.60    0.50
  -1   2  -1    0.70    0.60
   1   2   1    1.10    0.80
  -1   2  -1    1.90    0.60
   2  -2   1  229.58    5.90
  -2  -2  -1  249.38    5.80
  -2  -2  -1  246.08    6.00
  -2  -2  -1  238.58    5.70
  -2  -2  -1  241.18    5.80
   2   2   1  248.48    5.70
  -2   2  -1  232.38    5.50
   2   2   1  236.88    5.90
   2   2   1  230.28    5.90
   2   2   1  233.18    5.90
  -2   2  -1  227.78    5.50
   3  -2   1  501.85   11.40
  -3  -2  -1  499.75   11.20
  -3  -2  -1  517.75   11.00
  -3  -2  -1  510.95   11.50
  -3  -2  -1  517.95   11.30
   3   2   1  500.25   11.00
  -3   2  -1  531.85   11.50
   3   2   1  494.55   11.40
   3   2   1  508.35   11.50
   3   2   1  496.55   11.50
  -4  -2  -1   90.99    2.90
  -4  -2  -1   91.79    3.20
   4  -2   1   82.59    2.10
   4  -2   1   81.79    3.30
   4  -2   1   81.09    2.10
  -4  -2  -1   92.19    3.50
  -4   2  -1   82.39    3.20
   4   2   1   92.49    2.90
   4   2   1   94.59    3.40
   4   2   1   92.49    3.40
  -5  -2  -1  462.95   11.60
  -5  -2  -1  472.65   10.90
   5  -2   1  506.75   10.40
  -5  -2  -1  482.95   11.60
   5  -2   1  522.25   11.90
  -5  -2  -1  484.85   11.40
   5  -2   1  500.25   10.30
   5   2   1  480.65   11.00
   5   2   1  468.85   11.60
  -5   2  -1  516.25   10.40
  -5   2  -1  507.55   11.60
  -5   2  -1  519.35   11.70
   5   2   1  487.25   11.70
  -6  -2  -1   11.70    1.70
  -6  -2  -1   14.10    2.10
  -6  -2  -1   11.80    1.50
   6  -2   1   16.90    1.30
   6   2   1   11.70    1.80
  -6   2  -1   16.50    2.00
   6   2   1   14.90    2.00
  -6   2  -1   16.70    1.40
   6   2   1   12.40    1.60
  -7  -2  -1  217.28    6.80
  -7  -2  -1  218.58    6.60
  -7  -2  -1  223.28    6.00
   7  -2   1  244.28    5.80
  -7   2  -1  236.88    7.10
   7   2   1  220.18    6.90
  -7   2  -1  239.28    7.10
   7   2   1  221.38    6.10
   7   2   1  218.18    6.90
  -7   2  -1  242.18    5.80
   8  -2   1  391.66    9.30
  -8  -2  -1  411.46   10.50
  -8  -2  -1  405.56   10.70
   8  -2   1  397.16    9.70
  -8  -2  -1  405.66    9.60
  -8   2  -1  385.56   10.80
   8   2   1  410.06    9.80
  -8   2  -1  385.76    9.20
   8   2   1  412.36   10.70
  -8   2  -1  382.56   10.80
   8   2   1  423.06   10.90
  -8   2  -1  393.36    9.40
  -9  -2  -1   30.10    3.00
  -9  -2  -1   28.40    3.10
  -9  -2  -1   31.00    2.30
   9  -2   1   38.90    2.30
  -9  -2  -1   28.80    2.80
   9  -2   1   37.10    2.20
   9   2   1   29.80    3.00
  -9   2  -1   38.50    2.20
   9   2   1   30.70    2.40
  -9   2  -1   40.40    3.70
   9   2   1   28.70    2.90
  -9   2  -1   36.00    2.30
  -9   2  -1   34.40    3.40
 -10  -2  -1   68.49    4.00
  10  -2   1   62.99    3.30
 -10  -2  -1   67.99    4.20
 -10  -2  -1   76.09    3.30
  10  -2   1   64.59    3.20
 -10  -2  -1   69.39    4.60
  10   2   1   70.69    4.30
  10   2   1   68.79    4.10
 -10   2  -1   58.69    4.40
  10   2   1   71.89    3.40
 -10   2  -1   57.69    3.10
 -10   2  -1   64.69    3.20
  11  -2   1  156.78    5.90
 -11  -2  -1  152.68    6.20
  11  -2   1  163.68    5.30
 -11  -2  -1  142.89    5.00
 -11  -2  -1  148.99    6.70
  11   2   1  149.19    6.30
  11   2   1  146.49    6.40
 -11   2  -1  164.38    5.20
 -11   2  -1  160.68    6.90
 -11   2  -1  162.98    5.30
  12  -2   1   65.79    3.70
 -12  -2  -1   67.09    5.20
 -12  -2  -1   74.49    4.70
 -12  -2  -1   69.79    3.60
  12  -2   1   55.99    3.60
 -12   2  -1   59.49    3.70
  12   2   1   72.49    4.70
 -12   2  -1   67.89    3.50
 -12   2  -1   63.19    5.20
  12   2   1   67.29    4.80
 -13  -2  -1    4.30    2.20
 -13  -2  -1    6.60    1.80
 -13  -2  -1   10.70    3.00
  13  -2   1    6.20    1.80
  13  -2   1   10.20    2.00
  13   2   1    4.30    2.10
 -13   2  -1    8.20    1.90
  13   2   1    7.40    2.70
 -13   2  -1    6.30    2.60
 -13   2  -1    6.50    1.90
 -14  -2  -1   25.80    3.70
  14  -2   1   24.80    3.20
  14  -2   1   23.20    2.80
 -14  -2  -1   19.40    3.70
 -14  -2  -1   23.30    2.90
  14   2   1   26.40    4.00
 -14   2  -1   22.70    3.00
 -14   2  -1   24.80    3.00
  15  -2   1   23.40    3.00
  15  -2   1   21.30    3.00
 -15  -2  -1   19.50    2.70
 -15  -2  -1   20.40    3.90
 -15  -2  -1   18.20    4.00
 -15   2  -1   24.60    2.70
 -15   2  -1   20.70    4.10
 -15   2  -1   25.70    3.30
  15   2   1   21.80    3.90
  15   2   1   23.50    4.20
 -16  -2  -1   28.90    4.80
  16  -2   1   27.50    3.50
 -16  -2  -1   27.90    3.50
 -16  -2  -1   30.90    4.70
 -16   2  -1   28.30    3.50
  16   2   1   22.90    3.90
 -16   2  -1   24.00    4.60
  16   2   1   27.00    4.30
 -16   2  -1   27.20    3.80
 -17  -2  -1   21.90    5.60
  17  -2   1   21.10    3.30
  17  -2   1   23.50    3.50
 -17  -2  -1   17.40    4.50
 -17  -2  -1   14.70    4.80
 -17  -2  -1   15.30    2.90
 -17   2  -1   29.20    4.30
 -17   2  -1   25.20    5.20
 -17   2  -1   22.80    2.90
  17   2   1   21.00    4.20
  17   2   1   14.40    3.80
 -18  -2  -1   43.70    4.40
 -18  -2  -1   42.00    6.10
  18  -2   1   46.50    5.20
 -18  -2  -1   34.10    6.00
  18  -2   1   40.30    5.30
 -18  -2  -1   42.50    7.20
 -18   2  -1   43.60    6.40
  18   2   1   31.90    5.60
 -18   2  -1   39.10    6.30
  18   2   1   39.70    5.70
 -18   2  -1   36.20    3.80
 -19  -2  -1    6.10    4.90
 -19  -2  -1   -2.40    5.90
  19  -2   1    8.00    4.20
  19  -2   1   -0.60    3.40
 -19  -2  -1    2.40    2.80
  19   2   1   -8.60    4.80
 -19   2  -1   -5.80    3.70
 -19   2  -1    2.60    2.20
 -19   2  -1   -2.00    5.90
 -19  -3   1    2.30    4.60
 -19  -3   1    3.90    5.80
 -19  -3   1   -6.10    4.90
  19  -3  -1   -2.30    3.30
 -19   3   1    0.60    5.90
 -19   3   1    3.70    4.00
 -19   3   1    2.10    3.70
  19   3  -1   -0.60    5.50
 -18  -3   1   53.59    6.60
  18  -3  -1   46.80    5.10
 -18  -3   1   52.29    5.80
 -18  -3   1   51.29    7.20
 -18   3   1   51.89    5.80
 -18   3   1   53.89    7.70
  18   3  -1   61.69    8.10
  18   3  -1   49.99    6.80
  17  -3  -1    8.80    2.60
 -17  -3   1    6.80    4.00
 -17  -3   1    6.10    3.20
 -17  -3   1    0.20    4.30
 -17  -3   1    6.70    5.40
  17  -3  -1    9.70    4.20
  17   3  -1   -1.00    3.50
  17   3  -1    4.20    4.00
 -17   3   1    6.20    3.10
 -17   3   1    3.80    3.30
 -17   3   1    3.70    4.50
 -16  -3   1  132.49    6.50
 -16  -3   1  135.19    8.30
 -16  -3   1  131.59    8.90
  16   3  -1  142.09    8.30
  16   3  -1  134.69    8.20
 -16   3   1  130.09    6.60
 -16   3   1  133.69    6.70
  15  -3  -1    3.80    1.80
 -15  -3   1    2.50    2.80
 -15  -3   1   -1.60    3.20
 -15  -3   1    4.40    2.50
 -15  -3   1    2.60    3.00
 -15   3   1    1.60    2.00
  15   3  -1    2.40    3.30
  15   3  -1    3.10    3.30
 -15   3   1    5.20    3.40
 -15   3   1    3.70    2.30
 -15   3   1    2.60    2.50
 -14  -3   1  184.58    7.20
 -14  -3   1  197.88    9.00
  14  -3  -1  182.68    6.40
 -14  -3   1  186.68    8.30
 -14  -3   1  182.28    8.50
 -14   3   1  183.48    6.70
 -14   3   1  188.48    7.00
 -14   3   1  186.68   12.90
 -14   3   1  192.48    7.30
  14   3  -1  197.58    8.80
 -13  -3   1   42.00    4.60
 -13  -3   1   49.10    4.70
  13  -3  -1   46.10    3.50
 -13  -3   1   43.50    3.90
 -13  -3   1   49.80    4.80
 -13   3   1   53.69    3.80
  13   3  -1   39.50    4.80
 -13   3   1   44.00    5.40
 -13   3   1   47.40    4.10
 -13   3   1   52.69    3.70
  12  -3  -1  325.77    8.80
 -12  -3   1  316.47   10.40
 -12  -3   1  317.57   10.70
 -12  -3   1  301.27    9.30
 -12  -3   1  320.77   10.70
 -12   3   1  327.07    8.90
  12   3  -1  318.47   10.80
 -12   3   1  325.97    9.50
 -12   3   1  326.77   11.00
  12   3  -1  313.17    9.70
 -12   3   1  322.07    8.90
 -11  -3   1    0.50    2.00
  11  -3  -1    2.50    1.10
 -11  -3   1    0.80    1.70
 -11  -3   1    1.60    1.70
 -11  -3   1   -1.40    1.70
 -11   3   1    0.70    1.30
  11   3  -1    3.80    1.80
 -11   3   1    0.80    2.10
 -11   3   1    0.30    1.30
  11   3  -1   -1.70    1.50
 -10  -3   1  435.96   12.10
 -10  -3   1  418.46   11.80
 -10  -3   1  433.96   12.20
 -10  -3   1  426.46   11.20
 -10   3   1  431.76   10.40
 -10   3   1  429.86   13.00
 -10   3   1  433.26   12.40
  10   3  -1  426.36   12.40
 -10   3   1  430.06   10.50
  10   3  -1  407.36   11.40
  -9  -3   1   40.80    3.30
  -9  -3   1   37.00    3.00
  -9  -3   1   39.80    3.50
  -9  -3   1   37.70    3.40
   9   3  -1   44.90    3.70
  -9   3   1   48.90    3.90
   9   3  -1   40.70    3.10
  -9   3   1   54.59    4.20
   9   3  -1   41.70    3.20
  -9   3   1   52.49    2.70
  -9   3   1   50.39    2.50
  -8  -3   1  438.16   11.60
  -8  -3   1  434.66   11.90
  -8  -3   1  459.85   11.80
  -8  -3   1  449.56   11.30
  -8   3   1  461.35   10.40
   8   3  -1  437.26   11.40
   8   3  -1  437.56   12.10
  -8   3   1  462.45   11.80
  -8   3   1  446.16   10.10
  -8   3   1  462.45   12.00
   8   3  -1  437.26   11.30
  -7  -3   1  105.39    4.50
  -7  -3   1  111.59    4.50
  -7  -3   1  105.39    4.20
  -7  -3   1  105.19    4.60
   7   3  -1  107.29    4.40
   7   3  -1  108.09    4.30
  -7   3   1  115.39    3.30
   7   3  -1  103.49    4.70
  -7   3   1  118.39    4.70
  -7   3   1  113.99    4.80
  -7   3   1  119.39    3.60
  -6  -3   1 1478.55   31.10
  -6  -3   1 1452.75   30.60
  -6  -3   1 1420.76   30.80
   6  -3  -1 1462.75   30.70
  -6  -3   1 1396.86   30.50
   6   3  -1 1426.16   31.20
   6   3  -1 1412.66   30.70
  -6   3   1 1440.96   29.10
  -6   3   1 1511.45   30.70
   6   3  -1 1461.05   30.70
  -6   3   1 1454.15   30.90
  -6   3   1 1492.65   29.50
  -5  -3   1   75.79    3.50
   5  -3  -1   95.59    3.60
   5  -3  -1   93.09    2.60
  -5  -3   1   73.59    3.60
  -5  -3   1   75.79    3.60
  -5  -3   1   74.29    3.20
  -5  -3   1   79.09    3.40
   5   3  -1   78.09    3.40
  -5   3   1   94.29    2.30
  -5   3   1   92.59    3.50
  -5   3   1   89.89    3.70
   5   3  -1   77.59    3.50
  -5   3   1   93.29    2.70
   4  -3  -1  279.17    6.10
   4  -3  -1  279.87    7.10
  -4  -3   1  283.47    6.80
  -4  -3   1  280.37    7.30
  -4  -3   1  278.67    7.30
  -4  -3   1  284.17    7.40
   4  -3  -1  273.87    7.10
  -4  -3   1  272.37    7.40
  -4   3   1  276.07    7.10
   4   3  -1  282.07    7.20
  -4   3   1  249.68    5.90
  -4   3   1  285.77    7.10
  -4   3   1  270.97    7.30
  -4   3   1  288.77    6.30
   4   3  -1  271.87    7.30
   4   3  -1  277.67    7.60
  -3  -3   1  225.48    6.00
  -3  -3   1  229.48    5.40
   3  -3  -1  212.88    5.60
   3  -3  -1  214.98    5.70
  -3  -3   1  232.88    6.10
  -3  -3   1  229.48    6.00
  -3  -3   1  230.98    6.10
  -3   3   1  210.18    6.00
  -3   3   1  215.18    5.10
  -3   3   1  215.68    5.70
   3   3  -1  222.98    6.10
  -3   3   1  223.18    5.70
   3   3  -1  237.68    6.30
  -2  -3   1  943.21   19.80
  -2  -3   1  950.20   20.00
   2  -3  -1  943.81   19.60
   2  -3  -1  949.80   19.90
  -2  -3   1  955.50   19.10
  -2  -3   1  965.40   20.10
   2  -3  -1  921.61   19.40
  -2  -3   1  953.90   19.80
   2   3  -1  949.11   19.80
  -2   3   1  950.70   19.50
   2   3  -1  926.51   19.80
  -2   3   1  955.60   19.70
   2   3  -1  950.00   20.10
  -2   3   1  912.51   19.90
  -2   3   1  928.41   18.90
  -2   3   1  939.31   19.20
   2   3  -1  921.61   20.10
   1  -3  -1  349.67    7.70
   1  -3  -1  344.77    7.10
   1  -3  -1  345.87    7.10
  -1  -3   1  315.77    8.00
  -1  -3   1  325.17    7.60
  -1  -3   1  326.37    7.80
  -1  -3   1  323.97    7.70
  -1  -3   1  335.17    6.90
   1  -3  -1  350.56    7.60
  -1  -3   1  330.57    7.60
   1  -3  -1  341.37    7.40
   1  -3  -1  344.47    8.00
   1   3  -1  329.27    7.70
  -1   3   1  354.96    7.40
  -1   3   1  346.67    8.00
  -1   3   1  347.17    7.30
   1   3  -1  319.37    7.90
  -1   3   1  344.37    7.60
  -1   3   1  337.87    7.30
   1   3  -1  321.17    7.80
   0  -3  -1 1797.42   36.00
   0  -3   1 1832.62   36.90
   0  -3  -1 1830.62   36.60
   0  -3   1 1878.11   36.50
   0  -3  -1 1782.22   36.20
   0  -3  -1 1803.42   36.80
   0  -3   1 1874.21   36.50
   0   3  -1 1846.72   36.30
   0   3   1 1809.42   36.60
   0   3   1 1748.53   36.80
   0   3  -1 1820.72   36.50
   0   3  -1 1771.72   36.90
   0   3   1 1812.12   36.80
   0   3   1 1813.92   36.40
  -1  -3  -1 9378.66  191.48
   1   3   1 9616.84  191.48
  -2  -3  -1  181.88    5.00
   2  -3   1  190.88    5.20
  -2  -3  -1  184.18    4.90
   2  -3   1  193.28    4.80
  -2  -3  -1  180.98    5.20
  -2  -3  -1  182.28    5.10
  -2   3  -1  199.68    4.10
   2   3   1  172.38    4.90
   2   3   1  177.28    5.20
   2   3   1  174.88    5.20
  -2   3  -1  193.98    5.20
   2   3   1  176.38    5.10
  -2   3  -1  197.78    5.10
  -2   3  -1  196.28    4.50
   2   3   1  182.48    5.00
   2   3   1  176.18    5.10
  -2   3  -1  199.68    4.90
  -3  -3  -1    5.30    1.00
   3  -3   1    8.50    1.30
  -3  -3  -1    5.90    1.20
  -3  -3  -1    4.40    1.00
  -3  -3  -1    6.90    1.20
   3   3   1    6.80    1.40
  -3   3  -1    7.70    1.10
   3   3   1    6.20    1.20
   3   3   1    5.80    1.20
  -3   3  -1    9.80    1.40
   3   3   1    3.80    1.00
   3   3   1    6.30    1.40
  -4  -3  -1  888.41   19.90
  -4  -3  -1  903.61   19.40
  -4  -3  -1  896.41   19.60
  -4  -3  -1  912.91   19.60
   4  -3   1  926.41   19.90
  -4   3  -1  982.50   19.90
   4   3   1  917.01   19.60
   4   3   1  891.91   19.90
   4   3   1  883.81   19.90
   4   3   1  886.21   19.40
  -4   3  -1  917.91   19.40
   4   3   1  918.01   20.00
  -5  -3  -1   27.50    2.20
  -5  -3  -1   25.60    2.40
   5  -3   1   27.10    2.40
  -5  -3  -1   24.80    1.90
   5   3   1   24.00    2.00
  -5   3  -1   29.90    2.20
   5   3   1   30.00    2.40
   5   3   1   28.60    2.40
  -5   3  -1   34.10    2.40
  -6  -3  -1  777.52   17.90
  -6  -3  -1  795.52   17.40
  -6  -3  -1  800.32   18.30
   6  -3   1  804.22   18.30
  -6   3  -1  831.92   18.20
   6   3   1  781.42   18.20
   6   3   1  786.72   17.50
  -6   3  -1  823.92   18.00
   6   3   1  767.22   18.30
   7  -3   1  963.50   19.90
  -7  -3  -1  986.40   21.00
  -7  -3  -1  992.10   21.80
  -7  -3  -1  978.90   22.20
   7  -3   1  953.00   19.80
  -7  -3  -1  974.90   22.00
   7   3   1  981.40   22.20
  -7   3  -1  958.40   21.90
  -7   3  -1  973.10   21.90
   7   3   1  990.30   22.10
   7   3   1  978.20   21.20
   8  -3   1  176.18    4.40
  -8  -3  -1  161.88    5.20
  -8  -3  -1  159.38    6.20
   8  -3   1  170.38    4.50
  -8  -3  -1  158.38    5.80
   8   3   1  164.58    5.40
   8   3   1  159.28    6.10
   8   3   1  160.68    6.10
  -8   3  -1  175.38    6.30
  -8   3  -1  173.18    6.20
  -8   3  -1  170.38    4.30
   9  -3   1  313.57    7.60
   9  -3   1  315.27    7.70
  -9  -3  -1  330.07    9.40
  -9  -3  -1  315.67    9.80
  -9  -3  -1  331.97    9.50
  -9  -3  -1  311.27    8.40
  -9   3  -1  303.97    9.50
   9   3   1  333.37    9.80
  -9   3  -1  314.57    7.60
   9   3   1  331.37    8.70
  -9   3  -1  312.87    9.70
   9   3   1  326.37    9.70
  10  -3   1  158.48    4.50
 -10  -3  -1  147.79    5.10
 -10  -3  -1  142.39    6.00
 -10  -3  -1  151.68    6.60
  10  -3   1  154.98    4.70
 -10  -3  -1  142.69    6.30
  10   3   1  135.89    5.30
 -10   3  -1  168.78    6.70
  10   3   1  152.08    6.30
 -10   3  -1  159.68    4.70
  10   3   1  145.49    6.40
 -11  -3  -1   63.79    4.40
 -11  -3  -1   67.99    4.90
 -11  -3  -1   68.89    3.60
 -11  -3  -1   77.69    5.20
  11  -3   1   57.09    3.00
  11   3   1   67.79    4.90
  11   3   1   66.09    4.70
  11   3   1   76.69    4.00
 -11   3  -1   73.29    5.00
 -11   3  -1   60.39    3.20
 -12  -3  -1   45.30    3.30
 -12  -3  -1   34.10    4.00
 -12  -3  -1   40.00    4.60
  12  -3   1   41.20    2.80
 -12  -3  -1   39.50    4.50
  12   3   1   38.90    4.10
 -12   3  -1   51.89    4.90
 -12   3  -1   42.30    3.20
 -12   3  -1   44.60    3.10
  12   3   1   43.70    3.40
  12   3   1   39.10    4.40
 -13  -3  -1  122.19    7.30
 -13  -3  -1  138.39    7.20
  13  -3   1  130.29    4.80
 -13  -3  -1  133.49    6.70
 -13  -3  -1  137.99    5.30
  13   3   1  144.69    5.70
 -13   3  -1  132.59    5.20
  13   3   1  132.79    6.90
 -13   3  -1  141.49    7.30
 -13   3  -1  127.99    5.20
 -14  -3  -1  133.39    7.80
  14  -3   1  121.29    5.50
 -14  -3  -1  116.89    7.40
 -14  -3  -1  123.69    6.90
 -14  -3  -1  122.49    5.20
  14   3   1  127.59    7.20
 -14   3  -1  121.49    5.10
 -14   3  -1  120.59    5.40
 -15  -3  -1   90.89    7.10
  15  -3   1   80.39    4.20
 -15  -3  -1   99.99    7.70
 -15  -3  -1   75.09    4.60
 -15  -3  -1   81.59    6.50
 -15   3  -1   77.09    7.20
  15   3   1   84.69    6.50
 -15   3  -1   74.79    4.40
  15   3   1   78.59    6.40
 -15   3  -1   79.39    5.00
 -16  -3  -1   78.69    7.70
 -16  -3  -1   76.89    7.90
  16  -3   1   78.89    4.60
 -16  -3  -1   89.09    7.30
 -16  -3  -1   81.09    4.90
 -16   3  -1   85.19    5.60
 -16   3  -1  104.89    8.60
  16   3   1   80.79    7.00
  16   3   1   77.89    6.80
 -16   3  -1   82.29    4.70
 -17  -3  -1   76.59    7.60
 -17  -3  -1   54.19    6.40
 -17  -3  -1   71.79    5.00
 -17  -3  -1   69.19    7.60
  17   3   1   54.99    7.10
 -17   3  -1   75.59    9.00
 -17   3  -1   67.29    6.10
  17   3   1   72.39    7.40
 -17   3  -1   61.69    4.50
 -18  -3  -1    4.00    5.00
 -18  -3  -1   15.60    3.30
  18  -3   1    8.40    2.80
 -18  -3  -1   12.10    4.70
 -18  -3  -1   15.80    8.60
  18   3   1   11.40    4.60
 -18   3  -1    7.50    3.70
  18   3   1    5.30    4.70
 -18   3  -1    9.90    2.70
 -18   3  -1   14.80    5.60
 -19  -3  -1   51.39    6.90
  19  -3   1   50.79    5.60
 -19  -3  -1   45.10    5.20
 -19  -3  -1   60.89    8.30
 -19   3  -1   48.60    5.80
 -19   3  -1   63.69    8.20
  19   3   1   54.39    6.80
 -19   3  -1   46.10    5.00
  19  -4  -1   28.30    3.70
 -19  -4   1   25.00    6.70
 -19  -4   1   20.30    5.10
 -19  -4   1   13.00    5.70
 -19   4   1   29.30    7.30
  19   4  -1   29.70    6.30
 -19   4   1   21.10    4.80
 -19   4   1   25.10    5.10
  18  -4  -1    0.00    2.70
 -18  -4   1   -7.30    5.30
 -18  -4   1    2.50    4.60
  18  -4  -1    3.40    2.60
 -18  -4   1    4.40    3.70
 -18   4   1   -4.50    3.30
  18   4  -1   -7.10    4.30
 -18   4   1    2.80    5.80
 -18   4   1   -0.40    3.70
 -17  -4   1  130.99   10.90
 -17  -4   1  159.18   11.70
 -17  -4   1  163.78   10.10
  17  -4  -1  155.58    6.30
 -17  -4   1  170.58   10.50
 -17   4   1  158.68    7.60
 -17   4   1  162.28    7.80
  17   4  -1  150.38    9.60
 -17   4   1  169.88   11.00
  17   4  -1  166.48   10.00
  16  -4  -1    1.60    1.90
 -16  -4   1    2.80    3.00
 -16  -4   1    9.20    4.50
 -16  -4   1    2.00    3.50
 -16  -4   1    1.70    3.60
  16  -4  -1    3.50    2.10
  16   4  -1   -2.30    4.00
 -16   4   1   -3.00    4.20
 -16   4   1    6.30    3.10
  16   4  -1    4.60    3.30
 -16   4   1    1.40    2.50
 -15  -4   1  222.88   10.10
  15  -4  -1  209.98    7.00
 -15  -4   1  225.18   10.00
  15  -4  -1  214.08    6.70
 -15  -4   1  207.28    8.10
  15   4  -1  239.58   10.40
 -15   4   1  217.98    7.80
 -15   4   1  211.48    8.30
 -15   4   1  218.48   10.50
 -14  -4   1    4.90    2.80
 -14  -4   1    0.70    2.30
  14  -4  -1    1.30    1.40
  14  -4  -1    0.00    1.50
 -14  -4   1   -3.70    2.80
 -14  -4   1   -1.50    3.00
  14   4  -1    3.10    2.40
  14   4  -1   -1.70    2.70
 -14   4   1    2.10    1.80
 -14   4   1    3.20    3.10
 -14   4   1    2.30    1.90
 -14   4   1    2.10    2.40
 -13  -4   1  153.18    6.40
 -13  -4   1  152.68    7.70
  13  -4  -1  158.08    5.10
 -13  -4   1  160.78    7.60
 -13  -4   1  157.98    7.60
  13  -4  -1  155.88    5.30
 -13   4   1  148.89    7.80
  13   4  -1  148.19    7.70
  13   4  -1  148.69    6.80
 -13   4   1  150.68    5.40
 -13   4   1  152.08    5.70
 -12  -4   1   -0.70    2.30
 -12  -4   1    2.30    2.20
 -12  -4   1    1.60    1.80
 -12  -4   1    1.80    2.30
  12  -4  -1   -0.10    1.40
 -12  -4   1   -3.20    2.10
 -12   4   1    0.30    1.50
 -12   4   1    3.50    2.70
  12   4  -1   -0.30    2.10
 -12   4   1   -0.20    1.30
  12   4  -1    3.30    2.20
 -11  -4   1  277.17   10.00
  11  -4  -1  293.17    7.50
 -11  -4   1  280.87    9.60
 -11  -4   1  290.07    9.70
 -11  -4   1  280.17    8.80
 -11   4   1  288.07    7.70
 -11   4   1  285.77    7.60
  11   4  -1  298.87    9.30
  11   4  -1  290.57   10.20
 -11   4   1  298.07   10.00
  10  -4  -1   12.40    1.60
 -10  -4   1    9.60    2.80
 -10  -4   1   10.10    2.50
 -10  -4   1    9.80    2.70
 -10  -4   1   14.40    2.50
 -10  -4   1   14.90    2.70
 -10   4   1   14.10    1.70
  10   4  -1    8.30    2.20
 -10   4   1   10.80    1.50
 -10   4   1   12.00    2.70
  10   4  -1   12.50    2.40
  10   4  -1    9.50    2.10
  -9  -4   1  435.56   11.80
  -9  -4   1  428.36   12.30
   9  -4  -1  440.06    9.90
  -9  -4   1  432.26   11.50
  -9  -4   1  442.16   12.40
  -9  -4   1  439.36   12.10
  -9   4   1  451.75   10.10
   9   4  -1  432.66   11.80
  -9   4   1  442.86   10.00
  -9   4   1  448.86   12.30
   9   4  -1  428.66   11.60
   9   4  -1  430.56   12.50
  -9   4   1  429.06   12.10
  -8  -4   1  103.99    4.90
  -8  -4   1  107.99    5.10
   8  -4  -1  116.99    3.40
  -8  -4   1  108.89    4.80
  -8  -4   1  106.09    4.60
  -8  -4   1  107.89    5.20
   8   4  -1   99.99    4.60
  -8   4   1  121.99    3.50
   8   4  -1  113.89    5.40
  -8   4   1  110.99    5.10
  -8   4   1  118.99    3.40
  -8   4   1  117.99    5.20
   8   4  -1  107.99    4.90
  -7  -4   1  528.95   13.00
   7  -4  -1  530.35   11.30
  -7  -4   1  540.75   13.00
  -7  -4   1  531.05   13.40
  -7  -4   1  535.75   13.60
  -7   4   1  540.15   11.60
   7   4  -1  527.65   13.10
  -7   4   1  524.15   13.20
   7   4  -1  531.45   13.30
  -7   4   1  524.75   11.30
  -7   4   1  520.05   13.10
   7   4  -1  535.25   13.80
  -6  -4   1  570.34   13.70
  -6  -4   1  550.74   14.10
  -6  -4   1  551.34   14.00
   6  -4  -1  589.84   11.90
  -6  -4   1  567.44   13.30
   6  -4  -1  581.94   13.90
   6   4  -1  561.54   13.70
   6   4  -1  537.75   13.80
  -6   4   1  588.34   14.00
  -6   4   1  577.74   11.90
  -6   4   1  600.74   13.80
   6   4  -1  552.54   14.20
  -6   4   1  578.54   13.70
  -6   4   1  584.74   12.20
  -5  -4   1  661.63   15.60
  -5  -4   1  675.93   15.80
  -5  -4   1  660.53   15.60
   5  -4  -1  662.53   15.50
  -5  -4   1  657.43   14.90
   5  -4  -1  679.63   15.30
   5  -4  -1  688.73   13.90
  -5   4   1  692.23   14.10
   5   4  -1  685.43   16.10
   5   4  -1  680.03   15.60
  -5   4   1  688.13   15.40
  -5   4   1  668.73   15.60
  -5   4   1  709.73   15.50
   5   4  -1  644.74   15.70
  -4  -4   1    9.40    1.70
  -4  -4   1    9.50    1.30
  -4  -4   1    9.90    1.70
   4  -4  -1   14.90    1.90
   4  -4  -1   15.20    1.10
   4  -4  -1   15.10    1.60
  -4  -4   1   10.30    1.60
   4   4  -1   13.00    1.80
  -4   4   1   15.90    1.70
  -4   4   1   15.00    1.20
  -4   4   1   18.80    2.00
   4   4  -1   11.00    1.90
  -4   4   1   18.10    1.90
  -3  -4   1 1173.78   24.70
  -3  -4   1 1163.58   24.50
   3  -4  -1 1142.89   24.00
  -3  -4   1 1146.19   24.70
   3  -4  -1 1179.68   24.70
   3  -4  -1 1142.69   24.30
  -3  -4   1 1141.49   23.60
  -3   4   1 1164.08   23.50
   3   4  -1 1167.08   25.00
  -3   4   1 1132.39   24.00
   3   4  -1 1172.08   24.70
  -3   4   1 1201.68   24.40
   3   4  -1 1141.89   24.90
  -3   4   1 1141.89   23.20
  -3   4   1 1143.69   24.60
   3   4  -1 1150.88   24.50
  -2  -4   1  141.89    3.50
  -2  -4   1  140.29    4.50
  -2  -4   1  142.19    4.30
   2  -4  -1  147.29    4.30
   2  -4  -1  144.79    4.60
   2  -4  -1  147.19    4.00
  -2  -4   1  142.89    4.30
  -2  -4   1  142.09    4.60
  -2  -4   1  139.29    4.70
   2  -4  -1  158.58    4.40
  -2   4   1  150.38    3.90
  -2   4   1  147.69    3.70
   2   4  -1  136.59    4.50
  -2   4   1  149.19    4.70
  -2   4   1  154.98    4.40
  -2   4   1  149.99    4.00
  -2   4   1  152.38    3.70
   2   4  -1  145.59    4.70
   2   4  -1  141.29    4.40
  -1  -4   1  970.90   20.30
   1  -4  -1  981.40   19.70
   1  -4  -1  974.50   19.70
  -1  -4   1  980.70   21.10
   1  -4  -1  982.20   20.90
  -1  -4   1  990.60   20.30
  -1  -4   1  985.30   20.70
  -1  -4   1  988.50   20.70
   1  -4  -1  962.60   19.90
   1  -4  -1 1001.20   20.50
  -1   4   1  969.20   20.10
   1   4  -1  999.20   20.50
   1   4  -1  981.40   20.70
  -1   4   1  979.40   20.10
   1   4  -1  972.40   20.80
  -1   4   1  946.41   19.90
  -1   4   1  964.40   20.30
  -1   4   1  963.70   20.90
   0  -4   1   97.59    3.30
   0  -4   1   97.99    2.80
   0  -4  -1  104.39    3.00
   0  -4   1  102.99    3.20
   0  -4  -1   99.29    3.00
   0  -4   1   97.69    2.80
   0  -4  -1   97.09    2.70
   0  -4  -1   94.09    3.60
   0   4   1  102.79    3.20
   0   4  -1   99.19    3.10
   0   4  -1   99.19    3.70
   0   4  -1   97.49    3.20
   0   4  -1   93.79    3.30
   0   4   1   96.69    3.30
   0   4   1  101.59    3.70
   0   4   1   98.99    3.10
  -1  -4  -1 1183.78   23.70
   1  -4   1 1153.18   24.30
  -1  -4  -1 1149.78   23.10
  -1  -4  -1 1158.78   24.20
  -1  -4  -1 1145.39   23.70
   1  -4   1 1136.49   24.20
   1  -4   1 1134.89   23.80
  -1   4  -1 1119.59   23.40
  -1   4  -1 1111.99   24.20
   1   4   1 1152.88   24.10
   1   4   1 1151.98   24.30
   1   4   1 1151.48   24.10
  -1   4  -1 1136.79   23.20
   1   4   1 1152.08   24.30
   1   4   1 1158.38   23.80
  -1   4  -1 1112.29   23.10
  -1   4  -1 1105.49   23.70
   1   4   1 1189.38   23.90
  -2  -4  -1 1527.35   31.20
   2  -4   1 1471.85   30.70
   2  -4   1 1474.05   31.20
  -2  -4  -1 1504.55   30.80
  -2  -4  -1 1525.35   31.30
  -2  -4  -1 1519.15   30.90
   2   4   1 1487.15   30.90
   2   4   1 1541.15   30.90
  -2   4  -1 1435.16   31.00
  -2   4  -1 1412.46   30.60
   2   4   1 1497.85   31.20
  -2   4  -1 1432.26   29.90
   2   4   1 1522.05   31.30
  -2   4  -1 1465.35   29.90
   2   4   1 1535.25   31.20
   2   4   1 1535.25   31.30
  -2   4  -1 1465.65   30.00
  -2   4  -1 1574.34   31.30
  -2   4  -1 1501.75   29.70
  -3  -4  -1  585.74   13.40
  -3  -4  -1  585.04   13.70
  -3  -4  -1  586.54   13.30
  -3  -4  -1  592.04   13.50
   3  -4   1  600.54   13.70
   3   4   1  576.34   13.50
   3   4   1  586.54   13.70
  -3   4  -1  609.24   13.60
  -3   4  -1  550.04   12.10
   3   4   1  604.94   13.80
  -3   4  -1  590.04   13.10
   3   4   1  574.04   13.70
  -3   4  -1  605.84   13.40
  -3   4  -1  600.54   12.80
  -3   4  -1  595.54   12.00
   3   4   1  577.14   13.30
  -4  -4  -1    2.30    1.30
  -4  -4  -1    3.80    1.10
  -4  -4  -1    2.80    1.10
  -4  -4  -1    2.70    1.10
   4  -4   1    1.90    1.20
   4   4   1    3.60    1.20
  -4   4  -1    1.40    1.00
   4   4   1    2.80    1.50
  -4   4  -1    3.30    1.20
   4   4   1    3.00    1.40
   4   4   1    1.90    1.10
  -4   4  -1    2.10    1.10
  -4   4  -1    1.30    0.90
   4   4   1    5.80    1.40
  -5  -4  -1  632.64   14.50
  -5  -4  -1  636.84   15.10
  -5  -4  -1  634.34   14.80
  -5  -4  -1  617.44   14.60
   5  -4   1  627.04   15.00
   5   4   1  625.64   14.70
  -5   4  -1  656.43   15.00
  -5   4  -1  625.24   14.40
  -5   4  -1  632.14   14.40
   5   4   1  632.84   15.20
   5   4   1  651.63   15.20
   5   4   1  631.54   14.70
   6  -4   1  192.78    6.60
  -6  -4  -1  196.48    6.00
  -6  -4  -1  208.58    6.80
  -6  -4  -1  204.08    6.30
  -6  -4  -1  200.08    6.40
   6   4   1  198.18    6.10
   6   4   1  200.48    6.70
   6   4   1  205.18    6.70
  -6   4  -1  197.98    6.10
  -6   4  -1  191.48    6.40
  -7  -4  -1  221.08    6.60
  -7  -4  -1  226.38    7.50
   7  -4   1  227.68    7.50
  -7  -4  -1  231.38    7.20
  -7   4  -1  224.58    7.30
  -7   4  -1  228.28    7.00
   7   4   1  224.88    7.40
   7   4   1  219.28    6.80
   7   4   1  220.48    7.50
  -8  -4  -1  549.54   13.90
  -8  -4  -1  557.34   13.70
  -8  -4  -1  563.74   13.30
  -8  -4  -1  550.14   14.30
  -8   4  -1  516.05   14.00
   8   4   1  558.14   13.50
  -8   4  -1  521.15   13.80
   8   4   1  560.74   14.50
   8   4   1  566.94   14.40
  -9  -4  -1  507.55   12.70
  -9  -4  -1  497.75   13.90
  -9  -4  -1  520.45   13.60
  -9  -4  -1  502.35   13.40
   9   4   1  513.85   12.90
  -9   4  -1  521.05   13.90
   9   4   1  513.85   13.90
   9   4   1  513.75   14.00
  -9   4  -1  527.45   11.20
  -9   4  -1  541.55   13.70
  10  -4   1  183.58    4.80
  10  -4   1  182.68    4.70
 -10  -4  -1  195.58    7.30
 -10  -4  -1  212.38    7.90
 -10  -4  -1  194.08    7.40
 -10  -4  -1  194.28    6.40
 -10   4  -1  182.78    5.20
  10   4   1  199.58    7.80
 -10   4  -1  193.78    7.50
  10   4   1  188.98    7.50
  10   4   1  195.88    6.70
  11  -4   1  186.88    5.00
  11  -4   1  184.88    4.80
 -11  -4  -1  164.98    6.10
 -11  -4  -1  183.68    7.50
 -11  -4  -1  183.78    7.80
 -11  -4  -1  169.98    7.20
  11   4   1  177.48    6.50
  11   4   1  185.98    7.50
 -11   4  -1  195.28    7.70
 -11   4  -1  182.88    5.30
  11   4   1  172.78    7.50
 -12  -4  -1  193.08    7.90
  12  -4   1  178.18    5.10
  12  -4   1  181.58    5.30
 -12  -4  -1  190.38    8.10
 -12  -4  -1  189.68    6.50
  12   4   1  197.78    7.00
 -12   4  -1  184.58    5.80
 -12   4  -1  180.38    8.10
  12   4   1  196.18    8.30
 -13  -4  -1  141.19    7.30
  13  -4   1  140.59    4.70
 -13  -4  -1  133.59    7.20
  13  -4   1  145.29    4.50
 -13  -4  -1  139.79    5.80
  13   4   1  144.69    6.10
  13   4   1  138.99    7.50
 -13   4  -1  150.98    5.40
 -13   4  -1  158.58    7.90
 -14  -4  -1   69.59    6.90
 -14  -4  -1   65.19    4.50
  14  -4   1   61.99    3.40
 -14  -4  -1   68.59    5.80
  14  -4   1   64.29    3.20
  14   4   1   65.79    5.70
 -14   4  -1   70.59    6.60
 -14   4  -1   59.89    4.40
 -14   4  -1   61.99    4.10
  14   4   1   65.79    4.60
 -15  -4  -1   93.79    5.20
  15  -4   1   90.89    4.20
 -15  -4  -1   94.39    7.10
 -15  -4  -1  106.19    7.40
 -15  -4  -1   79.99    7.90
 -15   4  -1   89.99    5.10
  15   4   1   87.09    7.00
 -15   4  -1   88.39    5.10
  15   4   1   90.09    7.00
 -15   4  -1   99.29    7.90
 -16  -4  -1  110.29    8.30
 -16  -4  -1   89.09    7.80
 -16  -4  -1   88.69    9.10
 -16  -4  -1   95.39    5.60
  16  -4   1   92.59    4.60
  16  -4   1   91.79    4.30
  16   4   1   98.59    7.70
 -16   4  -1   93.29    5.30
  16   4   1  101.09    7.60
 -16   4  -1  103.69    5.80
 -16   4  -1   97.29    8.50
 -17  -4  -1   36.30    5.90
 -17  -4  -1   23.90    6.30
 -17  -4  -1   28.40    3.70
  17  -4   1   30.50    3.10
 -17  -4  -1   30.70    5.60
  17  -4   1   28.20    3.60
 -17   4  -1   36.80    3.80
  17   4   1   20.90    4.70
 -17   4  -1   37.80    6.40
 -17   4  -1   32.50    4.10
  17   4   1   26.20    5.30
  18  -4   1   49.90    4.70
 -18  -4  -1   49.50    6.70
 -18  -4  -1   40.70    4.50
 -18  -4  -1   51.09    6.70
 -18   4  -1   39.60    4.20
 -18   4  -1   38.70    4.70
 -18   4  -1   39.60    4.60
 -18   4  -1   37.50    6.90
  18   4   1   41.60    6.00
 -19  -4  -1   -4.30    6.40
 -19  -4  -1   -3.40    3.90
 -19  -4  -1    0.00    5.60
  19  -4   1    4.40    2.90
 -19   4  -1    7.40    6.50
 -19   4  -1    2.40    3.20
  19   4   1   -1.50    9.10
 -19   4  -1   -1.30    4.30
 -19  -5   1    2.60    6.20
 -19   5   1   -5.30    6.90
 -18  -5   1   58.19    7.20
 -18  -5   1   76.99    8.50
  18  -5  -1   55.69    3.70
 -18  -5   1   64.09    7.20
  18  -5  -1   65.09    4.90
 -18   5   1   71.09    8.40
 -18   5   1   52.49    6.80
 -18   5   1   68.09    6.70
  18   5  -1   55.49    7.40
 -17  -5   1    4.30    3.80
 -17  -5   1   -2.40    4.50
  17  -5  -1    2.20    2.00
  17  -5  -1    2.10    1.80
 -17  -5   1    8.70    5.90
 -17  -5   1    0.40    4.20
  17   5  -1    3.40    4.50
 -17   5   1    1.70    3.00
  17   5  -1   -5.10    5.00
 -17   5   1    6.70    3.80
 -17   5   1   -7.00    4.70
 -16  -5   1  184.48   10.10
 -16  -5   1  167.48    8.10
  16  -5  -1  170.08    5.40
 -16  -5   1  184.78   11.30
  16  -5  -1  181.48    5.70
 -16  -5   1  189.08   10.00
 -16   5   1  183.88   10.60
 -16   5   1  173.28    7.30
 -16   5   1  165.68    8.20
  16   5  -1  160.58    9.80
  16   5  -1  188.88   10.30
  15  -5  -1    1.70    1.40
 -15  -5   1    0.80    3.20
 -15  -5   1    1.40    4.00
 -15  -5   1   -2.90    3.20
  15  -5  -1    2.40    1.60
  15   5  -1   -0.10    2.80
 -15   5   1   -2.20    2.90
 -15   5   1    2.80    2.30
  15   5  -1    3.20    3.50
  15   5  -1   -2.80    3.30
 -15   5   1    0.80    3.40
 -14  -5   1  173.28    8.80
  14  -5  -1  180.68    5.30
  14  -5  -1  181.68    5.20
 -14  -5   1  183.48    7.70
 -14  -5   1  172.58    8.90
 -14   5   1  186.78    6.60
  14   5  -1  183.08    7.90
 -14   5   1  198.78    9.50
  14   5  -1  178.08    9.30
  14   5  -1  175.58    9.10
  13  -5  -1    7.80    1.40
 -13  -5   1    5.60    2.80
 -13  -5   1    4.70    2.90
 -13  -5   1    4.90    2.80
  13  -5  -1    8.20    1.50
 -13  -5   1    4.10    2.60
  13   5  -1    0.20    2.90
  13   5  -1    5.20    3.20
 -13   5   1    8.70    1.70
  13   5  -1    6.10    2.70
 -13   5   1    7.80    1.80
 -13   5   1    3.90    3.50
 -12  -5   1  329.07   11.10
 -12  -5   1  349.47   12.20
 -12  -5   1  352.66   11.80
  12  -5  -1  316.67    7.70
 -12  -5   1  325.17   10.90
  12  -5  -1  330.47    7.80
 -12  -5   1  312.37   10.00
 -12   5   1  318.37   11.30
  12   5  -1  335.27   10.70
  12   5  -1  327.87   11.60
 -12   5   1  325.97    8.20
 -12   5   1  321.67    8.70
 -11  -5   1  114.49    6.70
  11  -5  -1  118.39    3.60
 -11  -5   1  115.09    6.10
 -11  -5   1  129.59    6.60
 -11  -5   1  107.49    5.50
  11  -5  -1  113.09    3.40
 -11  -5   1  128.89    6.40
 -11   5   1  119.49    4.30
 -11   5   1  127.09    4.00
  11   5  -1  124.09    6.70
  11   5  -1  115.19    5.90
 -11   5   1  128.79    6.70
 -10  -5   1  371.76   11.60
 -10  -5   1  397.56   11.20
 -10  -5   1  360.46   10.60
 -10  -5   1  359.16   11.20
  10  -5  -1  373.46    8.20
 -10   5   1  366.06    8.90
  10   5  -1  361.06   11.80
  10   5  -1  357.96   10.80
  10   5  -1  377.36   11.10
 -10   5   1  380.36    8.70
 -10   5   1  371.36   11.30
  -9  -5   1    6.30    2.30
  -9  -5   1    5.40    2.10
  -9  -5   1    2.70    1.80
  -9  -5   1    7.50    2.20
  -9  -5   1    6.30    2.30
   9   5  -1    5.40    2.20
   9   5  -1    2.70    1.60
  -9   5   1    6.70    2.20
  -9   5   1    6.50    1.20
   9   5  -1    5.50    2.10
  -9   5   1    6.60    1.10
  -9   5   1    5.10    2.50
  -8  -5   1  736.23   18.50
  -8  -5   1  745.43   18.70
  -8  -5   1  758.72   17.70
  -8  -5   1  771.62   18.40
  -8  -5   1  750.22   17.90
   8   5  -1  749.62   18.30
  -8   5   1  754.62   18.20
  -8   5   1  760.32   18.10
  -8   5   1  743.03   15.80
   8   5  -1  743.13   18.90
   8   5  -1  742.83   18.00
  -8   5   1  773.82   15.80
  -8   5   1  754.52   18.30
  -7  -5   1   44.80    3.40
  -7  -5   1   40.90    3.60
   7  -5  -1   45.20    3.40
  -7  -5   1   46.30    3.30
  -7  -5   1   45.10    3.00
  -7  -5   1   38.80    3.50
   7   5  -1   39.50    3.40
  -7   5   1   51.59    1.80
   7   5  -1   41.40    3.50
  -7   5   1   53.89    3.60
  -7   5   1   49.80    3.50
   7   5  -1   48.50    3.40
  -7   5   1   52.49    2.00
  -7   5   1   48.30    3.60
  -6  -5   1  558.04   13.30
  -6  -5   1  563.34   14.40
  -6  -5   1  559.64   14.10
  -6  -5   1  564.54   14.50
  -6  -5   1  583.94   14.20
   6  -5  -1  575.54   14.10
  -6   5   1  590.04   13.90
  -6   5   1  583.74   14.20
  -6   5   1  586.34   12.20
   6   5  -1  571.44   14.40
  -6   5   1  593.64   14.00
   6   5  -1  562.44   14.10
  -6   5   1  584.84   12.00
   6   5  -1  574.74   14.70
  -5  -5   1  202.18    6.80
   5  -5  -1  215.18    4.80
  -5  -5   1  192.48    6.50
   5  -5  -1  211.88    6.10
  -5  -5   1  203.08    5.70
  -5  -5   1  194.98    6.70
  -5  -5   1  193.18    6.60
   5  -5  -1  215.88    6.50
  -5   5   1  211.08    6.20
   5   5  -1  196.48    6.90
  -5   5   1  215.98    4.80
  -5   5   1  222.28    6.80
   5   5  -1  195.68    6.40
   5   5  -1  192.28    6.70
  -5   5   1  224.58    6.50
  -4  -5   1 2035.50   41.40
  -4  -5   1 2100.49   42.90
  -4  -5   1 2062.09   42.90
  -4  -5   1 2018.10   42.30
   4  -5  -1 2011.80   42.30
   4  -5  -1 2071.19   41.80
  -4  -5   1 2062.19   42.70
  -4  -5   1 2049.59   42.50
   4  -5  -1 2052.39   40.90
  -4   5   1 2008.10   42.50
   4   5  -1 2058.99   42.50
  -4   5   1 2197.18   42.50
   4   5  -1 2056.29   43.00
  -4   5   1 1997.90   41.90
   4   5  -1 2024.20   43.00
   4   5  -1 2045.40   42.80
  -4   5   1 2064.19   41.10
  -4   5   1 2007.00   40.80
  -3  -5   1  178.58    5.80
  -3  -5   1  181.08    5.60
  -3  -5   1  176.58    5.90
   3  -5  -1  189.48    5.90
   3  -5  -1  188.38    5.60
  -3  -5   1  179.68    5.50
  -3  -5   1  185.88    4.60
   3  -5  -1  189.18    5.10
  -3  -5   1  180.98    5.80
   3   5  -1  177.18    6.00
  -3   5   1  191.68    4.60
   3   5  -1  179.58    5.90
  -3   5   1  184.38    4.80
  -3   5   1  189.28    4.60
  -3   5   1  183.78    5.80
   3   5  -1  180.08    5.90
  -3   5   1  192.28    5.60
   3   5  -1  174.98    5.60
  -3   5   1  191.48    5.20
   2  -5  -1  473.35   11.10
   2  -5  -1  471.75   11.50
  -2  -5   1  475.55   11.70
  -2  -5   1  472.45   11.40
   2  -5  -1  481.05   10.40
  -2  -5   1  471.15   11.00
  -2  -5   1  473.25   10.90
  -2  -5   1  473.35   11.40
   2   5  -1  472.35   11.80
  -2   5   1  475.05   11.50
  -2   5   1  474.65   10.40
   2   5  -1  468.35   11.50
   2   5  -1  476.85   11.50
  -2   5   1  459.35   11.60
   2   5  -1  476.35   11.20
  -2   5   1  476.65   10.40
  -2   5   1  468.55   10.30
  -2   5   1  466.55   10.60
  -1  -5   1    3.60    0.90
  -1  -5   1    3.70    1.20
   1  -5  -1    3.30    0.70
   1  -5  -1    5.80    1.30
   1  -5  -1    2.60    0.70
  -1  -5   1    2.70    1.20
   1  -5  -1    3.40    1.40
  -1  -5   1    4.20    1.20
  -1  -5   1    3.00    0.90
   1  -5  -1    2.50    0.70
  -1   5   1    3.00    0.90
  -1   5   1    1.90    0.70
   1   5  -1    2.00    1.00
   1   5  -1    4.40    1.30
  -1   5   1    3.50    1.30
  -1   5   1    2.10    0.80
   1   5  -1    3.60    1.40
  -1   5   1    1.10    0.80
  -1   5   1    1.30    1.10
   1   5  -1    3.70    1.10
   0  -5  -1  383.96    8.30
   0  -5   1  396.56    9.50
   0  -5   1  388.66    9.90
   0  -5   1  394.16    8.60
   0  -5  -1  390.06    8.80
   0  -5  -1  376.46    8.70
   0  -5  -1  382.06    9.70
   0  -5   1  396.66    8.60
   0   5   1  385.76    9.10
   0   5  -1  394.76    9.30
   0   5   1  383.96    9.10
   0   5   1  382.76    9.30
   0   5   1  373.76    9.70
   0   5   1  386.46    9.90
   0   5  -1  389.96    9.50
   0   5  -1  397.06    9.10
   0   5   1  384.56    9.40
   0   5  -1  402.46   10.10
   1  -5   1  453.25   10.80
   1  -5   1  448.36   11.30
  -1  -5  -1  478.45   10.60
  -1  -5  -1  476.05   10.70
  -1  -5  -1  467.25    9.80
  -1  -5  -1  475.05   11.30
  -1   5  -1  448.06   11.30
  -1   5  -1  453.65   10.50
   1   5   1  458.05   10.80
  -1   5  -1  450.45   10.40
   1   5   1  481.25   11.20
   1   5   1  476.95   11.10
   1   5   1  462.05   11.40
   1   5   1  484.25   10.90
  -1   5  -1  443.76    9.40
  -1   5  -1  452.55   10.20
  -1   5  -1  446.56   10.80
   1   5   1  479.15   11.40
  -1   5  -1  449.95   10.20
   2  -5   1 1485.35   30.30
  -2  -5  -1 1423.96   30.10
   2  -5   1 1470.55   30.80
  -2  -5  -1 1435.76   30.20
  -2  -5  -1 1467.85   30.80
  -2   5  -1 1436.06   30.20
   2   5   1 1437.96   30.30
   2   5   1 1459.95   30.90
  -2   5  -1 1426.66   29.10
   2   5   1 1498.55   30.70
  -2   5  -1 1462.55   29.40
  -2   5  -1 1441.86   29.40
  -2   5  -1 1477.05   29.20
   2   5   1 1451.05   30.70
  -2   5  -1 1450.85   30.70
   2   5   1 1435.76   30.80
  -2   5  -1 1441.06   29.20
   2   5   1 1407.96   30.30
  -3  -5  -1  585.54   13.20
   3  -5   1  542.35   13.00
   3  -5   1  531.45   13.50
  -3  -5  -1  591.44   13.80
  -3  -5  -1  590.54   13.30
  -3  -5  -1  589.14   13.60
   3   5   1  591.04   13.70
   3   5   1  592.04   13.80
   3   5   1  566.74   13.70
  -3   5  -1  543.85   11.60
   3   5   1  595.34   13.40
  -3   5  -1  538.55   13.00
  -3   5  -1  555.94   11.90
  -3   5  -1  546.65   11.90
  -3   5  -1  554.54   12.40
   3   5   1  589.94   13.80
  -3   5  -1  535.65   13.30
  -3   5  -1  580.74   13.60
   4  -5   1  940.21   20.70
  -4  -5  -1  906.01   20.70
  -4  -5  -1  903.11   20.30
  -4  -5  -1  894.11   20.40
  -4  -5  -1  903.81   20.20
  -4   5  -1  931.21   19.60
   4   5   1  919.61   20.40
   4   5   1  912.11   20.70
   4   5   1  851.31   20.60
  -4   5  -1  933.51   20.10
  -4   5  -1  959.90   20.60
  -4   5  -1  934.11   20.30
   4   5   1  908.21   20.50
   5  -5   1  116.59    4.90
  -5  -5  -1  119.79    5.00
  -5  -5  -1  123.29    4.70
  -5  -5  -1  122.69    4.80
  -5  -5  -1  127.99    4.80
   5   5   1  126.49    5.20
  -5   5  -1  119.69    4.50
   5   5   1  125.99    4.80
   5   5   1  123.59    4.80
  -5   5  -1  123.19    4.90
  -5   5  -1  118.69    4.30
   5   5   1  118.19    5.00
  -5   5  -1  121.39    4.60
   6  -5   1  707.93   17.40
  -6  -5  -1  711.93   16.80
  -6  -5  -1  750.82   17.20
  -6  -5  -1  724.23   17.60
  -6  -5  -1  719.33   17.20
   6   5   1  739.93   17.70
  -6   5  -1  767.42   17.50
  -6   5  -1  729.83   16.70
   6   5   1  727.03   17.80
  -6   5  -1  719.43   16.60
  -6   5  -1  724.63   16.80
   6   5   1  721.53   17.10
  -7  -5  -1   40.30    3.50
  -7  -5  -1   42.80    3.30
  -7  -5  -1   39.60    3.00
   7  -5   1   35.40    3.30
  -7  -5  -1   42.40    3.20
  -7   5  -1   38.50    3.80
   7   5   1   45.30    3.60
   7   5   1   39.10    3.50
  -7   5  -1   35.40    3.10
   7   5   1   40.30    3.20
  -7   5  -1   38.90    3.10
   8  -5   1  123.39    5.60
  -8  -5  -1  123.39    5.20
  -8  -5  -1  119.59    5.00
  -8  -5  -1  124.99    5.80
  -8  -5  -1  118.89    5.40
  -8  -5  -1  124.79    5.40
   8   5   1  120.59    5.70
   8   5   1  123.29    5.80
  -8   5  -1  125.89    5.40
  -8   5  -1  128.69    5.30
   8   5   1  122.59    5.20
  -8   5  -1  132.89    6.00
  -9  -5  -1  224.48    7.90
  -9  -5  -1  235.18    7.70
  -9  -5  -1  227.98    7.30
  -9  -5  -1  231.68    8.50
  -9  -5  -1  225.58    7.70
  -9   5  -1  221.78    7.90
  -9   5  -1  220.78    5.20
   9   5   1  221.28    8.20
   9   5   1  229.98    8.50
   9   5   1  226.18    7.60
 -10  -5  -1  207.08    6.90
 -10  -5  -1  176.88    8.80
 -10  -5  -1  215.58    7.70
 -10  -5  -1  187.18    8.60
 -10  -5  -1  204.48    7.80
 -10   5  -1  215.18    8.00
  10   5   1  187.18    9.10
  10   5   1  208.18    8.30
  10   5   1  209.08    7.30
 -10   5  -1  205.78    5.10
 -11  -5  -1  262.37    8.30
 -11  -5  -1  267.27    9.50
 -11  -5  -1  267.17    9.90
 -11  -5  -1  275.07    9.30
 -11  -5  -1  268.07    9.30
  11   5   1  268.17    9.80
 -11   5  -1  264.87    9.60
  11   5   1  267.97    9.90
 -11   5  -1  256.37    6.70
  11   5   1  277.97    8.90
 -12  -5  -1   42.80    4.70
 -12  -5  -1   41.80    4.60
 -12  -5  -1   38.80    3.80
 -12   5  -1   47.30    5.20
  12   5   1   39.70    4.90
 -12   5  -1   44.80    2.70
  12   5   1   41.10    4.00
  12   5   1   37.40    4.90
 -13  -5  -1  165.68    6.70
 -13  -5  -1  165.78    8.20
 -13  -5  -1  174.48    8.00
  13   5   1  171.18    7.10
 -13   5  -1  157.48    5.50
  13   5   1  160.68    8.30
 -13   5  -1  157.08    8.30
 -14  -5  -1  110.49   11.70
 -14  -5  -1  117.89    7.60
 -14  -5  -1  115.29    5.80
 -14  -5  -1  120.79    7.20
  14   5   1  134.09    6.60
  14   5   1  121.79    7.60
 -14   5  -1  119.99    5.10
 -14   5  -1  135.19    8.20
 -15  -5  -1   67.59    6.90
 -15  -5  -1   54.89    7.00
 -15  -5  -1   63.19    7.10
 -15  -5  -1   57.59    5.10
 -15  -5  -1   62.19    6.40
 -15   5  -1   52.89    4.90
  15   5   1   54.19    6.40
 -15   5  -1   65.39    7.30
  15   5   1   57.09    6.50
  15   5   1   61.39    5.30
 -15   5  -1   62.79    4.50
 -16  -5  -1   48.50    6.10
 -16  -5  -1   41.20    5.00
 -16  -5  -1   26.80    4.90
 -16  -5  -1   38.60    5.90
 -16  -5  -1   35.10    5.90
 -16   5  -1   39.10    4.00
  16   5   1   42.90    5.20
  16   5   1   38.00    5.00
  16   5   1   39.40    5.50
 -16   5  -1   40.50    5.00
 -16   5  -1   34.90    5.60
 -17  -5  -1   66.89    7.40
 -17  -5  -1   65.39    6.90
 -17  -5  -1   77.49    6.10
 -17  -5  -1   85.89   10.40
 -17  -5  -1   60.19    6.90
  17   5   1   50.89    9.20
 -17   5  -1   57.39    4.70
 -17   5  -1   64.69    7.60
  17   5   1   65.69    8.00
 -17   5  -1   56.59    5.50
 -17   5  -1   54.69    5.40
 -18  -5  -1   15.40    4.10
 -18  -5  -1   30.60    6.40
 -18  -5  -1   12.80    5.70
 -18   5  -1    7.00    3.90
  18   5   1   20.90    5.70
 -18   5  -1   16.10    3.70
 -18   5  -1   15.10    6.00
 -18   5  -1   11.60    3.10
 -18  -6   1   -9.60    5.30
 -18  -6   1    6.00    5.50
 -18  -6   1   -2.00    4.90
 -18   6   1    8.90    6.20
 -18   6   1    0.20    6.60
 -18   6   1   -2.50    4.70
 -18   6   1   -1.70    3.80
  18   6  -1   -4.80    6.10
 -17  -6   1   95.09    9.90
 -17  -6   1   99.59    7.90
 -17  -6   1   86.69    9.90
 -17   6   1   79.09    8.90
 -17   6   1  103.89    9.80
 -17   6   1   98.09    6.70
 -17   6   1  100.09   10.70
  17   6  -1  113.69    9.70
  17   6  -1  110.59    7.90
 -16  -6   1    1.10    4.10
 -16  -6   1    1.70    4.80
 -16  -6   1    5.40    3.70
 -16  -6   1    4.20    4.10
 -16   6   1    1.00    4.20
 -16   6   1   -3.90    4.40
  16   6  -1    2.70    5.40
 -16   6   1    4.10    2.70
 -16   6   1    0.90    4.60
  16   6  -1    9.20    4.90
  16   6  -1    8.80    3.70
 -15  -6   1  204.98    8.90
 -15  -6   1  199.38   11.10
 -15  -6   1  221.08   10.20
 -15  -6   1  200.58   10.30
 -15   6   1  205.18   10.50
 -15   6   1  206.28    7.40
  15   6  -1  202.48   11.10
  15   6  -1  196.68    9.10
 -15   6   1  237.78   11.30
  15   6  -1  201.38   10.50
 -14  -6   1    0.70    3.90
 -14  -6   1    1.00    2.90
 -14  -6   1    1.20    3.10
 -14  -6   1    2.20    3.00
 -14   6   1   -4.80    3.20
  14   6  -1    2.90    2.90
 -14   6   1    0.00    3.50
  14   6  -1    4.30    3.60
  14   6  -1   -0.90    3.30
 -14   6   1    1.50    1.80
 -13  -6   1  275.57   11.40
 -13  -6   1  286.07   10.60
 -13  -6   1  280.07   10.90
 -13   6   1  274.77    7.90
  13   6  -1  270.27   11.30
 -13   6   1  298.67   11.10
  13   6  -1  271.87   10.30
 -13   6   1  283.37   11.10
  13   6  -1  254.07   11.00
 -12  -6   1   -2.20    2.30
 -12  -6   1    5.50    3.30
 -12  -6   1    5.00    2.70
 -12  -6   1   -1.30    2.20
 -12   6   1    3.80    2.80
 -12   6   1    4.60    2.80
  12   6  -1    1.20    2.40
  12   6  -1    1.10    2.40
 -12   6   1    4.00    1.50
  12   6  -1    1.80    2.80
 -11  -6   1  267.17    9.10
 -11  -6   1  269.27    9.80
 -11  -6   1  257.47   10.10
 -11  -6   1  260.17   10.00
 -11  -6   1  265.87    9.20
  11   6  -1  257.47   10.20
 -11   6   1  267.87    9.80
  11   6  -1  259.27    9.40
 -11   6   1  253.07    6.90
 -11   6   1  271.77    9.80
 -11   6   1  257.17    6.20
  11   6  -1  264.27   10.10
 -10  -6   1   37.60    4.30
 -10  -6   1   39.20    4.00
 -10  -6   1   30.20    3.80
 -10  -6   1   32.50    4.60
 -10  -6   1   31.90    3.90
 -10   6   1   32.30    3.80
  10   6  -1   32.70    3.90
  10   6  -1   24.30    3.40
 -10   6   1   37.90    2.30
  10   6  -1   33.20    4.10
 -10   6   1   41.20    4.40
  -9  -6   1  348.27   11.40
  -9  -6   1  377.46   10.90
  -9  -6   1  350.96   11.10
  -9  -6   1  372.86   10.50
  -9  -6   1  352.66   11.80
   9   6  -1  377.36   12.00
   9   6  -1  359.56   11.10
  -9   6   1  364.86    8.50
  -9   6   1  375.56   11.20
  -9   6   1  380.26   11.10
  -8  -6   1    6.20    2.00
  -8  -6   1    6.30    1.90
   8  -6  -1    5.50    1.90
  -8  -6   1    8.10    2.30
  -8  -6   1    4.40    1.70
  -8  -6   1    3.20    1.50
  -8   6   1    6.50    1.00
   8   6  -1    4.30    1.80
   8   6  -1    5.00    1.70
  -8   6   1    8.90    2.90
  -8   6   1    2.90    2.00
  -8   6   1    4.60    2.00
   8   6  -1    3.60    2.00
   7  -6  -1  308.67    9.50
  -7  -6   1  323.77   10.00
  -7  -6   1  317.17    9.50
  -7  -6   1  316.07    9.90
  -7  -6   1  316.97    9.70
  -7  -6   1  325.37    8.80
  -7  -6   1  313.57    9.60
  -7   6   1  335.67    9.70
  -7   6   1  329.87    9.70
   7   6  -1  315.87   10.10
  -7   6   1  321.47    7.30
  -7   6   1  327.37    9.30
   7   6  -1  332.57   10.00
   7   6  -1  305.87    9.40
  -7   6   1  325.87    7.20
  -6  -6   1    0.50    1.50
  -6  -6   1    2.10    1.50
   6  -6  -1    0.50    1.40
  -6  -6   1    0.20    1.40
  -6  -6   1    0.70    1.40
  -6  -6   1    1.00    1.10
  -6  -6   1    1.60    1.70
   6   6  -1    2.20    1.60
  -6   6   1    3.40    1.90
  -6   6   1    1.50    0.70
  -6   6   1    1.80    1.60
  -6   6   1    0.30    1.30
   6   6  -1    0.90    1.50
   6   6  -1    0.70    1.30
  -6   6   1    1.20    0.70
  -5  -6   1 1029.80   23.10
  -5  -6   1 1023.80   21.80
  -5  -6   1 1016.30   22.80
   5  -6  -1 1044.20   23.00
  -5  -6   1  995.50   23.40
  -5  -6   1 1028.60   23.40
  -5  -6   1 1035.30   23.40
   5   6  -1 1018.30   23.70
   5   6  -1 1029.00   23.10
  -5   6   1 1024.00   21.00
  -5   6   1 1055.39   22.90
  -5   6   1 1006.50   23.10
   5   6  -1 1027.00   23.60
  -5   6   1 1036.70   22.40
  -4  -6   1  278.47    8.30
  -4  -6   1  269.77    7.80
  -4  -6   1  277.57    8.40
   4  -6  -1  274.87    7.90
  -4  -6   1  271.77    7.90
   4  -6  -1  287.77    8.30
   4  -6  -1  282.27    7.20
  -4  -6   1  268.07    8.20
  -4  -6   1  271.47    6.70
  -4   6   1  281.17    6.70
   4   6  -1  270.37    8.60
  -4   6   1  280.57    8.20
  -4   6   1  280.57    6.50
   4   6  -1  266.97    8.20
  -4   6   1  284.87    8.00
   4   6  -1  266.27    8.00
   4   6  -1  276.07    8.50
  -4   6   1  283.27    7.40
   3  -6  -1  318.17    8.60
   3  -6  -1  323.17    8.90
  -3  -6   1  314.37    8.50
  -3  -6   1  313.77    7.00
  -3  -6   1  315.87    8.30
  -3  -6   1  313.07    9.10
  -3  -6   1  315.67    8.90
   3  -6  -1  319.37    7.70
  -3  -6   1  311.57    8.80
   3   6  -1  311.77    9.30
   3   6  -1  311.87    8.60
  -3   6   1  320.57    8.90
  -3   6   1  320.97    7.80
  -3   6   1  321.27    7.40
  -3   6   1  315.37    9.00
   3   6  -1  315.77    8.90
   3   6  -1  321.27    9.10
  -3   6   1  316.67    7.70
  -3   6   1  317.87    7.50
   2  -6  -1  164.18    4.40
   2  -6  -1  164.98    5.30
  -2  -6   1  159.58    4.90
  -2  -6   1  160.08    5.80
  -2  -6   1  160.88    5.10
   2  -6  -1  164.68    5.60
  -2  -6   1  149.69    5.40
  -2   6   1  170.18    5.70
  -2   6   1  166.18    4.80
  -2   6   1  166.38    4.90
  -2   6   1  165.58    5.80
   2   6  -1  155.68    5.50
  -2   6   1  164.38    4.60
  -2   6   1  165.88    4.50
   2   6  -1  155.38    5.20
  -2   6   1  161.78    4.60
   2   6  -1  154.88    5.50
  -1  -6   1  638.44   13.90
   1  -6  -1  641.44   14.70
   1  -6  -1  631.84   15.00
   1  -6  -1  629.84   13.30
   1  -6  -1  625.04   13.20
  -1  -6   1  638.14   14.80
   1  -6  -1  630.24   13.30
  -1  -6   1  648.44   15.30
  -1  -6   1  645.74   14.10
  -1   6   1  634.84   15.30
  -1   6   1  622.64   14.00
  -1   6   1  649.43   15.10
   1   6  -1  652.63   14.80
  -1   6   1  618.24   13.30
  -1   6   1  635.34   14.30
  -1   6   1  629.74   14.10
   1   6  -1  630.14   14.40
  -1   6   1  619.34   14.30
   1   6  -1  641.84   14.80
   1   6  -1  637.64   15.40
   0  -6   1    7.80    1.60
   0  -6  -1    4.40    1.60
   0  -6   1    9.70    1.10
   0  -6  -1    5.20    1.60
   0  -6  -1    9.20    1.20
   0  -6   1    8.30    1.80
   0  -6   1    4.20    1.60
   0  -6   1    8.60    1.10
   0  -6  -1    7.00    0.80
   0  -6  -1    9.10    1.20
   0   6  -1    5.70    1.60
   0   6  -1    6.40    1.30
   0   6  -1    7.20    1.30
   0   6   1    9.10    1.40
   0   6   1    7.60    1.40
   0   6   1   10.40    1.50
   0   6   1    9.30    1.90
   0   6   1   10.60    2.00
   0   6  -1    7.80    1.50
   0   6   1   10.80    1.50
  -1  -6  -1  563.04   11.80
   1  -6   1  559.94   13.80
  -1  -6  -1  573.44   12.90
  -1  -6  -1  586.04   13.80
  -1  -6  -1  560.04   12.70
   1  -6   1  562.64   13.30
  -1   6  -1  555.74   12.60
   1   6   1  571.84   13.50
  -1   6  -1  560.94   13.30
  -1   6  -1  564.94   12.90
   1   6   1  583.64   13.90
  -1   6  -1  560.34   12.80
   1   6   1  562.24   13.90
   1   6   1  563.14   13.10
  -1   6  -1  553.24   14.00
   1   6   1  579.74   13.60
  -1   6  -1  565.44   12.60
   1   6   1  578.64   13.30
  -2  -6  -1  359.76    7.90
   2  -6   1  331.87    9.50
  -2  -6  -1  367.26    8.90
  -2  -6  -1  365.96    9.00
   2  -6   1  345.67    9.20
  -2  -6  -1  368.56    9.70
   2   6   1  367.56    9.80
  -2   6  -1  347.77    9.60
   2   6   1  371.16    9.60
  -2   6  -1  336.17    8.20
  -2   6  -1  343.17    8.30
  -2   6  -1  345.17    9.10
   2   6   1  355.06    9.50
   2   6   1  355.96    9.90
  -2   6  -1  346.87    8.40
  -2   6  -1  348.37    7.80
   2   6   1  373.56    9.30
  -2   6  -1  342.27    8.10
  -3  -6  -1  726.03   17.00
   3  -6   1  708.03   16.80
  -3  -6  -1  716.13   16.20
  -3  -6  -1  721.43   16.40
   3  -6   1  707.33   16.30
  -3   6  -1  704.93   16.20
  -3   6  -1  713.33   16.80
  -3   6  -1  727.33   15.10
   3   6   1  698.23   16.90
  -3   6  -1  723.23   14.90
   3   6   1  694.53   16.90
  -3   6  -1  706.43   15.20
   3   6   1  713.93   16.40
   3   6   1  702.03   17.00
  -3   6  -1  705.73   14.80
   3   6   1  703.03   16.80
  -3   6  -1  728.93   15.10
  -4  -6  -1  523.25   13.00
  -4  -6  -1  525.45   12.70
  -4  -6  -1  529.85   12.80
   4  -6   1  505.25   13.10
  -4  -6  -1  521.45   13.20
  -4   6  -1  495.75   12.80
  -4   6  -1  507.05   12.50
   4   6   1  531.15   12.90
  -4   6  -1  517.25   11.80
   4   6   1  544.25   13.40
  -4   6  -1  514.55   13.10
   4   6   1  536.35   13.40
  -4   6  -1  514.75   10.90
   4   6   1  517.55   13.30
  -4   6  -1  503.25   10.70
   4   6   1  525.65   13.20
  -4   6  -1  482.85   10.70
  -4   6  -1  506.65   10.90
   5  -6   1  367.56   10.20
  -5  -6  -1  356.56    9.80
  -5  -6  -1  355.26   10.30
  -5  -6  -1  345.07    9.90
  -5  -6  -1  364.46    9.70
  -5   6  -1  365.36   10.20
  -5   6  -1  362.46    9.80
   5   6   1  347.17   10.30
   5   6   1  367.06   10.40
   5   6   1  342.87   10.00
  -5   6  -1  362.66    9.60
   5   6   1  354.76    9.80
   5   6   1  347.87   10.30
  -5   6  -1  362.76    9.10
   6  -6   1  216.38    7.40
  -6  -6  -1  221.38    7.10
  -6  -6  -1  215.88    7.20
  -6  -6  -1  211.18    7.50
  -6  -6  -1  218.28    7.10
   6   6   1  222.88    7.40
  -6   6  -1  205.48    6.50
  -6   6  -1  201.78    6.80
   6   6   1  215.08    7.60
  -6   6  -1  211.68    7.50
   6   6   1  213.38    7.70
  -6   6  -1  206.88    6.80
  -7  -6  -1  215.58    7.40
  -7  -6  -1  216.78    7.40
  -7  -6  -1  218.78    7.30
   7  -6   1  206.08    7.40
  -7  -6  -1  213.68    6.70
  -7  -6  -1  215.88    7.80
  -7   6  -1  217.08    7.90
   7   6   1  219.38    7.90
  -7   6  -1  214.88    7.00
  -7   6  -1  216.78    6.90
  -7   6  -1  220.68    7.20
   7   6   1  208.28    7.80
   7   6   1  213.38    7.40
  -8  -6  -1   78.29    5.10
  -8  -6  -1   87.29    4.30
  -8  -6  -1   80.59    4.60
  -8  -6  -1   80.49    4.40
  -8  -6  -1   72.69    4.60
   8  -6   1   77.19    4.60
  -8   6  -1   77.69    4.50
  -8   6  -1   70.49    3.90
   8   6   1   71.09    4.50
   8   6   1   80.29    5.10
  -8   6  -1   69.29    4.30
   8   6   1   78.39    5.00
  -9  -6  -1  381.16   10.80
  -9  -6  -1  377.86   11.40
  -9  -6  -1  340.27   15.30
  -9  -6  -1  375.06   10.80
   9  -6   1  378.26   11.80
   9   6   1  383.46   12.10
   9   6   1  388.96   11.90
  -9   6  -1  404.56   11.30
   9   6   1  373.36   11.20
  -9   6  -1  396.16   11.30
  -9   6  -1  386.96   10.40
 -10  -6  -1  151.08    6.30
 -10  -6  -1  143.99    6.80
 -10  -6  -1  135.29    7.00
 -10  -6  -1  134.39    5.90
 -10  -6  -1  136.99    6.50
 -10   6  -1  137.89    6.40
 -10   6  -1  135.49    3.70
  10   6   1  142.99    7.20
 -10   6  -1  138.49    5.50
  10   6   1  136.79    6.90
 -10   6  -1  136.79    6.50
  10   6   1  148.19    6.40
 -11  -6  -1  182.28    8.00
 -11  -6  -1  182.38    7.00
 -11  -6  -1  183.78    7.60
  11   6   1  175.38    8.20
 -11   6  -1  187.28    7.90
 -11   6  -1  179.88    4.90
 -11   6  -1  189.78    7.80
 -11   6  -1  181.28    6.50
  11   6   1  185.08    8.50
  11   6   1  182.18    7.30
 -12  -6  -1   96.19    6.00
 -12  -6  -1   86.59    6.60
 -12  -6  -1   90.79    5.30
  12   6   1   90.89    5.60
 -12   6  -1   87.39    6.40
 -12   6  -1   88.89    6.10
  12   6   1  103.09    6.70
 -12   6  -1   91.89    4.70
  12   6   1  100.19    6.70
 -12   6  -1   86.99    3.50
 -13  -6  -1  184.88    7.40
 -13  -6  -1  180.98    8.30
 -13  -6  -1  184.58    8.80
 -13   6  -1  182.38    6.70
 -13   6  -1  194.08    9.10
  13   6   1  166.28    8.80
  13   6   1  182.08    7.80
  13   6   1  174.18    9.10
 -13   6  -1  174.48    5.70
 -13   6  -1  191.98    8.60
 -14  -6  -1   34.70    5.20
 -14  -6  -1   49.60    6.30
 -14  -6  -1   48.70    6.10
 -14  -6  -1   45.80    4.90
  14   6   1   46.60    4.90
 -14   6  -1   36.90    3.90
  14   6   1   46.10    5.40
 -14   6  -1   43.80    3.50
 -14   6  -1   40.10    5.00
  14   6   1   42.40    5.80
 -15  -6  -1   72.29    7.30
 -15  -6  -1   70.19    8.30
 -15  -6  -1   65.09    7.60
 -15  -6  -1   73.69    7.30
 -15  -6  -1   58.39    6.40
 -15   6  -1   85.09    8.10
  15   6   1   68.59    5.80
 -15   6  -1   67.39    4.40
 -15   6  -1   78.59    4.90
  15   6   1   78.09    7.60
 -16  -6  -1   49.99    6.30
 -16  -6  -1   50.39    5.30
 -16  -6  -1   50.19    7.30
 -16  -6  -1   56.39    6.50
 -16  -6  -1   54.79    6.40
 -16   6  -1   45.30    4.70
  16   6   1   54.09    6.70
 -16   6  -1   49.40    5.00
  16   6   1   45.50    5.90
 -16   6  -1   49.40    4.70
 -16   6  -1   45.40    6.30
  16   6   1   59.79    7.40
 -17  -6  -1   38.90    4.90
 -17  -6  -1   48.90    7.10
 -17  -6  -1   34.80    6.20
  17   6   1   33.00    5.80
 -17   6  -1   34.40    4.10
  17   6   1   24.80    4.30
 -17   6  -1   27.30    6.10
 -17   6  -1   30.70    3.80
 -17   6  -1   33.20    4.60
 -18  -6  -1   42.60    7.30
 -18  -6  -1   33.00    5.10
 -18  -6  -1   19.20    6.60
 -18   6  -1   24.80    7.10
 -18   6  -1   30.60    4.50
 -18   6  -1   28.20    5.40
 -18   6  -1   33.50    4.10
  18   6   1   28.00    6.50
 -17  -7   1   10.00    5.40
 -17  -7   1   -1.50    4.70
 -17  -7   1   -2.00    5.20
 -17   7   1    0.50    5.00
 -17   7   1    4.00    3.50
 -17   7   1   11.10    5.80
 -17   7   1    5.70    5.90
 -17   7   1    4.70    3.90
  17   7  -1    8.60    4.60
  17   7  -1    1.90    5.60
 -16  -7   1  125.99    9.60
 -16  -7   1  128.99   10.30
 -16  -7   1  124.19    8.60
  16   7  -1  159.28   16.10
 -16   7   1  116.99    6.50
 -16   7   1  134.39   10.50
  16   7  -1  135.69   10.40
  16   7  -1  104.99    8.40
 -16   7   1  130.19    9.90
 -15  -7   1    5.20    3.80
 -15  -7   1   -1.40    3.80
 -15  -7   1   10.20    4.40
 -15  -7   1    4.80    4.90
 -15  -7   1    4.90    4.00
  15   7  -1   10.30    4.70
 -15   7   1   -1.90    4.10
 -15   7   1    1.30    2.40
  15   7  -1    3.10    3.60
  15   7  -1    5.90    4.90
 -15   7   1    5.70    4.50
 -14  -7   1   98.29    7.80
 -14  -7   1  108.39    8.60
 -14  -7   1   93.99    7.00
 -14  -7   1   93.99    8.50
 -14  -7   1   95.09    7.60
  14   7  -1   96.99    8.30
  14   7  -1   79.29    8.00
 -14   7   1   90.69    7.90
 -14   7   1   83.09    4.70
 -14   7   1  107.79    8.30
  14   7  -1   92.29    7.20
 -13  -7   1   -4.80    2.70
 -13  -7   1    1.00    3.70
 -13  -7   1    0.10    2.70
 -13  -7   1    3.10    3.00
 -13  -7   1   -0.70    2.80
 -13   7   1    0.50    1.80
 -13   7   1   -1.20    4.10
  13   7  -1   -3.80    3.30
  13   7  -1    5.00    3.40
  13   7  -1   -1.90    3.50
 -13   7   1    0.90    3.50
 -12  -7   1  121.29    8.40
 -12  -7   1  119.59    7.40
 -12  -7   1  130.29    7.20
 -12  -7   1  128.89    6.90
 -12  -7   1  121.39    6.80
 -12   7   1  136.89    7.60
 -12   7   1  132.79    4.70
  12   7  -1  140.19    8.10
  12   7  -1  131.09    7.30
 -12   7   1  116.09    7.30
  12   7  -1  121.59    7.80
 -11  -7   1    1.50    2.90
 -11  -7   1    0.90    3.00
 -11  -7   1    3.00    2.30
 -11  -7   1    7.70    2.70
 -11   7   1    7.30    2.90
  11   7  -1    5.00    3.40
 -11   7   1    5.50    1.50
 -11   7   1    3.50    2.90
  11   7  -1   -0.60    2.10
  11   7  -1    9.70    3.20
 -10  -7   1  457.35   13.60
 -10  -7   1  433.56   13.70
 -10  -7   1  433.16   13.00
 -10  -7   1  454.85   12.50
 -10  -7   1  413.46   14.00
 -10   7   1  439.46   10.20
  10   7  -1  436.86   13.90
 -10   7   1  452.35   13.10
  10   7  -1  444.66   13.40
  10   7  -1  448.26   13.10
 -10   7   1  456.55   13.40
  -9  -7   1   17.60    3.30
  -9  -7   1   19.90    3.40
  -9  -7   1   20.10    3.20
  -9  -7   1   18.50    2.70
  -9  -7   1   14.40    2.70
   9   7  -1   19.90    3.20
  -9   7   1   18.20    1.90
   9   7  -1   16.20    3.00
   9   7  -1   18.40    3.30
  -9   7   1   15.70    3.10
   9   7  -1   26.80    5.20
  -9   7   1   17.60    2.90
  -8  -7   1  320.17   11.00
  -8  -7   1  311.67   10.00
  -8  -7   1  321.27   10.20
  -8  -7   1  315.27   10.20
   8  -7  -1  290.87   10.90
  -8  -7   1  319.97    9.10
  -8   7   1  316.47    7.40
  -8   7   1  336.47    9.90
   8   7  -1  305.97   10.30
   8   7  -1  316.17   10.80
  -8   7   1  315.17   10.00
   8   7  -1  308.77   10.60
   8   7  -1  312.97   10.00
  -7  -7   1    1.10    1.40
   7  -7  -1   -1.80    1.50
  -7  -7   1    0.80    1.80
  -7  -7   1   -1.50    1.90
  -7  -7   1    1.90    2.10
  -7  -7   1    2.60    1.70
   7   7  -1    1.50    1.90
   7   7  -1    2.50    2.10
  -7   7   1   -3.00    1.60
  -7   7   1   -0.10    2.40
   7   7  -1    2.20    1.80
  -7   7   1    1.50    1.60
  -7   7   1    0.20    0.80
  -6  -7   1  692.53   15.70
  -6  -7   1  708.63   17.50
  -6  -7   1  698.63   17.30
   6  -7  -1  672.23   17.00
  -6  -7   1  708.43   17.60
  -6  -7   1  720.13   17.10
  -6   7   1  678.53   14.80
  -6   7   1  712.63   17.30
   6   7  -1  712.53   17.90
  -6   7   1  687.83   14.80
  -6   7   1  694.43   17.30
   6   7  -1  711.73   17.30
  -6   7   1  705.43   16.50
   6   7  -1  707.63   18.00
   5  -7  -1   35.40    3.20
  -5  -7   1   33.70    3.60
  -5  -7   1   33.50    3.20
  -5  -7   1   31.70    3.50
  -5  -7   1   36.50    2.30
  -5  -7   1   36.10    3.20
  -5   7   1   38.20    2.80
   5   7  -1   37.40    3.70
  -5   7   1   36.30    3.30
   5   7  -1   40.20    3.40
  -5   7   1   34.60    3.50
  -5   7   1   40.10    3.70
   5   7  -1   33.90    3.50
  -5   7   1   34.80    2.00
   4  -7  -1  494.95   12.80
  -4  -7   1  483.75   13.00
  -4  -7   1  485.35   12.80
  -4  -7   1  465.95   10.60
   4  -7  -1  491.65   12.50
  -4  -7   1  481.15   12.40
  -4  -7   1  487.25   12.10
  -4   7   1  493.65   12.70
   4   7  -1  482.45   13.10
   4   7  -1  475.05   12.50
  -4   7   1  493.15   11.10
   4   7  -1  489.55   13.40
   4   7  -1  492.55   12.90
  -4   7   1  484.65   11.10
  -4   7   1  491.35   12.90
  -4   7   1  491.35   11.50
  -4   7   1  486.65   10.90
  -3  -7   1   66.59    4.10
   3  -7  -1   66.89    4.00
  -3  -7   1   63.79    3.50
   3  -7  -1   67.09    3.70
  -3  -7   1   65.79    3.40
  -3  -7   1   61.99    4.00
   3   7  -1   67.29    3.70
  -3   7   1   66.99    3.00
  -3   7   1   69.49    2.80
   3   7  -1   69.09    4.30
  -3   7   1   62.29    4.00
  -3   7   1   68.99    2.90
   3   7  -1   64.49    4.00
  -3   7   1   70.49    4.10
   3   7  -1   66.19    4.00
   3   7  -1   63.09    3.90
  -3   7   1   70.79    3.00
   2  -7  -1  822.52   19.20
   2  -7  -1  828.42   17.60
  -2  -7   1  856.11   18.70
  -2  -7   1  856.61   19.50
  -2  -7   1  848.62   18.50
  -2  -7   1  839.62   19.90
   2  -7  -1  855.31   19.60
   2   7  -1  864.21   19.60
  -2   7   1  815.12   18.20
   2   7  -1  879.41   19.70
  -2   7   1  840.72   18.50
   2   7  -1  835.52   19.10
   2   7  -1  844.52   19.50
  -2   7   1  837.02   19.90
  -2   7   1  824.72   17.70
  -2   7   1  842.42   18.50
  -2   7   1  850.71   19.60
  -2   7   1  853.01   18.30
   2   7  -1  854.71   20.20
  -1  -7   1   27.60    2.10
   1  -7  -1   30.00    1.50
  -1  -7   1   29.30    2.90
   1  -7  -1   32.20    3.00
   1  -7  -1   29.60    1.50
  -1  -7   1   26.00    2.00
   1  -7  -1   26.50    2.60
   1  -7  -1   31.60    1.50
  -1  -7   1   29.20    2.90
   1   7  -1   26.60    2.90
  -1   7   1   29.80    2.30
  -1   7   1   33.40    2.50
   1   7  -1   27.00    2.60
   1   7  -1   29.40    3.10
  -1   7   1   28.40    3.00
  -1   7   1   30.70    2.30
  -1   7   1   33.00    2.50
  -1   7   1   30.10    3.00
   1   7  -1   28.70    2.70
   1   7  -1   28.70    2.40
   0  -7  -1   95.79    3.30
   0  -7   1   87.29    4.40
   0  -7   1   94.49    3.00
   0  -7   1   98.09    3.10
   0  -7  -1   95.19    3.30
   0  -7  -1   90.79    4.40
   0  -7  -1   90.19    4.10
   0  -7   1   98.19    4.30
   0  -7  -1   90.79    2.50
   0   7  -1   91.59    3.80
   0   7  -1   93.49    4.00
   0   7   1   94.89    3.80
   0   7   1   94.79    4.00
   0   7  -1   95.39    4.70
   0   7  -1   99.39    4.10
   0   7  -1   91.69    4.20
   0   7   1   90.49    4.50
   0   7   1   91.79    3.90
   0   7   1   99.69    4.10
   0   7   1   91.29    4.40
  -1  -7  -1    0.40    0.60
  -1  -7  -1   -0.30    1.00
   1  -7   1    0.90    1.30
  -1  -7  -1    0.30    1.00
  -1  -7  -1    1.40    1.60
   1  -7   1    1.60    1.50
  -1   7  -1    2.00    1.20
   1   7   1   -0.40    1.40
   1   7   1    1.90    1.20
  -1   7  -1    0.90    1.10
  -1   7  -1    4.30    1.90
  -1   7  -1    1.10    1.30
   1   7   1   -1.60    1.20
   1   7   1    1.50    1.30
  -1   7  -1    1.70    1.10
   1   7   1    1.00    1.60
  -1   7  -1    1.40    1.10
   1   7   1    0.60    1.10
  -2  -7  -1 1065.59   23.00
   2  -7   1 1086.39   23.60
  -2  -7  -1 1070.59   23.10
  -2  -7  -1 1062.69   24.10
  -2  -7  -1 1056.29   21.70
   2  -7   1 1054.29   24.10
   2   7   1 1061.49   23.90
  -2   7  -1 1049.20   21.50
   2   7   1 1084.39   23.50
  -2   7  -1 1061.89   22.60
  -2   7  -1 1046.10   22.40
  -2   7  -1 1070.09   22.40
  -2   7  -1 1073.29   22.70
   2   7   1 1072.19   24.20
  -2   7  -1 1087.79   24.40
   2   7   1 1050.09   23.90
  -2   7  -1 1059.69   23.50
   2   7   1 1064.29   24.40
  -3  -7  -1  118.89    5.40
  -3  -7  -1  123.89    4.70
  -3  -7  -1  125.79    4.80
   3  -7   1  118.49    5.20
   3  -7   1  118.39    4.90
  -3   7  -1  121.99    3.70
   3   7   1  123.29    5.30
  -3   7  -1  120.59    4.00
   3   7   1  131.39    5.60
   3   7   1  124.49    5.00
  -3   7  -1  121.19    5.00
  -3   7  -1  125.09    3.90
  -3   7  -1  118.29    5.20
   3   7   1  125.09    5.40
  -3   7  -1  117.89    3.70
   3   7   1  133.89    5.60
  -3   7  -1  119.79    3.70
  -4  -7  -1  467.25   11.80
  -4  -7  -1  458.55   11.90
   4  -7   1  451.65   12.30
  -4  -7  -1  466.55   12.50
  -4   7  -1  450.15   10.10
  -4   7  -1  463.05   10.70
  -4   7  -1  452.75   10.00
  -4   7  -1  454.85   10.20
  -4   7  -1  469.45   10.30
   4   7   1  463.55   12.60
   4   7   1  461.85   12.50
  -4   7  -1  478.75   12.40
   4   7   1  459.05   12.00
  -4   7  -1  458.65   11.80
   4   7   1  460.15   12.60
   4   7   1  456.85   12.50
  -5  -7  -1  178.38    6.70
  -5  -7  -1  179.68    6.90
  -5  -7  -1  178.98    6.30
  -5  -7  -1  186.68    6.60
   5  -7   1  164.38    6.50
  -5   7  -1  174.88    6.40
  -5   7  -1  177.18    7.00
  -5   7  -1  170.48    4.30
  -5   7  -1  174.58    4.30
   5   7   1  174.08    6.80
   5   7   1  179.48    7.00
   5   7   1  179.98    6.50
  -5   7  -1  173.68    6.20
   5   7   1  181.38    7.10
  -5   7  -1  169.28    5.50
   5   7   1  180.68    7.00
  -6  -7  -1  190.98    6.80
  -6  -7  -1  184.98    7.30
  -6  -7  -1  184.58    5.80
   6  -7   1  188.28    7.00
  -6  -7  -1  187.18    6.90
  -6  -7  -1  185.08    6.90
   6   7   1  192.78    7.40
  -6   7  -1  182.68    6.60
  -6   7  -1  181.58    7.40
   6   7   1  183.08    7.40
  -6   7  -1  190.58    6.80
   6   7   1  181.28    7.20
   6   7   1  188.18    7.20
  -6   7  -1  185.88    6.10
  -7  -7  -1    8.30    2.20
  -7  -7  -1    6.10    2.30
  -7  -7  -1    6.70    2.00
  -7  -7  -1    6.60    2.20
  -7  -7  -1    8.80    1.80
   7  -7   1    7.50    2.10
  -7   7  -1    6.50    1.80
   7   7   1    8.00    2.40
  -7   7  -1    6.30    2.10
  -7   7  -1    6.90    2.10
   7   7   1    5.00    2.20
   7   7   1    3.70    1.90
   8  -7   1  427.26   12.60
  -8  -7  -1  430.66   12.00
  -8  -7  -1  423.56   11.30
  -8  -7  -1  424.16   12.30
  -8  -7  -1  413.06   13.00
  -8   7  -1  420.96   11.60
  -8   7  -1  430.96   11.90
   8   7   1  413.06   12.90
  -8   7  -1  413.26   11.60
   8   7   1  410.66   12.70
   8   7   1  414.06   12.20
  -9  -7  -1   81.19    5.00
   9  -7   1   77.89    5.50
  -9  -7  -1   88.29    5.50
  -9  -7  -1   79.49    4.70
  -9  -7  -1   78.59    5.60
  -9  -7  -1   79.39    5.30
  -9   7  -1   73.29    4.50
   9   7   1   80.59    5.30
  -9   7  -1   75.49    5.00
   9   7   1   70.89    5.60
  -9   7  -1   76.89    5.00
 -10  -7  -1   48.20    5.00
 -10  -7  -1   49.99    5.40
 -10  -7  -1   52.59    4.50
 -10  -7  -1   51.19    4.40
 -10  -7  -1   55.09    4.90
  10   7   1   54.49    5.30
 -10   7  -1   50.69    4.80
 -10   7  -1   55.09    2.00
  10   7   1   57.19    4.80
 -10   7  -1   55.69    4.10
 -10   7  -1   51.79    4.80
  10   7   1   46.40    5.20
 -11  -7  -1   89.59    5.60
 -11  -7  -1   89.09    5.50
 -11  -7  -1   83.09    7.30
  11   7   1   89.09    6.30
 -11   7  -1   90.19    6.00
 -11   7  -1   81.09    2.90
  11   7   1   90.79    5.80
  11   7   1   87.99    6.40
 -11   7  -1   79.89    6.00
 -11   7  -1   77.89    4.80
 -12  -7  -1  101.49    7.70
 -12  -7  -1   97.79    7.10
 -12  -7  -1  111.99    7.10
 -12  -7  -1  104.29    6.40
 -12   7  -1  112.19    6.90
 -12   7  -1  103.89    3.70
  12   7   1  102.79    7.20
  12   7   1  112.79    6.50
 -12   7  -1  104.59    6.90
 -12   7  -1  105.09    5.50
  12   7   1  104.29    7.30
 -13  -7  -1  127.09    6.90
 -13  -7  -1  122.99    8.70
 -13  -7  -1  134.99    7.50
 -13  -7  -1  136.99    8.00
 -13  -7  -1  126.89    7.80
 -13   7  -1  121.69    4.50
 -13   7  -1  127.09    8.10
  13   7   1  129.09    7.10
 -13   7  -1  121.69    7.60
  13   7   1  117.99   11.00
  13   7   1  117.49    8.00
 -13   7  -1  114.69    5.90
 -14  -7  -1   41.70    6.70
 -14  -7  -1   54.09    6.10
 -14  -7  -1   36.60    5.20
 -14  -7  -1   44.00    6.10
 -14  -7  -1   47.20    5.50
 -14   7  -1   48.40    5.50
 -14   7  -1   42.60    3.50
  14   7   1   30.20    4.90
 -14   7  -1   44.60    4.60
 -14   7  -1   62.49    7.10
  14   7   1   40.20    5.60
  14   7   1   45.40    5.90
 -15  -7  -1   64.99    7.80
 -15  -7  -1   43.40    5.70
 -15  -7  -1   39.00    5.60
 -15  -7  -1   65.09    7.20
 -15  -7  -1   42.80    5.10
  15   7   1   55.19    7.10
 -15   7  -1   46.50    6.00
 -15   7  -1   44.20    4.90
 -15   7  -1   50.69    4.10
  15   7   1   51.59    6.20
  15   7   1   45.60    6.10
 -15   7  -1   53.39    6.40
 -16  -7  -1   43.20    6.00
 -16  -7  -1   27.90    4.80
 -16  -7  -1   36.30    6.10
 -16   7  -1   36.90    4.30
  16   7   1   31.00    5.90
 -16   7  -1   41.20    6.00
 -16   7  -1   32.30    6.00
  16   7   1   34.60    5.00
 -16   7  -1   35.20    4.60
 -17  -7  -1   32.20    6.40
 -17  -7  -1   31.70    6.20
 -17  -7  -1   28.90    5.10
 -17   7  -1   33.60    5.30
  17   7   1   24.50    5.20
 -17   7  -1   36.30    4.50
 -17   7  -1   33.70    4.20
  17   7   1   41.30    7.10
 -17   7  -1   33.90    6.60
 -17   7  -1   40.00    7.10
 -17  -8   1   45.80    7.00
 -17  -8   1   52.69    7.70
 -17  -8   1   57.79    7.20
  17   8  -1   61.59    8.70
 -17   8   1   51.49    6.30
 -17   8   1   60.69    8.00
 -17   8   1   59.49    8.60
  17   8  -1   69.39    9.00
 -16  -8   1   12.80    4.90
 -16  -8   1    7.90    5.10
 -16  -8   1    3.30    5.30
  16   8  -1   16.50    5.20
 -16   8   1    4.70    5.90
  16   8  -1    1.60    5.70
 -16   8   1    6.40    3.30
 -16   8   1    8.50    4.10
 -16   8   1   -0.90    5.50
 -15  -8   1   47.40    5.90
 -15  -8   1   53.59    6.70
 -15  -8   1   39.90    7.00
 -15  -8   1   53.59    6.60
 -15  -8   1   53.59    7.00
 -15   8   1   61.49    7.20
 -15   8   1   52.19    4.90
  15   8  -1   60.69    6.80
 -15   8   1   75.09    9.30
 -15   8   1   52.79    5.40
  15   8  -1   55.69    6.90
  15   8  -1   54.69    8.30
 -14  -8   1   -0.40    3.70
 -14  -8   1    2.30    4.30
 -14  -8   1   -4.60    3.90
 -14  -8   1   -4.70    4.10
 -14   8   1   -1.80    4.00
 -14   8   1    2.90    3.10
 -14   8   1   -2.90    4.20
  14   8  -1    3.90    4.70
  14   8  -1   -2.10    4.20
  14   8  -1    1.70    3.90
 -14   8   1    4.80    2.30
 -13  -8   1  210.78   10.00
 -13  -8   1  205.18    9.40
 -13  -8   1  227.68   10.60
 -13  -8   1  187.98   10.60
 -13  -8   1  224.18    9.40
  13   8  -1  218.48   11.00
 -13   8   1  202.98    6.60
  13   8  -1  214.38   10.80
 -13   8   1  209.28    8.60
 -13   8   1  222.38   10.30
 -13   8   1  192.38   11.60
 -12  -8   1   -2.00    3.00
 -12  -8   1    1.50    2.70
 -12  -8   1    6.70    3.20
 -12  -8   1    1.10    3.30
 -12  -8   1    2.80    3.80
 -12   8   1    2.70    2.60
  12   8  -1   -6.50    3.50
 -12   8   1    0.20    1.60
  12   8  -1   -0.60    3.20
 -12   8   1    4.80    4.70
 -12   8   1   -2.70    3.10
  12   8  -1    3.40    3.90
 -11  -8   1   95.99    8.30
 -11  -8   1  112.49    7.20
 -11  -8   1  112.59    6.10
 -11  -8   1  109.29    6.80
 -11   8   1  115.09    6.90
  11   8  -1  111.79    7.50
 -11   8   1  102.99    4.10
  11   8  -1  112.69    7.00
 -11   8   1  116.59    6.20
  11   8  -1  113.49    7.90
 -11   8   1  120.69    7.20
 -10  -8   1    3.40    3.30
 -10  -8   1    3.10    2.60
 -10  -8   1    8.20    3.00
 -10  -8   1    4.90    2.30
 -10   8   1    2.20    1.40
  10   8  -1   -0.50    2.70
  10   8  -1    0.00    2.80
 -10   8   1    1.40    2.70
  10   8  -1    1.90    3.20
 -10   8   1    3.80    2.60
 -10   8   1    3.20    2.30
  -9  -8   1  209.48    8.30
  -9  -8   1  214.58    8.50
  -9  -8   1  213.28    8.60
  -9  -8   1  208.58    8.90
   9  -8  -1  201.98    8.20
  -9  -8   1  200.08    7.20
  -9   8   1  217.78    8.10
  -9   8   1  203.88    7.90
   9   8  -1  197.78    8.90
   9   8  -1  207.48    8.80
  -9   8   1  200.78    5.50
   9   8  -1  209.08    9.20
  -9   8   1  203.28    8.40
   8  -8  -1    1.70    2.00
  -8  -8   1    1.30    2.20
  -8  -8   1    4.30    2.30
  -8  -8   1    3.80    1.70
  -8  -8   1    3.60    2.20
  -8  -8   1   -0.80    2.40
   8   8  -1    1.30    2.40
   8   8  -1    1.50    2.30
  -8   8   1    5.40    2.20
  -8   8   1    3.10    2.00
  -8   8   1    1.80    2.30
   8   8  -1    3.40    3.00
  -8   8   1    3.10    1.20
   8   8  -1   -1.30    2.30
  -7  -8   1  106.49    4.40
  -7  -8   1  105.49    5.50
   7  -8  -1  108.29    5.50
  -7  -8   1  108.99    5.80
  -7   8   1  108.69    5.80
  -7   8   1  112.29    5.20
   7   8  -1  113.59    6.40
  -7   8   1  111.99    3.60
   7   8  -1  105.09    6.10
  -7   8   1  112.59    5.70
   7   8  -1  116.99    6.50
   7   8  -1  111.39    5.80
   6  -8  -1    8.00    2.00
  -6  -8   1    4.60    2.00
  -6  -8   1    9.60    1.50
  -6  -8   1    9.40    2.60
  -6  -8   1    7.20    2.20
  -6  -8   1    9.40    2.60
   6   8  -1   13.60    2.90
  -6   8   1   10.10    1.30
   6   8  -1   10.90    2.70
  -6   8   1    7.00    2.40
  -6   8   1    9.40    2.50
  -6   8   1    9.40    1.30
  -6   8   1    8.10    1.90
  -6   8   1    7.90    3.10
   6   8  -1    6.70    2.40
  -6   8   1    9.20    1.40
  -5  -8   1  245.58    7.90
  -5  -8   1  243.88    6.30
  -5  -8   1  249.28    8.70
  -5  -8   1  254.37    8.70
   5  -8  -1  251.77    8.20
  -5  -8   1  246.68    8.10
   5   8  -1  254.87    9.10
   5   8  -1  243.08    8.80
  -5   8   1  249.88    6.40
  -5   8   1  251.97    8.60
   5   8  -1  237.28    8.70
  -5   8   1  247.48    6.50
   5   8  -1  247.68    8.70
  -5   8   1  253.47    7.30
  -5   8   1  250.07    8.40
   5   8  -1  252.97    8.40
   4  -8  -1   27.40    3.40
  -4  -8   1   24.40    3.50
  -4  -8   1   29.40    3.40
   4  -8  -1   23.20    2.90
  -4  -8   1   23.00    2.80
  -4  -8   1   23.40    2.80
  -4  -8   1   25.70    1.40
   4   8  -1   20.70    2.90
  -4   8   1   28.80    3.30
  -4   8   1   27.60    2.30
   4   8  -1   23.30    2.80
   4   8  -1   33.90    3.90
  -4   8   1   23.90    3.20
  -4   8   1   27.20    2.40
   4   8  -1   28.00    3.40
  -4   8   1   24.20    2.20
  -4   8   1   26.50    2.20
   4   8  -1   28.50    3.80
   3  -8  -1  540.55   14.00
   3  -8  -1  563.04   14.50
  -3  -8   1  550.54   14.30
  -3  -8   1  554.74   14.80
  -3  -8   1  544.15   13.30
  -3  -8   1  561.84   13.60
  -3   8   1  567.94   14.80
   3   8  -1  548.35   14.50
   3   8  -1  549.15   14.00
  -3   8   1  552.14   12.90
  -3   8   1  545.75   12.70
   3   8  -1  554.04   15.10
  -3   8   1  548.85   12.90
  -3   8   1  575.74   14.50
   3   8  -1  552.24   14.40
   3   8  -1  555.24   14.50
  -3   8   1  553.64   12.40
  -2  -8   1   32.40    2.60
   2  -8  -1   21.80    2.80
   2  -8  -1   26.90    3.00
  -2  -8   1   28.70    3.40
  -2  -8   1   28.70    3.20
  -2  -8   1   28.50    2.60
  -2   8   1   26.30    2.50
  -2   8   1   30.30    2.60
  -2   8   1   27.00    2.40
  -2   8   1   20.50    2.80
   2   8  -1   27.50    3.20
   2   8  -1   27.90    3.60
   2   8  -1   25.90    2.90
  -2   8   1   25.30    2.60
  -2   8   1   29.00    1.80
   2   8  -1   27.00    3.20
  -2   8   1   27.10    3.10
   2   8  -1   28.30    3.20
   1  -8  -1  436.46   11.60
  -1  -8   1  438.26   11.70
   1  -8  -1  431.86    9.20
   1  -8  -1  440.96   12.00
  -1  -8   1  426.46   10.20
   1  -8  -1  436.96    9.20
  -1  -8   1  436.16   10.40
  -1   8   1  437.06   10.80
   1   8  -1  425.36   11.10
   1   8  -1  441.56   11.80
   1   8  -1  431.36   11.60
  -1   8   1  416.96   10.70
  -1   8   1  445.36   12.40
  -1   8   1  433.96   11.10
   1   8  -1  435.86   11.50
  -1   8   1  440.86   12.00
  -1   8   1  420.26   11.00
   1   8  -1  437.36   12.40
   0  -8   1   32.50    3.20
   0  -8  -1   33.70    3.20
   0  -8   1   32.50    3.40
   0  -8  -1   31.70    3.50
   0  -8   1   35.50    1.90
   0  -8   1   36.70    2.00
   0  -8  -1   38.70    2.20
   0  -8  -1   40.10    2.30
   0   8  -1   37.70    3.00
   0   8  -1   33.40    2.90
   0   8   1   35.70    3.60
   0   8  -1   29.90    3.30
   0   8   1   40.40    3.00
   0   8  -1   37.70    3.70
   0   8   1   36.30    3.60
   0   8   1   32.30    3.00
   0   8  -1   32.90    2.80
   0   8   1   39.50    3.10
   0   8   1   39.20    3.00
  -1  -8  -1  257.27    7.00
   1  -8   1  254.97    8.00
  -1  -8  -1  259.57    7.00
   1  -8   1  253.77    8.30
  -1  -8  -1  253.87    8.30
   1   8   1  251.57    7.90
   1   8   1  247.28    7.60
   1   8   1  247.38    7.90
  -1   8  -1  254.97    7.20
   1   8   1  253.27    8.70
   1   8   1  252.77    8.40
  -1   8  -1  263.27    8.70
  -1   8  -1  263.47    8.00
  -1   8  -1  261.47    7.50
   1   8   1  244.58    7.60
  -1   8  -1  253.17    7.30
  -2  -8  -1   12.00    1.80
   2  -8   1   10.50    2.10
  -2  -8  -1   11.90    1.10
   2  -8   1   11.10    2.30
  -2  -8  -1   12.60    1.90
  -2  -8  -1   15.20    2.70
  -2   8  -1   13.40    1.90
  -2   8  -1    8.40    1.60
   2   8   1   15.90    2.60
  -2   8  -1   11.80    1.70
  -2   8  -1   12.90    1.70
   2   8   1   10.50    2.50
  -2   8  -1   13.10    2.40
  -2   8  -1   10.90    2.50
   2   8   1   17.50    2.90
   2   8   1   14.30    2.50
   2   8   1   10.60    2.00
   3  -8   1  315.97    9.30
  -3  -8  -1  322.57    9.00
  -3  -8  -1  314.87    8.70
  -3  -8  -1  314.07    7.20
  -3  -8  -1  320.47    9.80
   3  -8   1  298.47    9.40
   3   8   1  310.97    9.60
  -3   8  -1  305.17    7.90
   3   8   1  324.47   10.10
   3   8   1  314.07    9.70
   3   8   1  319.47    9.90
  -3   8  -1  311.27    8.00
  -3   8  -1  304.67    7.90
  -3   8  -1  312.57    7.90
   3   8   1  311.97    9.20
  -3   8  -1  308.27    7.20
  -3   8  -1  318.27    9.30
  -3   8  -1  310.57    9.80
   4  -8   1  101.79    5.00
   4  -8   1   96.69    5.00
  -4  -8  -1  109.09    4.80
  -4  -8  -1  108.19    4.90
  -4  -8  -1  101.99    3.40
  -4  -8  -1  111.09    5.70
  -4   8  -1  101.19    3.60
  -4   8  -1  111.79    3.70
   4   8   1  114.89    5.50
  -4   8  -1  104.19    3.50
  -4   8  -1  102.19    3.70
   4   8   1  109.99    5.60
   4   8   1  110.19    5.10
  -4   8  -1  103.29    5.10
   4   8   1   97.39    5.30
   4   8   1  108.49    5.70
  -4   8  -1  100.89    5.30
  -5  -8  -1  315.07    7.90
  -5  -8  -1  336.87   10.30
  -5  -8  -1  315.37    9.60
   5  -8   1  271.57   11.30
  -5  -8  -1  319.47    9.40
  -5   8  -1  303.27    7.40
   5   8   1  322.37   10.20
  -5   8  -1  318.77    7.30
  -5   8  -1  309.57    7.40
   5   8   1  307.87   10.20
  -5   8  -1  308.07    9.80
   5   8   1  319.77   10.30
  -5   8  -1  322.17    8.30
  -5   8  -1  317.37    7.20
   5   8   1  318.67   10.20
  -5   8  -1  317.57    9.40
  -6  -8  -1   28.30    4.00
  -6  -8  -1   28.40    2.60
  -6  -8  -1   32.60    3.70
   6  -8   1   24.80    3.40
  -6  -8  -1   31.60    3.40
   6   8   1   30.80    3.90
   6   8   1   31.20    4.10
  -6   8  -1   24.90    2.60
  -6   8  -1   27.20    3.20
  -6   8  -1   26.80    1.70
   6   8   1   35.20    4.20
  -6   8  -1   24.60    1.70
  -6   8  -1   30.10    3.70
   6   8   1   22.40    3.30
  -7  -8  -1  160.68    6.80
  -7  -8  -1  146.29    5.30
  -7  -8  -1  149.09    6.60
   7  -8   1  145.19    6.70
  -7  -8  -1  142.39    7.00
  -7  -8  -1  149.09    6.60
   7   8   1  133.09    6.90
   7   8   1  145.09    6.80
  -7   8  -1  139.49    3.70
  -7   8  -1  143.19    3.70
   7   8   1  155.38    7.20
  -7   8  -1  142.39    5.70
  -7   8  -1  136.69    6.20
  -7   8  -1  146.09    6.30
   8  -8   1  107.89    6.10
  -8  -8  -1  108.99    5.80
  -8  -8  -1  101.89    6.50
  -8  -8  -1  107.59    6.00
  -8  -8  -1  111.79    5.00
  -8   8  -1  104.09    5.60
   8   8   1  104.99    6.10
  -8   8  -1  102.29    5.50
   8   8   1  111.29    6.60
  -8   8  -1  113.69    5.50
   8   8   1  104.79    6.40
  -9  -8  -1   41.00    4.50
   9  -8   1   47.70    4.70
  -9  -8  -1   42.10    3.70
  -9  -8  -1   46.80    5.40
  -9  -8  -1   49.50    5.10
  -9  -8  -1   47.20    4.60
  -9   8  -1   42.80    4.50
  -9   8  -1   45.90    4.20
   9   8   1   39.20    4.60
   9   8   1   46.90    5.30
  -9   8  -1   41.80    4.50
   9   8   1   46.30    5.30
 -10  -8  -1   63.09    5.30
  10  -8   1   65.29    5.50
 -10  -8  -1   71.39    6.40
 -10  -8  -1   71.79    4.80
 -10   8  -1   67.39    5.40
  10   8   1   66.49    6.20
 -10   8  -1   67.49    5.30
  10   8   1   66.29    6.20
  10   8   1   79.49    5.90
 -10   8  -1   59.49    4.70
 -11  -8  -1   81.39    5.60
 -11  -8  -1   77.39    7.10
 -11  -8  -1   86.69    6.00
 -11  -8  -1   78.59    6.50
 -11  -8  -1   85.19    6.50
  11   8   1   92.39    6.20
 -11   8  -1   97.79    6.50
  11   8   1   88.39    7.10
 -11   8  -1   82.09    2.90
 -11   8  -1   82.59    5.30
 -11   8  -1   81.99    6.00
  11   8   1   81.99    7.10
 -12  -8  -1   27.10    3.80
 -12  -8  -1   27.20    4.60
 -12  -8  -1   24.50    4.40
 -12  -8  -1   26.00    4.80
 -12  -8  -1   26.20    4.30
 -12   8  -1   30.20    4.50
 -12   8  -1   24.60    2.30
  12   8   1   35.30    4.70
  12   8   1   22.10    4.00
 -12   8  -1   25.40    3.60
  12   8   1   24.90    4.90
 -12   8  -1   27.40    4.40
 -13  -8  -1  102.49    7.00
 -13  -8  -1   95.59    7.70
 -13  -8  -1  118.29    8.40
 -13  -8  -1  103.49    8.70
 -13  -8  -1  113.99    7.30
 -13   8  -1  103.19    6.10
  13   8   1  102.79    7.20
  13   8   1  107.59    8.30
  13   8   1  108.09    8.60
 -13   8  -1  113.29    9.30
 -13   8  -1  106.29    4.00
 -14  -8  -1   36.10    5.90
 -14  -8  -1   37.60    5.70
 -14  -8  -1   31.00    4.60
 -14  -8  -1   33.60    5.00
 -14  -8  -1   31.50    5.30
 -14   8  -1   30.80    5.30
 -14   8  -1   47.80    5.30
 -14   8  -1   35.20    3.40
  14   8   1   43.90    6.50
  14   8   1   45.80    5.40
  14   8   1   32.20    5.40
 -14   8  -1   38.10    5.70
 -15  -8  -1   23.00    4.80
 -15  -8  -1   18.40    5.00
 -15  -8  -1   32.30    7.70
 -15  -8  -1   27.70    4.90
 -15   8  -1   29.50    5.40
 -15   8  -1   19.40    5.50
  15   8   1   28.50    6.30
 -15   8  -1   30.90    3.10
  15   8   1   23.00    6.50
 -15   8  -1   25.60    4.00
 -16  -8  -1   14.40    5.00
 -16  -8  -1    9.50    5.40
 -16   8  -1   14.70    3.10
 -16   8  -1    2.00    5.40
  16   8   1   10.60    6.20
 -16   8  -1   10.80    4.00
  16   8   1   21.80    5.20
 -16   8  -1   18.80    5.60
 -17  -8  -1    8.10    5.90
 -17  -8  -1    1.90    5.70
 -17   8  -1   15.50    6.60
 -17   8  -1    5.70    4.00
 -17   8  -1    9.20    4.20
 -17   8  -1    3.60    6.60
  17   8   1    1.60    6.60
 -16  -9   1   33.00    6.80
 -16  -9   1   30.40    7.00
 -16  -9   1   42.30    6.20
  16   9  -1   37.30    6.70
 -16   9   1   31.00    5.50
 -16   9   1   29.00    7.10
  16   9  -1   59.09    9.20
 -16   9   1   32.20    7.00
 -16   9   1   37.50    4.20
 -15  -9   1    4.00    4.90
 -15  -9   1    3.10    4.40
 -15  -9   1    0.40    5.10
 -15   9   1   -1.00    3.90
  15   9  -1    0.60    5.70
  15   9  -1    4.10    5.30
 -15   9   1    2.00    2.80
 -15   9   1    3.40    5.50
 -15   9   1   -8.00    5.20
 -14  -9   1   38.80    8.30
 -14  -9   1   36.40    6.00
 -14  -9   1   46.20    6.60
 -14  -9   1   48.90    6.20
 -14   9   1   41.00    6.30
 -14   9   1   44.90    4.50
  14   9  -1   25.40    6.10
  14   9  -1   45.50    6.70
 -14   9   1   40.70    5.30
 -14   9   1   38.20    5.90
  14   9  -1   33.50    5.80
 -13  -9   1    4.40    4.10
 -13  -9   1   -5.90    4.00
 -13  -9   1    5.70    4.80
 -13  -9   1    0.80    4.00
 -13  -9   1    5.20    3.20
 -13   9   1    5.80    3.90
  13   9  -1    0.50    4.10
  13   9  -1   -1.00    4.40
 -13   9   1    3.10    2.10
  13   9  -1   -5.30    4.10
 -13   9   1    3.10    4.30
 -13   9   1   -2.90    3.60
 -12  -9   1  111.19    8.70
 -12  -9   1  101.99    8.00
 -12  -9   1  103.09    7.70
 -12  -9   1  113.89    8.40
 -12  -9   1  105.69    6.30
 -12   9   1  106.69    4.30
  12   9  -1   93.09    8.10
 -12   9   1  100.29    7.90
 -12   9   1  101.59    7.70
  12   9  -1  106.89    7.90
 -12   9   1   97.89    6.70
 -11  -9   1   -1.30    3.10
 -11  -9   1    2.00    3.30
 -11  -9   1   -4.60    3.20
 -11  -9   1   -4.50    3.40
 -11  -9   1    2.10    2.50
  11   9  -1    4.30    3.80
  11   9  -1   -3.80    3.70
 -11   9   1   -0.10    5.30
  11   9  -1   -2.70    3.30
 -11   9   1    3.50    2.70
 -11   9   1    0.50    1.50
 -11   9   1    0.80    3.00
 -10  -9   1   88.39    6.70
 -10  -9   1   83.69    6.50
 -10  -9   1   85.79    7.80
 -10  -9   1   87.69    5.10
  10   9  -1   95.69   10.00
 -10   9   1   89.49    5.90
 -10   9   1   93.19    6.50
 -10   9   1   80.79    3.60
 -10   9   1   93.39    6.20
  10   9  -1   90.59    7.40
  10   9  -1   91.89    7.10
  -9  -9   1    2.30    2.50
  -9  -9   1    5.20    2.90
   9  -9  -1    6.30    2.70
  -9  -9   1    3.20    1.90
   9   9  -1    0.40    3.00
  -9   9   1    3.70    2.80
  -9   9   1    4.60    2.40
  -9   9   1    0.60    1.30
  -9   9   1    4.60    2.60
   9   9  -1    1.80    2.80
   9   9  -1    1.60    3.10
  -8  -9   1  242.78    9.50
  -8  -9   1  224.28    8.60
  -8  -9   1  245.68    9.30
  -8  -9   1  238.28    7.30
  -8  -9   1  245.48    9.60
   8  -9  -1  247.48    9.00
   8   9  -1  238.58    9.80
  -8   9   1  234.28    9.00
  -8   9   1  221.58    6.30
   8   9  -1  198.38   10.80
  -8   9   1  249.38    8.40
  -8   9   1  246.18    9.30
  -7  -9   1    3.90    2.70
   7  -9  -1    4.40    2.10
  -7  -9   1    0.10    2.40
  -7  -9   1    2.00    2.20
  -7  -9   1    3.50    2.10
  -7  -9   1    1.60    1.40
  -7   9   1    1.40    1.20
   7   9  -1    0.70    2.50
   7   9  -1    0.20    3.00
   7   9  -1    2.50    2.50
  -7   9   1   -2.00    2.30
  -7   9   1    2.60    2.40
  -7   9   1   -0.50    2.00
   7   9  -1   -0.40    2.20
  -6  -9   1   82.99    5.60
  -6  -9   1   74.29    5.50
   6  -9  -1   75.89    4.70
  -6  -9   1   74.19    5.10
  -6  -9   1   75.29    3.20
  -6  -9   1   73.99    4.90
   6   9  -1   76.59    5.70
  -6   9   1   81.19    3.40
   6   9  -1   75.89    5.60
   6   9  -1   70.99    5.10
  -6   9   1   76.19    4.20
  -6   9   1   77.39    5.40
  -6   9   1   77.39    3.20
  -6   9   1   79.79    5.40
  -6   9   1   77.19    3.20
   6   9  -1   86.89    6.10
  -5  -9   1    3.70    1.90
  -5  -9   1    3.10    2.00
  -5  -9   1    3.10    2.30
  -5  -9   1    3.30    0.90
  -5  -9   1    2.00    2.40
  -5   9   1    3.00    1.30
   5   9  -1    4.40    2.80
  -5   9   1    1.60    1.30
  -5   9   1    6.20    1.70
  -5   9   1    5.30    2.50
   5   9  -1    0.60    2.60
   5   9  -1    2.40    2.00
   5   9  -1    0.90    2.30
   5   9  -1    2.00    1.90
  -5   9   1    2.60    2.40
   4  -9  -1  247.58    8.80
  -4  -9   1  241.68    9.00
   4  -9  -1  243.38    8.10
  -4  -9   1  238.38    7.80
  -4  -9   1  245.38    7.70
  -4  -9   1  240.58    8.70
   4   9  -1  248.48    8.90
  -4   9   1  229.28    6.80
   4   9  -1  260.07    9.60
  -4   9   1  252.27    8.70
   4   9  -1  230.18    9.70
  -4   9   1  240.78    8.90
  -4   9   1  244.18    6.70
  -4   9   1  238.58    6.90
   4   9  -1  236.88    8.70
   4   9  -1  247.98    8.90
  -4   9   1  234.58    6.80
  -3  -9   1   -1.50    1.80
   3  -9  -1    0.30    1.70
   3  -9  -1    0.10    2.10
  -3  -9   1    0.00    1.50
  -3  -9   1    0.80    1.50
   3   9  -1    0.20    2.20
  -3   9   1   -1.10    2.20
  -3   9   1    0.00    1.40
   3   9  -1   -0.30    2.00
  -3   9   1   -1.70    1.90
  -3   9   1    0.60    1.50
  -3   9   1    0.10    1.30
   3   9  -1    1.20    2.00
   3   9  -1   -0.20    1.80
   3   9  -1   -0.90    2.10
  -3   9   1    0.60    1.10
  -2  -9   1  142.89    5.00
  -2  -9   1  150.58    6.50
   2  -9  -1  147.79    6.40
  -2  -9   1  141.69    5.20
   2  -9  -1  143.19    5.90
   2   9  -1  142.79    6.40
  -2   9   1  141.49    5.20
   2   9  -1  143.29    5.90
   2   9  -1  137.79    6.80
  -2   9   1  152.78    6.60
  -2   9   1  143.59    5.40
   2   9  -1  136.49    6.20
  -2   9   1  140.79    6.70
  -2   9   1  137.29    5.30
   2   9  -1  140.09    6.20
   1  -9  -1    9.30    2.20
  -1  -9   1   11.10    1.60
  -1  -9   1    8.70    2.30
  -1  -9   1   12.30    1.70
   1  -9  -1   13.30    2.60
  -1  -9   1   10.50    2.50
   1   9  -1   17.30    3.20
  -1   9   1   10.70    2.10
   1   9  -1    9.60    2.20
  -1   9   1   13.30    2.10
   1   9  -1    8.00    2.10
  -1   9   1   10.40    2.50
   1   9  -1   10.50    2.20
   1   9  -1   11.80    2.60
  -1   9   1    8.70    2.60
  -1   9   1   14.50    2.30
   0  -9   1   46.40    4.00
   0  -9  -1   49.80    3.90
   0  -9  -1   58.79    2.70
   0  -9  -1   51.89    4.40
   0  -9   1   53.79    2.10
   0  -9   1   53.99    2.20
   0  -9   1   44.90    4.50
   0  -9  -1   51.69    2.50
   0   9   1   55.99    3.70
   0   9  -1   52.09    4.60
   0   9   1   57.39    4.60
   0   9  -1   54.59    3.80
   0   9  -1   51.39    3.80
   0   9   1   50.09    3.60
   0   9   1   52.19    3.80
   0   9   1   52.09    4.60
   0   9  -1   55.79    4.30
   0   9  -1   54.99    3.60
   1  -9   1   16.40    2.70
  -1  -9  -1   17.70    2.80
  -1  -9  -1   14.90    2.70
  -1  -9  -1   16.30    2.00
   1  -9   1   11.70    2.70
  -1  -9  -1   17.10    2.00
   1   9   1   15.80    2.80
   1   9   1   20.00    2.70
  -1   9  -1   12.20    2.60
  -1   9  -1   15.20    2.30
  -1   9  -1   16.80    2.80
   1   9   1   13.90    2.70
  -1   9  -1   15.90    2.30
   1   9   1   19.20    3.00
   1   9   1   15.40    2.30
  -1   9  -1   16.80    2.20
   2  -9   1  187.48    7.00
  -2  -9  -1  190.28    6.20
  -2  -9  -1  186.18    6.00
  -2  -9  -1  194.68    7.60
   2  -9   1  168.98    7.10
   2   9   1  189.88    7.20
  -2   9  -1  174.78    5.90
   2   9   1  190.58    7.20
   2   9   1  185.08    6.80
  -2   9  -1  186.68    6.20
  -2   9  -1  181.68    7.60
  -2   9  -1  177.98    6.00
  -2   9  -1  183.18    7.00
   2   9   1  187.68    7.70
   2   9   1  185.48    7.50
  -3  -9  -1    6.30    0.80
  -3  -9  -1    4.90    2.60
   3  -9   1    6.90    2.20
   3  -9   1    5.60    2.10
  -3  -9  -1    7.80    2.00
  -3  -9  -1    6.80    1.90
  -3   9  -1    7.70    2.40
  -3   9  -1    5.70    1.70
  -3   9  -1    7.60    1.70
  -3   9  -1    7.80    1.60
  -3   9  -1    6.70    0.90
   3   9   1    5.60    2.60
  -3   9  -1    3.30    2.30
  -3   9  -1    5.50    1.60
   3   9   1   11.10    2.90
   3   9   1    9.40    2.50
   3   9   1    7.50    2.30
  -4  -9  -1   95.19    4.90
  -4  -9  -1   92.39    6.60
   4  -9   1   88.59    5.10
  -4  -9  -1   88.09    3.10
   4  -9   1   95.39    5.20
  -4  -9  -1   93.09    4.80
  -4  -9  -1   92.59    3.00
   4   9   1   93.79    5.50
  -4   9  -1   90.89    3.70
  -4   9  -1   92.79    3.40
   4   9   1   85.79    5.40
   4   9   1   94.09    5.70
  -4   9  -1  101.29    5.30
  -4   9  -1   88.99    3.70
   4   9   1   88.19    5.70
  -4   9  -1   93.89    5.60
  -4   9  -1   80.39    4.10
  -4   9  -1   98.19    3.80
  -5  -9  -1   53.19    2.70
   5  -9   1   50.19    4.30
  -5  -9  -1   59.59    4.40
  -5  -9  -1   54.69    5.00
  -5  -9  -1   58.99    4.20
   5   9   1   60.39    5.20
  -5   9  -1   53.09    2.80
   5   9   1   64.59    5.30
  -5   9  -1   57.09    2.60
   5   9   1   54.59    4.80
  -5   9  -1   53.79    2.60
  -5   9  -1   54.29    3.20
  -5   9  -1   60.39    4.80
   5   9   1   54.39    4.80
  -5   9  -1   60.09    4.60
  -5   9  -1   55.09    2.90
  -6  -9  -1  143.89    4.90
  -6  -9  -1  156.38    6.50
   6  -9   1  154.38    7.00
  -6  -9  -1  155.18    7.50
  -6  -9  -1  150.68    6.70
  -6   9  -1  157.08    5.50
   6   9   1  150.98    7.40
   6   9   1  153.68    7.30
   6   9   1  146.29    7.30
  -6   9  -1  146.29    6.50
  -6   9  -1  134.99    4.30
   6   9   1  154.18    7.40
  -6   9  -1  153.48    6.90
  -6   9  -1  137.99    4.40
  -7  -9  -1   18.60    3.10
  -7  -9  -1   23.00    3.50
  -7  -9  -1   15.10    3.40
   7  -9   1   13.20    3.00
  -7  -9  -1   14.20    2.10
   7   9   1   17.90    3.60
  -7   9  -1   14.80    1.80
  -7   9  -1   15.70    2.50
  -7   9  -1   18.60    3.00
   7   9   1   12.70    3.60
  -7   9  -1   12.10    2.90
  -7   9  -1   14.20    1.80
   7   9   1   17.80    3.50
   8  -9   1   48.60    4.80
  -8  -9  -1   54.39    5.40
  -8  -9  -1   48.60    4.70
  -8  -9  -1   49.80    3.80
  -8  -9  -1   57.49    5.80
  -8   9  -1   53.49    4.80
   8   9   1   55.19    5.50
   8   9   1   57.49    5.60
  -8   9  -1   52.29    4.90
  -8   9  -1   54.79    2.30
  -8   9  -1   53.49    4.40
  -9  -9  -1   -3.00    3.00
  -9  -9  -1    0.00    1.90
  -9  -9  -1    0.10    2.40
   9  -9   1   -1.70    2.20
   9   9   1   -0.20    2.90
   9   9   1    5.60    3.50
   9   9   1   -1.80    2.50
  -9   9  -1    0.40    2.50
  -9   9  -1   -1.30    0.90
  -9   9  -1   -0.60    2.40
  -9   9  -1   -4.70    2.20
  10  -9   1  107.09    6.90
 -10  -9  -1  112.19    7.20
 -10  -9  -1  105.99    8.10
 -10  -9  -1  112.39    7.70
 -10  -9  -1  110.09    5.80
 -10   9  -1  109.79    6.70
 -10   9  -1  102.79    6.20
  10   9   1  115.29    7.60
 -10   9  -1  108.19    6.40
  10   9   1  108.79    7.50
 -10   9  -1   98.09    3.20
  10   9   1  110.59    7.00
 -11  -9  -1    5.50    3.10
 -11  -9  -1    3.30    2.70
 -11  -9  -1   -2.80    3.20
 -11  -9  -1   -2.50    3.60
  11   9   1    2.80    3.30
 -11   9  -1    4.70    1.20
  11   9   1    7.90    3.90
 -11   9  -1    2.70    3.10
 -11   9  -1   10.60    3.50
  11   9   1    6.40    4.10
 -11   9  -1    2.90    2.70
 -12  -9  -1   30.00    5.10
 -12  -9  -1   48.20    5.40
 -12  -9  -1   49.99    6.60
 -12  -9  -1   38.90    4.40
  12   9   1   39.90    6.00
 -12   9  -1   46.30    5.40
  12   9   1   38.50    5.80
 -12   9  -1   43.70    2.60
 -12   9  -1   49.60    5.50
  12   9   1   50.89    6.40
 -13  -9  -1   25.20    6.00
 -13  -9  -1   17.10    3.80
 -13  -9  -1   15.20    4.50
 -13  -9  -1   10.80    4.50
 -13   9  -1   20.00    4.60
  13   9   1   19.90    4.70
  13   9   1   11.60    4.20
 -13   9  -1   16.50    2.10
  13   9   1   19.00    5.80
 -13   9  -1   11.70    4.30
 -13   9  -1   18.50    3.90
 -14  -9  -1   21.50    5.30
 -14  -9  -1   25.40    4.70
 -14  -9  -1   20.30    5.20
 -14  -9  -1   14.50    6.50
 -14   9  -1   19.30    5.20
  14   9   1   27.40    6.00
 -14   9  -1   21.60    5.00
 -14   9  -1   28.70    4.50
  14   9   1   21.20    5.00
  14   9   1   10.80    5.20
 -14   9  -1   22.10    2.60
 -15  -9  -1   10.30    4.80
 -15  -9  -1   10.30    5.60
  15   9   1    9.00    5.20
 -15   9  -1   13.20    2.80
 -15   9  -1   21.70    5.80
  15   9   1   22.70    5.70
 -15   9  -1   10.50    5.40
 -16  -9  -1    5.00    6.00
 -16  -9  -1   -7.00    5.20
 -16   9  -1    3.40    5.60
 -16   9  -1   -7.60    5.90
 -16   9  -1    7.30    4.50
  16   9   1   -7.40    5.80
 -15 -10   1    7.40    6.20
 -15 -10   1   -4.30    6.00
 -15 -10   1   12.50    4.90
 -15  10   1   14.90    6.40
 -15  10   1    5.80    6.40
  15  10  -1    5.00    6.40
 -15  10   1    7.20    5.10
  15  10  -1   13.90    6.40
 -14 -10   1   -1.20    5.60
 -14 -10   1   10.70    5.40
 -14 -10   1   10.00    5.60
 -14  10   1   -1.00    5.10
 -14  10   1    3.00    2.70
 -14  10   1    8.50    5.50
  14  10  -1   10.90    6.00
  14  10  -1    1.90    5.40
 -14  10   1   11.50    4.50
 -13 -10   1   67.59    7.60
 -13 -10   1   69.09    8.80
 -13 -10   1   83.69    6.90
 -13 -10   1   81.59    8.90
 -13 -10   1   65.49    7.80
  13  10  -1   79.29    9.10
 -13  10   1   67.19    4.50
 -13  10   1   80.39    8.60
 -13  10   1   71.39    7.20
  13  10  -1   56.79    7.90
 -13  10   1   67.09    8.30
  13  10  -1   56.59    7.60
 -12 -10   1    2.90    2.90
 -12 -10   1   10.40    5.40
 -12 -10   1    6.50    4.30
 -12 -10   1   -6.60    4.10
 -12 -10   1    9.40    4.20
  12  10  -1    6.50    4.70
 -12  10   1    1.60    3.70
 -12  10   1    3.30    4.10
  12  10  -1   -4.70    4.40
 -12  10   1    8.40    2.20
  12  10  -1   -7.50    4.60
 -12  10   1   14.70    4.80
 -11 -10   1   73.09    7.20
 -11 -10   1   61.79    6.80
 -11 -10   1   78.09    7.50
 -11 -10   1   72.09    5.40
 -11 -10   1   68.79    7.10
  11  10  -1   73.79    7.70
  11  10  -1   77.59    8.50
 -11  10   1   71.59    6.50
 -11  10   1   83.59    7.60
 -11  10   1   75.59    6.80
  11  10  -1   74.19    8.00
 -11  10   1   68.59    3.80
 -10 -10   1    3.90    3.40
 -10 -10   1    1.60    3.70
 -10 -10   1    2.50    3.90
 -10 -10   1    5.70    3.40
 -10 -10   1    8.50    2.30
 -10  10   1    0.50    2.80
  10  10  -1    2.10    4.10
 -10  10   1    2.20    1.60
  10  10  -1    6.70    4.20
 -10  10   1    2.60    3.40
 -10  10   1    2.50    3.10
  10  10  -1    0.90    3.40
  -9 -10   1   36.40    5.40
  -9 -10   1   29.00    4.70
   9 -10  -1   32.80    4.60
  -9 -10   1   28.70    4.30
  -9 -10   1   34.20    3.70
  -9  10   1   31.90    2.80
  -9  10   1   29.00    4.30
   9  10  -1   22.90    4.10
   9  10  -1   33.50    5.10
  -9  10   1   32.60    4.00
   9  10  -1   22.50    4.70
  -8 -10   1    2.30    1.70
  -8 -10   1    0.10    3.10
   8 -10  -1   -2.50    2.30
  -8 -10   1   -3.10    2.50
  -8 -10   1    0.40    3.30
   8  10  -1    2.40    2.90
   8  10  -1    1.80    2.80
  -8  10   1    1.40    2.30
  -8  10   1   -0.40    1.50
   8  10  -1   -0.80    3.00
   8  10  -1   -4.80    3.00
  -8  10   1   -0.60    2.60
  -8  10   1    5.00    3.10
  -7 -10   1  110.89    4.10
  -7 -10   1  114.69    7.10
   7 -10  -1  114.79    6.30
  -7 -10   1  121.39    6.60
  -7 -10   1  109.59    7.00
  -7 -10   1  106.19    6.20
   7  10  -1  108.19    7.60
  -7  10   1  109.29    5.40
  -7  10   1  118.29    6.70
  -7  10   1  108.69    6.70
   7  10  -1  107.99    6.70
   7  10  -1  104.89    7.00
  -7  10   1  105.79    4.20
   7  10  -1  121.29    7.90
  -6 -10   1    3.10    2.80
  -6 -10   1    1.00    2.70
   6 -10  -1    4.50    2.20
  -6 -10   1    3.70    3.50
  -6 -10   1    4.40    1.10
  -6 -10   1    4.20    2.50
  -6  10   1    7.20    1.60
  -6  10   1    4.10    1.70
   6  10  -1    7.60    6.00
   6  10  -1    0.40    2.40
   6  10  -1    9.10    3.40
  -6  10   1    3.80    1.90
  -6  10   1    2.80    1.50
  -6  10   1    9.00    3.10
   6  10  -1    0.40    2.70
  -6  10   1    6.30    3.10
  -5 -10   1   99.19    5.30
   5 -10  -1   97.39    5.60
  -5 -10   1   96.49    5.50
  -5 -10   1   96.89    6.20
  -5  10   1   97.49    4.20
   5  10  -1  101.49    6.50
  -5  10   1   96.89    4.30
   5  10  -1   91.09    5.90
   5  10  -1  101.29    6.90
  -5  10   1  104.69    6.30
   5  10  -1   90.39    7.40
  -5  10   1   97.29    6.40
  -5  10   1  100.29    4.20
   5  10  -1  104.99    6.50
  -4 -10   1   -0.70    2.00
  -4 -10   1    1.00    2.30
  -4 -10   1   -1.40    1.80
   4 -10  -1    1.00    1.80
   4 -10  -1   -0.40    5.00
  -4  10   1   -0.30    1.60
  -4  10   1    0.80    1.60
  -4  10   1    1.50    1.60
  -4  10   1   -1.90    2.50
   4  10  -1    1.40    2.10
   4  10  -1    1.20    3.00
   4  10  -1    0.60    2.50
  -4  10   1   -1.70    1.20
   4  10  -1   -0.50    2.50
  -4  10   1   -4.70    2.40
   4  10  -1    0.70    2.70
   3 -10  -1  130.99    5.90
  -3 -10   1  133.59    5.40
  -3 -10   1  119.39    7.70
   3 -10  -1  139.99    7.90
  -3 -10   1  146.79    5.70
  -3  10   1  137.69    5.50
  -3  10   1  135.49    5.30
  -3  10   1  129.39    6.80
   3  10  -1  134.09    7.30
  -3  10   1  136.19    5.40
   3  10  -1  129.59    6.70
   3  10  -1  131.39    6.20
   3  10  -1  127.89    6.50
  -3  10   1  137.39    7.10
   3  10  -1  145.69    7.10
   2 -10  -1   37.70    4.50
  -2 -10   1   38.40    4.50
  -2 -10   1   34.40    3.00
  -2 -10   1   40.20    3.10
   2 -10  -1   35.70    3.60
   2  10  -1   35.60    4.50
   2  10  -1   40.00    5.00
  -2  10   1   34.60    4.40
  -2  10   1   38.80    3.40
   2  10  -1   45.40    4.30
   2  10  -1   35.10    3.80
  -2  10   1   31.50    3.40
   2  10  -1   41.50    4.50
  -2  10   1   40.50    3.60
  -2  10   1   36.50    4.20
  -1 -10   1  143.99    4.70
   1 -10  -1  136.39    6.20
   1 -10  -1  143.19    7.00
  -1 -10   1  144.69    6.80
  -1 -10   1  139.49    4.50
  -1 -10   1  136.19    6.70
   1  10  -1  137.99    6.30
  -1  10   1  139.29    7.30
  -1  10   1  153.08    5.90
  -1  10   1  145.59    6.10
   1  10  -1  146.89    7.50
  -1  10   1  146.89    7.00
   1  10  -1  144.09    6.40
   1  10  -1  146.99    6.10
  -1  10   1  145.99    6.10
   1  10  -1  139.99    6.80
   0 -10  -1    0.80    1.00
   0 -10  -1   -1.40    1.50
   0 -10   1   -3.00    2.10
   0 -10  -1    0.70    2.50
   0 -10  -1   -2.00    1.00
   0 -10   1   -2.00    1.90
   0  10   1   -0.70    2.20
   0  10   1   -3.00    1.90
   0  10  -1    1.00    2.30
   0  10  -1    1.70    1.90
   0  10   1   -0.80    1.80
   0  10  -1   -2.00    2.30
   0  10  -1   -0.40    1.90
   0  10   1   -2.30    2.20
   0  10  -1   -1.30    1.70
   1 -10   1   93.09    5.30
  -1 -10  -1   86.09    3.80
   1 -10   1   85.29    5.30
  -1 -10  -1   89.09    5.00
  -1 -10  -1   88.39    3.90
   1  10   1   84.29    6.00
  -1  10  -1   93.79    6.10
  -1  10  -1   86.49    4.50
   1  10   1   90.59    5.30
   1  10   1   98.59    6.00
  -1  10  -1   83.79    4.60
  -1  10  -1   98.09    5.60
   1  10   1   82.79    5.20
  -1  10  -1  100.19    4.90
   2 -10   1   -0.40    2.10
   2 -10   1   -0.10    1.90
  -2 -10  -1    0.90    2.30
  -2 -10  -1    2.40    1.70
  -2 -10  -1    2.00    1.50
  -2  10  -1    2.30    2.70
  -2  10  -1    1.60    1.70
   2  10   1    0.40    2.00
  -2  10  -1   -1.20    1.60
  -2  10  -1   -0.60    2.20
   2  10   1   -1.90    1.90
   2  10   1    2.30    2.60
   2  10   1    2.20    2.60
  -2  10  -1   -1.00    1.50
  -3 -10  -1  108.39    5.20
   3 -10   1  104.39    5.70
  -3 -10  -1  108.59    6.30
   3 -10   1  103.79    5.70
  -3 -10  -1  107.49    5.00
   3  10   1   96.69    6.00
   3  10   1  116.09    6.90
   3  10   1  105.39    6.40
  -3  10  -1   98.59    4.50
  -3  10  -1   98.19    5.70
   3  10   1  103.79    6.20
  -3  10  -1   99.29    4.60
  -3  10  -1   97.59    6.40
  -3  10  -1   95.89    4.40
   4 -10   1    5.40    2.50
   4 -10   1   -1.10    1.90
  -4 -10  -1    2.80    2.00
  -4 -10  -1    2.40    2.70
  -4 -10  -1    2.80    2.10
  -4  10  -1    2.50    1.60
  -4  10  -1   -0.10    2.30
  -4  10  -1    1.90    1.60
   4  10   1    1.70    2.40
   4  10   1    0.20    2.60
  -4  10  -1    3.40    2.70
   4  10   1    1.60    2.70
   4  10   1   -0.50    2.40
  -4  10  -1    1.70    1.60
  -4  10  -1    2.50    1.00
  -4  10  -1    3.50    1.40
   5 -10   1  128.99    6.50
  -5 -10  -1  119.39    3.80
  -5 -10  -1  128.49    7.00
  -5 -10  -1  128.29    6.00
  -5 -10  -1  124.39    6.10
  -5 -10  -1  116.09    3.70
   5  10   1  120.49    7.30
  -5  10  -1  117.79    4.50
   5  10   1  121.49    7.30
   5  10   1  124.29    7.10
  -5  10  -1  125.39    4.30
  -5  10  -1  119.29    4.10
  -5  10  -1  129.89    6.50
  -5  10  -1  120.19    4.60
   5  10   1  116.39   10.70
  -5  10  -1  117.19    4.30
  -5  10  -1  129.59    7.00
   6 -10   1   18.80    3.40
  -6 -10  -1   17.50    3.00
  -6 -10  -1   14.00    3.50
  -6 -10  -1   18.10    3.20
  -6 -10  -1   18.60    2.40
  -6  10  -1   19.60    2.40
   6  10   1   16.10    3.20
   6  10   1   18.20    3.40
   6  10   1   13.50    3.80
  -6  10  -1   16.60    3.10
  -6  10  -1   20.50    3.90
   6  10   1   20.60    4.20
  -6  10  -1   16.20    1.90
  -6  10  -1   16.60    2.00
  -7 -10  -1   34.10    4.10
  -7 -10  -1   32.10    3.10
  -7 -10  -1   36.30    4.60
   7 -10   1   34.40    4.50
   7  10   1   23.50    7.10
  -7  10  -1   33.40    3.70
   7  10   1   32.90    8.00
  -7  10  -1   31.30    2.50
   7  10   1   38.70    4.90
  -7  10  -1   32.60    3.90
  -7  10  -1   36.10    4.50
  -8 -10  -1   14.30    3.40
   8 -10   1   18.20    3.60
  -8 -10  -1   18.90    4.50
  -8 -10  -1   16.60    2.40
   8  10   1   17.00    3.40
  -8  10  -1   17.90    3.80
   8  10   1   14.50    4.20
  -8  10  -1   17.40    3.60
   8  10   1   12.30    4.10
  -8  10  -1   13.20    2.80
  -8  10  -1   16.80    1.80
  -9 -10  -1   46.60    4.10
  -9 -10  -1   59.29    7.00
   9 -10   1   42.00    5.30
  -9 -10  -1   39.70    4.90
   9  10   1   55.29    6.20
   9  10   1   43.20    5.60
  -9  10  -1   41.90    4.90
  -9  10  -1   46.80    4.90
   9  10   1   51.69    6.50
  -9  10  -1   53.69    5.50
  -9  10  -1   36.60    2.40
 -10 -10  -1   15.70    2.90
 -10 -10  -1   23.40    4.50
  10 -10   1   20.30    4.00
 -10 -10  -1   18.60    5.10
  10  10   1   18.90    4.40
 -10  10  -1   14.90    3.50
  10  10   1   19.60    4.30
  10  10   1   15.70    4.50
 -10  10  -1   16.80    1.60
 -10  10  -1   16.70    4.00
 -10  10  -1   15.20    3.70
 -11 -10  -1   37.20    5.80
 -11 -10  -1   36.90    5.00
 -11 -10  -1   32.60    3.90
 -11 -10  -1   38.70    5.50
  11 -10   1   48.50    6.10
 -11  10  -1   38.10    5.50
  11  10   1   27.00    5.40
  11  10   1   36.40    6.00
  11  10   1   34.30    5.20
 -11  10  -1   30.10    4.60
 -11  10  -1   30.00    2.50
 -12 -10  -1   30.40    6.20
 -12 -10  -1   22.20    5.10
 -12 -10  -1   25.60    3.80
 -12 -10  -1   19.80    5.00
  12  10   1   23.60    5.20
 -12  10  -1   16.00    4.60
  12  10   1   16.20    4.80
 -12  10  -1   24.00    4.70
 -12  10  -1   18.40    1.90
  12  10   1   24.90    6.00
 -13 -10  -1   17.20    5.40
 -13 -10  -1   26.30    5.50
 -13 -10  -1   15.70    4.10
  13  10   1    6.60    4.80
 -13  10  -1   19.80    4.50
  13  10   1   22.40    5.20
 -13  10  -1   22.40    2.90
 -13  10  -1   15.10    4.70
  13  10   1    9.40    5.70
 -13  10  -1   18.80    5.10
 -14 -10  -1    3.10    4.40
 -14 -10  -1    4.40    5.10
  14  10   1   14.90    5.70
 -14  10  -1   11.60    5.20
 -14  10  -1    3.00    5.20
 -14  10  -1    8.80    2.20
 -14  10  -1   12.60    4.40
  14  10   1    2.90    4.80
 -15 -10  -1   14.90    5.30
 -15 -10  -1   -9.40    6.10
 -15  10  -1    1.80    5.70
  15  10   1    1.50    5.60
  15  10   1   -6.70    6.60
 -15  10  -1   -4.30    5.80
 -15  10  -1    2.30    4.90
 -13 -11   1    0.00    5.20
 -13 -11   1   -8.10    3.70
  13  11  -1   -0.40    5.60
 -13  11   1    8.60    5.20
  13  11  -1   -6.20    7.40
 -13  11   1    1.10    4.80
 -13  11   1   -6.30    5.30
 -13  11   1   -0.40    2.50
  13  11  -1    1.40    5.50
 -12 -11   1   30.90    4.00
 -12 -11   1   34.10    5.90
 -12 -11   1   26.20    6.60
 -12 -11   1   27.30    7.00
 -12 -11   1   26.60    5.70
 -12  11   1   30.90    3.10
  12  11  -1   42.10    6.70
  12  11  -1   29.60    7.00
  12  11  -1   13.60    6.60
 -12  11   1   36.00    6.20
 -12  11   1   41.90    6.00
 -12  11   1   35.00    5.50
 -11 -11   1   -8.30    4.00
 -11 -11   1   -0.80    4.60
 -11 -11   1    4.20    5.30
 -11 -11   1    1.10    4.30
 -11 -11   1   -0.90    2.90
 -11  11   1   -5.60    3.90
 -11  11   1    0.20    4.40
  11  11  -1   -4.00    4.70
 -11  11   1    3.10    3.90
  11  11  -1    0.60    3.60
 -11  11   1    0.40    2.00
  11  11  -1  -11.30    5.20
 -10 -11   1   25.00    4.40
 -10 -11   1   31.40    5.90
 -10 -11   1   27.10    3.10
 -10 -11   1   23.30    4.70
 -10 -11   1   30.80    5.80
  10 -11  -1   21.20    4.40
  10  11  -1   22.00    6.30
 -10  11   1   25.70    4.20
 -10  11   1   31.10    3.40
 -10  11   1   30.10    5.20
  10  11  -1   24.80    5.50
  10  11  -1   21.30    5.20
 -10  11   1   27.40    5.20
   9 -11  -1    4.20    3.10
  -9 -11   1    1.60    3.30
  -9 -11   1   -0.70    4.00
  -9 -11   1    1.10    1.90
  -9 -11   1    4.70    3.60
  -9  11   1    4.10    3.50
   9  11  -1    1.90    4.50
   9  11  -1   -6.70    4.30
   9  11  -1    4.80    4.00
  -9  11   1    2.10    1.70
  -9  11   1   -0.20    3.40
  -9  11   1    1.90    2.90
  -8 -11   1    4.60    1.60
   8 -11  -1    7.70    2.90
  -8 -11   1    5.10    3.10
  -8 -11   1    0.70    3.90
   8  11  -1   -3.10    3.90
   8  11  -1    2.20    4.00
  -8  11   1    4.50    1.90
   8  11  -1    6.20    4.30
  -8  11   1    7.60    2.80
  -8  11   1    4.50    3.30
  -8  11   1    7.00    3.80
  -7 -11   1   -3.90    2.60
  -7 -11   1   -0.20    4.00
  -7 -11   1    4.00    2.70
  -7 -11   1    0.90    1.00
   7 -11  -1   -0.40    2.50
  -7 -11   1    0.00    1.10
   7  11  -1    2.60    3.20
   7  11  -1    0.10    3.60
   7  11  -1   -1.20    3.50
  -7  11   1   -3.70    3.10
  -7  11   1   -0.80    3.30
  -7  11   1   -3.20    1.60
   7  11  -1   -0.80    2.90
  -7  11   1    2.40    2.20
  -6 -11   1   31.70    4.00
   6 -11  -1   28.50    3.80
  -6 -11   1   27.10    3.50
  -6  11   1   31.20    4.70
   6  11  -1   29.00    5.10
   6  11  -1   19.70    3.80
   6  11  -1   22.50    4.30
  -6  11   1   28.40    3.30
  -6  11   1   25.20    2.90
  -6  11   1   27.80    4.30
  -6  11   1   28.60    2.90
   6  11  -1   31.20    5.50
  -6  11   1   30.80    3.50
  -5 -11   1    0.80    2.30
   5 -11  -1   -3.00    2.20
  -5 -11   1   -2.30    2.30
  -5 -11   1   -0.80    2.90
   5  11  -1    2.30    3.10
  -5  11   1    1.50    2.90
  -5  11   1   -1.10    2.90
   5  11  -1   -0.50    2.60
  -5  11   1   -1.00    1.90
   5  11  -1    2.60    3.00
   5  11  -1   -4.90    2.70
  -5  11   1    0.20    1.40
  -5  11   1   -1.20    1.70
   5  11  -1   -1.10    2.70
  -4 -11   1   57.99    5.80
   4 -11  -1   52.19    5.60
  -4 -11   1   37.00    4.20
  -4 -11   1   39.00    4.20
   4 -11  -1   43.40    4.50
  -4  11   1   39.60    3.80
   4  11  -1   37.00    5.00
  -4  11   1   49.60    5.50
   4  11  -1   47.50    5.30
   4  11  -1   51.79    5.70
   4  11  -1   42.20    5.20
  -4  11   1   40.70    3.60
  -4  11   1   44.10    3.80
  -4  11   1   43.80    5.70
   4  11  -1   45.00    5.50
  -3 -11   1   -0.10    1.90
  -3 -11   1   -1.10    2.70
   3 -11  -1   -0.10    2.00
  -3 -11   1   -1.30    1.80
   3 -11  -1    1.40    2.70
  -3  11   1   -2.20    1.90
  -3  11   1   -0.50    1.80
  -3  11   1   -0.90    1.90
   3  11  -1   -3.20    2.70
   3  11  -1   -1.50    2.40
  -3  11   1    0.30    3.00
   3  11  -1   -0.20    2.60
   3  11  -1   -4.00    2.60
  -3  11   1   -3.10    2.60
   3  11  -1   -3.40    3.00
  -2 -11   1   63.39    3.70
   2 -11  -1   57.59    4.70
   2 -11  -1   64.19    5.70
  -2 -11   1   60.49    5.50
  -2 -11   1   57.99    3.40
  -2 -11   1   60.79    5.20
  -2  11   1   66.69    4.60
   2  11  -1   59.79    5.40
   2  11  -1   51.89    4.90
  -2  11   1   66.79    5.80
  -2  11   1   53.49    4.30
   2  11  -1   59.99    6.30
  -2  11   1   53.89    4.30
   2  11  -1   66.59    5.80
  -2  11   1   62.69    6.10
  -1 -11   1   -2.40    2.30
   1 -11  -1    4.10    2.70
  -1 -11   1    0.00    1.20
  -1 -11   1   -1.30    2.20
  -1 -11   1    0.10    1.20
   1 -11  -1    1.70    2.30
   1  11  -1   -4.00    2.80
   1  11  -1   -2.20    2.10
   1  11  -1   -0.90    2.20
  -1  11   1    3.00    2.20
  -1  11   1    1.50    2.20
   1  11  -1    1.30    2.30
  -1  11   1    2.00    2.80
  -1  11   1    0.80    2.60
   1  11  -1   -2.40    2.50
   0 -11  -1   59.29    5.40
   0 -11  -1   60.39    4.80
   0 -11   1   63.49    5.20
   0  11  -1   65.99    6.10
   0  11   1   72.99    6.00
   0  11  -1   66.39    4.80
   0  11  -1   59.79    4.70
   0  11   1   58.79    6.20
   0  11  -1   63.29    4.80
   0  11   1   62.09    5.00
   0  11  -1   62.29    5.50
   0  11   1   71.79    5.10
  -1 -11  -1    1.70    1.40
  -1 -11  -1   -1.80    2.30
  -1 -11  -1    2.70    1.50
   1 -11   1    0.70    2.40
  -1 -11  -1   -0.60    2.70
  -1  11  -1    1.80    2.60
   1  11   1   -0.80    2.10
  -1  11  -1   -1.10    2.80
   1  11   1    1.30    2.70
  -1  11  -1    4.00    2.10
  -1  11  -1    1.50    2.00
  -1  11  -1    3.10    2.20
   1  11   1    4.10    2.60
   1  11   1   -0.90    2.70
   2 -11   1   24.10    3.80
  -2 -11  -1   19.00    3.80
  -2 -11  -1   13.20    3.00
  -2 -11  -1   20.10    2.50
  -2 -11  -1   17.10    2.50
  -2  11  -1   15.80    2.80
  -2  11  -1   16.30    2.80
   2  11   1   16.20    3.20
  -2  11  -1   24.90    4.60
  -2  11  -1   25.60    3.70
   2  11   1   14.30    3.80
  -2  11  -1   24.30    3.00
   2  11   1   20.00    3.80
   3 -11   1    6.80    2.60
  -3 -11  -1    5.20    2.10
  -3 -11  -1    4.00    2.20
  -3 -11  -1    4.40    3.10
   3  11   1    4.20    3.00
  -3  11  -1    7.30    2.10
  -3  11  -1    6.10    2.80
   3  11   1   -1.50    2.80
   3  11   1    6.40    2.90
  -3  11  -1    6.20    3.20
  -3  11  -1    3.30    2.10
   3  11   1   -0.60    2.80
  -3  11  -1    1.70    1.90
  -4 -11  -1   64.49    4.60
   4 -11   1   61.09    5.00
  -4 -11  -1   66.99    4.70
  -4 -11  -1   52.29    5.80
   4 -11   1   56.39    5.60
   4  11   1   59.39    6.00
  -4  11  -1   46.30    3.90
  -4  11  -1   58.79    3.80
  -4  11  -1   57.79    5.40
   4  11   1   64.39    6.50
  -4  11  -1   50.19    3.60
   4  11   1   45.20    5.50
   4  11   1   57.49    6.10
  -4  11  -1   64.99    6.10
  -5 -11  -1   -0.40    2.40
   5 -11   1    0.80    2.40
  -5 -11  -1   -1.70    2.20
   5  11   1    0.50    2.50
  -5  11  -1   -0.30    1.70
  -5  11  -1    1.30    1.80
  -5  11  -1   -2.10    1.60
   5  11   1   -0.60    3.30
  -5  11  -1    1.00    1.20
  -5  11  -1   -0.30    1.50
  -5  11  -1    2.40    2.70
  -5  11  -1   -4.20    2.90
   5  11   1    1.00    3.10
   5  11   1    0.20    3.00
   6 -11   1    4.70    2.60
  -6 -11  -1    4.40    2.70
  -6 -11  -1    8.60    4.90
  -6 -11  -1    6.30    1.30
  -6 -11  -1    8.80    2.70
  -6 -11  -1    4.80    1.20
  -6  11  -1    4.80    3.20
  -6  11  -1    5.30    1.80
  -6  11  -1    2.60    3.00
   6  11   1   14.30    3.90
   6  11   1    9.60    3.70
   6  11   1    9.50    3.40
   6  11   1    0.90    2.60
  -6  11  -1    6.90    1.90
  -7 -11  -1   -2.70    3.40
  -7 -11  -1   -2.40    2.60
  -7 -11  -1    0.20    1.70
  -7 -11  -1    6.30    4.90
  -7 -11  -1    1.30    1.50
   7 -11   1   -1.30    2.50
  -7  11  -1   -0.10    1.60
   7  11   1    3.90    3.40
  -7  11  -1    2.30    3.20
  -7  11  -1   -0.90    2.00
  -7  11  -1    2.20    3.20
   7  11   1    9.50    4.50
   7  11   1    0.50    3.60
   8 -11   1   24.70    4.20
  -8 -11  -1   25.80    3.10
  -8 -11  -1   14.10    3.70
  -8 -11  -1   14.00    4.50
  -8  11  -1   16.90    2.10
  -8  11  -1   18.50    3.00
   8  11   1   21.80    5.40
  -8  11  -1   23.40    4.20
  -8  11  -1   19.30    4.00
   8  11   1   19.10    4.30
   8  11   1   29.20    5.00
  -9 -11  -1    0.20    4.20
  -9 -11  -1   10.30    3.60
  -9 -11  -1    4.60    2.20
  -9 -11  -1   -5.80    3.30
   9 -11   1   -0.60    3.00
  -9  11  -1    0.80    2.80
   9  11   1    4.40    4.20
   9  11   1    6.80    4.20
  -9  11  -1    6.40    3.50
  -9  11  -1    0.70    3.60
  -9  11  -1    3.20    1.60
   9  11   1    0.70    3.80
 -10 -11  -1    2.70    3.70
 -10 -11  -1    1.00    4.90
 -10 -11  -1    7.50    4.10
  10 -11   1    6.50    3.70
 -10 -11  -1    5.30    2.60
 -10  11  -1    8.00    3.30
  10  11   1    9.50    4.70
 -10  11  -1    7.70    4.00
 -10  11  -1    3.90    3.90
  10  11   1   16.40    4.60
 -10  11  -1    7.60    1.80
 -11 -11  -1    2.20    4.50
 -11 -11  -1    5.40    2.90
 -11 -11  -1    5.90    5.70
  11 -11   1    6.80    3.90
 -11 -11  -1    6.00    4.40
 -11  11  -1   10.10    4.30
  11  11   1    8.50    4.60
 -11  11  -1    2.90    4.00
  11  11   1    2.60    4.70
 -11  11  -1    2.40    3.70
  11  11   1   -0.50    5.30
 -11  11  -1    4.90    1.60
 -12 -11  -1   15.70    3.70
 -12 -11  -1   12.80    5.30
 -12 -11  -1   11.10    5.40
 -12  11  -1   15.20    2.00
  12  11   1   15.00    5.60
 -12  11  -1   14.40    5.10
  12  11   1   17.70    5.50
 -12  11  -1   10.20    4.50
  12  11   1   16.80    6.60
 -12  11  -1   13.00    4.70
 -13 -11  -1   -9.60    5.00
 -13 -11  -1    7.00    3.90
  13  11   1   -1.50    4.80
 -13  11  -1    0.40    2.00
 -13  11  -1   -8.80    4.80
 -13  11  -1   10.90    5.10
  13  11   1    6.80    9.00
  13  11   1    2.20    5.30
 -13  11  -1    1.40    5.20
 -12 -12   1   -3.30    5.50
 -12 -12   1    1.40    3.60
  12  12  -1    2.40    6.70
 -12  12   1   16.10    6.20
  12  12  -1   -0.60    6.70
  12  12  -1    2.80    6.00
 -12  12   1   -0.90    5.10
 -12  12   1    0.30    5.10
 -11 -12   1   15.70    5.60
 -11 -12   1   14.60    5.50
 -11 -12   1   19.40    3.40
  11  12  -1   17.30    6.20
 -11  12   1   23.50    5.50
  11  12  -1   25.40    6.90
 -11  12   1   19.20    5.70
 -11  12   1   19.80    2.90
 -11  12   1   19.80    4.80
  11  12  -1   20.10    6.20
 -10 -12   1   -8.50    5.50
 -10 -12   1    0.60    4.30
 -10 -12   1   -2.30    2.30
 -10 -12   1   -7.30    4.30
  10 -12  -1    0.20    3.40
 -10  12   1    2.60    4.60
  10  12  -1    2.20    4.80
 -10  12   1    5.40    2.40
 -10  12   1    0.60    3.80
 -10  12   1    1.30    4.80
  10  12  -1   -4.70    4.80
  10  12  -1   11.60    6.40
  -9 -12   1    8.00    5.50
  -9 -12   1    8.10    1.80
  -9 -12   1   14.10    4.10
   9 -12  -1    9.40    3.60
  -9 -12   1    9.20    4.20
   9  12  -1    8.40    5.10
  -9  12   1    7.40    3.20
   9  12  -1   13.80    6.30
  -9  12   1   -2.40    4.50
  -9  12   1   -2.80    4.20
   9  12  -1    7.30    4.70
  -9  12   1    6.20    2.50
  -8 -12   1    1.10    3.30
   8 -12  -1   -0.90    2.90
  -8 -12   1    0.50    4.40
   8  12  -1    8.50    5.20
  -8  12   1   -0.30    2.20
  -8  12   1   -0.80    4.00
   8  12  -1    2.20    4.50
  -8  12   1   -0.10    4.20
   8  12  -1   10.10    4.90
  -8  12   1   -1.00    2.60
  -7 -12   1   16.20    4.00
  -7 -12   1   17.30    3.80
   7 -12  -1   17.60    3.70
  -7 -12   1   22.60    4.60
  -7  12   1   19.10    4.80
   7  12  -1   11.30    5.00
  -7  12   1   11.60    2.60
  -7  12   1   18.40    2.70
   7  12  -1   14.90    4.20
  -7  12   1   18.40    4.70
   7  12  -1   21.70    5.70
  -6 -12   1  -10.00    3.50
  -6 -12   1   -2.00    2.80
  -6 -12   1    1.10    2.90
   6 -12  -1   -1.90    2.50
   6  12  -1   -1.60    3.40
  -6  12   1   -0.80    1.90
  -6  12   1    2.50    3.80
  -6  12   1    3.70    1.80
  -6  12   1   -1.70    2.10
  -6  12   1    0.50    3.80
  -6  12   1    2.40    2.00
   6  12  -1   -7.20    4.00
   6  12  -1   -0.20    4.30
   5 -12  -1   11.80    3.20
  -5 -12   1    6.90    2.80
  -5 -12   1    9.90    4.60
  -5 -12   1   14.00    3.00
  -5  12   1    7.00    2.20
  -5  12   1   11.10    2.40
   5  12  -1    4.10    4.20
  -5  12   1    8.50    3.90
  -5  12   1    9.30    2.60
  -5  12   1    0.90    3.90
   5  12  -1    9.10    3.70
   5  12  -1    7.30    3.70
   5  12  -1    4.90    3.70
   5  12  -1    1.50    3.20
  -4 -12   1    0.10    2.40
  -4 -12   1   -0.70    2.20
   4 -12  -1    0.80    2.40
   4  12  -1    0.40    3.60
  -4  12   1   -0.20    2.20
   4  12  -1    2.90    3.60
   4  12  -1   -3.60    3.20
  -4  12   1    0.50    2.30
  -4  12   1    2.00    3.60
   4  12  -1    0.50    2.90
  -4  12   1    0.80    2.30
   4  12  -1   -0.90    3.00
  -3 -12   1    7.00    3.70
   3 -12  -1   11.10    4.30
  -3 -12   1    6.80    3.20
  -3 -12   1    7.10    2.20
   3 -12  -1   10.00    2.90
  -3 -12   1   11.30    2.50
  -3  12   1   10.00    4.00
   3  12  -1   13.30    4.60
  -3  12   1    3.40    4.20
   3  12  -1   11.80    5.40
   3  12  -1    7.60    3.20
  -3  12   1    8.40    2.70
   3  12  -1    5.90    3.30
   3  12  -1    9.00    3.50
  -3  12   1    8.70    2.80
  -3  12   1    9.10    2.70
  -2 -12   1    0.80    1.70
  -2 -12   1    0.90    1.80
   2 -12  -1    0.40    3.20
  -2 -12   1    2.80    2.70
   2 -12  -1    0.40    2.30
  -2 -12   1    4.70    3.20
  -2  12   1    0.70    2.50
   2  12  -1    5.20    3.40
  -2  12   1    7.60    4.00
   2  12  -1    2.20    2.80
   2  12  -1    1.30    3.00
   2  12  -1    2.40    3.50
  -2  12   1    5.60    3.90
   2  12  -1    1.60    2.80
  -1 -12   1   20.40    4.00
  -1 -12   1   20.60    4.00
   1 -12  -1   16.60    3.90
   1 -12  -1   15.60    3.20
  -1  12   1   23.50    4.90
   1  12  -1   18.90    3.80
   1  12  -1   20.70    3.50
   1  12  -1   17.00    3.60
  -1  12   1   20.90    4.80
   1  12  -1   21.60    4.90
  -1  12   1   18.40    3.30
   1  12  -1   20.50    3.80
  -1  12   1   20.70    3.30
   0 -12   1    5.80    2.70
   0 -12  -1    0.10    2.50
   0 -12  -1   -2.20    5.00
   0 -12   1   -0.10    2.80
   0  12   1    0.70    5.90
   0  12   1    2.50    3.30
   0  12  -1    3.50    2.60
   0  12   1   -0.90    2.70
   0  12  -1   -6.00    2.90
   0  12  -1    4.60    2.60
   0  12   1    0.90    2.60
   0  12  -1   -2.50    3.40
  -1 -12  -1   -2.10    1.40
  -1 -12  -1   -1.00    1.40
   1 -12   1    0.30    2.60
   1 -12   1   -1.30    2.90
  -1 -12  -1    0.50    2.50
  -1  12  -1   -2.60    3.00
  -1  12  -1    0.10    2.40
  -1  12  -1   -0.20    2.50
   1  12   1   -3.00    4.30
   1  12   1    2.60    2.90
   1  12   1    1.40    2.70
  -1  12  -1    4.90    3.10
   1  12   1    2.40    3.60
  -1  12  -1    4.20    3.70
   2 -12   1    3.90    3.20
  -2 -12  -1    1.10    2.60
  -2 -12  -1    1.00    1.90
  -2 -12  -1    1.80    1.90
   2 -12   1    1.30    2.60
   2  12   1    0.70    3.40
   2  12   1    3.60    3.20
   2  12   1   -0.30    3.20
  -2  12  -1    2.20    3.00
  -2  12  -1    4.80    2.40
  -2  12  -1    4.00    2.40
  -2  12  -1   -0.20    3.80
   2  12   1    1.70    3.10
  -3 -12  -1   17.00    2.70
  -3 -12  -1   10.70    3.40
   3 -12   1    8.40    2.90
  -3 -12  -1   13.00    2.70
   3 -12   1   10.90    3.60
  -3  12  -1   20.90    4.00
   3  12   1   15.00    3.80
  -3  12  -1   11.90    2.70
  -3  12  -1   23.20    4.40
   3  12   1    7.20    3.20
  -3  12  -1   12.90    2.70
   3  12   1   18.10    4.40
   3  12   1   15.60    4.50
  -3  12  -1    9.20    2.70
  -4 -12  -1    6.90    3.80
  -4 -12  -1    7.40    2.50
  -4 -12  -1    6.60    2.60
   4 -12   1    7.00    3.30
   4 -12   1    8.60    3.10
  -4  12  -1    6.80    2.30
  -4  12  -1    5.50    3.90
   4  12   1   10.30    4.10
   4  12   1   12.00    4.20
  -4  12  -1    3.40    3.50
  -4  12  -1    6.30    3.30
   4  12   1    7.40    3.40
   4  12   1    4.90    3.70
  -5 -12  -1    9.20    2.90
   5 -12   1    7.00    3.10
  -5 -12  -1    7.60    4.20
   5  12   1   13.00    4.00
  -5  12  -1    5.10    2.00
  -5  12  -1    8.20    4.00
  -5  12  -1    8.80    3.60
   5  12   1   10.70    4.20
   5  12   1    2.20    3.90
  -5  12  -1    5.30    2.00
   5  12   1   -0.20    3.60
   6 -12   1    1.00    2.90
  -6 -12  -1   -0.80    2.70
  -6 -12  -1    1.70    2.80
  -6 -12  -1   -0.60    4.00
   6  12   1   -4.20    4.10
   6  12   1   -1.50    4.00
  -6  12  -1    1.30    3.40
  -6  12  -1    0.60    1.30
  -6  12  -1   -3.70    3.60
   6  12   1   -2.30    3.50
   6  12   1   -2.80    3.90
  -7 -12  -1    7.30    4.10
   7 -12   1   15.10    4.00
  -7 -12  -1   23.60    4.30
  -7 -12  -1   14.70    4.70
  -7  12  -1   16.30    5.30
   7  12   1   12.30    4.20
  -7  12  -1   17.10    2.60
  -7  12  -1   23.50    5.00
   7  12   1   15.90    5.40
   7  12   1   22.80    5.30
  -7  12  -1   22.70    2.70
  -8 -12  -1    2.50    1.60
  -8 -12  -1    0.40    3.40
  -8 -12  -1    1.00    4.40
  -8 -12  -1   -3.10    3.50
   8 -12   1   -1.10    3.10
  -8 -12  -1    2.80    1.90
  -8  12  -1    2.70    2.10
  -8  12  -1    1.30    3.80
  -8  12  -1   -2.50    3.70
  -8  12  -1    2.50    2.50
   8  12   1    0.50    4.40
   8  12   1    5.00    4.40
   8  12   1    6.40    4.90
   9 -12   1    8.90    3.80
  -9 -12  -1   12.90    4.30
  -9 -12  -1    7.50    2.30
  -9 -12  -1    4.50    2.40
  -9 -12  -1   10.40    5.80
  -9 -12  -1   10.70    4.40
  -9  12  -1    0.60    4.40
   9  12   1    9.70    4.80
  -9  12  -1    5.10    3.20
   9  12   1   14.60    5.30
  -9  12  -1   -1.00    4.40
  -9  12  -1   10.20    2.30
   9  12   1   12.20    6.00
 -10 -12  -1   -3.00    4.20
 -10 -12  -1    3.40    4.50
 -10 -12  -1    3.50    6.00
  10 -12   1    2.70    3.60
 -10 -12  -1   -0.60    2.60
 -10  12  -1    1.20    2.10
  10  12   1    0.20    4.80
 -10  12  -1   -2.90    4.50
 -10  12  -1    0.80    3.60
  10  12   1    1.10    4.90
  10  12   1    2.90    6.10
 -10  12  -1   -3.40    4.20
 -11 -12  -1   14.00    5.10
 -11 -12  -1   15.40    3.30
 -11 -12  -1   15.10    5.60
  11 -12   1    6.70    4.10
 -11  12  -1    6.20    2.10
  11  12   1   17.60    7.80
 -11  12  -1    3.50    4.50
  11  12   1    3.80    5.50
  11  12   1    6.40    5.50
 -11  12  -1    3.20    4.80
 -11  12  -1    3.40    5.10
 -12 -12  -1    3.40    5.50
 -12 -12  -1    2.10    3.70
 -12  12  -1    5.60    5.00
  12  12   1   -7.70    5.60
 -12  12  -1    1.40    5.40
 -12  12  -1    2.40    5.10
  12  12   1    5.40    7.10
  12  12   1    2.90    7.40
 -10 -13   1    4.10    5.30
  10 -13  -1    2.00    3.90
 -10 -13   1    2.20    5.50
  10  13  -1   14.10    6.70
  10  13  -1    1.70    5.90
  10  13  -1   -8.90    6.90
 -10  13   1    2.80    5.60
 -10  13   1    5.20    2.80
 -10  13   1    5.90    4.00
 -10  13   1    5.90    6.00
  -9 -13   1   -6.50    9.30
  -9 -13   1   -5.00    4.50
   9 -13  -1   11.80    4.50
  -9 -13   1    2.30    4.80
   9  13  -1   -4.90    5.80
  -9  13   1    0.90    5.80
  -9  13   1    2.90    5.40
  -9  13   1    3.70    3.50
   9  13  -1  -11.80    5.80
  -9  13   1    0.30    2.70
   9  13  -1   14.20    6.20
   8 -13  -1    2.70    3.70
  -8 -13   1   -0.60    4.40
  -8 -13   1    0.00    5.60
  -8 -13   1    6.20    4.30
  -8  13   1    3.20    2.90
   8  13  -1   -2.70    5.40
   8  13  -1   -3.20    6.00
  -8  13   1    4.90    5.10
  -8  13   1    9.80    5.30
  -8  13   1    2.40    2.90
   8  13  -1    6.00    4.10
   7 -13  -1    2.50    3.40
  -7 -13   1    4.50    3.80
  -7 -13   1   -0.90    5.10
   7  13  -1    6.70    5.10
   7  13  -1   -1.60    5.20
   7  13  -1   -5.40    5.30
  -7  13   1   -3.20    2.70
  -7  13   1    6.00    4.80
  -7  13   1    2.30    4.80
  -7  13   1    0.00    2.20
  -6 -13   1    3.50    3.30
  -6 -13   1   11.90    5.10
   6 -13  -1    5.70    3.40
  -6 -13   1    2.00    3.30
  -6  13   1    4.20    2.30
   6  13  -1   -1.70    5.50
  -6  13   1    4.10    4.70
  -6  13   1    5.00    2.50
  -6  13   1    3.10    4.50
  -6  13   1    3.20    2.90
   6  13  -1   -4.10    4.50
   6  13  -1    5.30    5.30
  -5 -13   1    3.80    2.90
  -5 -13   1    3.60    3.00
  -5 -13   1    2.00    4.60
   5 -13  -1    6.60    3.20
  -5  13   1    2.20    2.70
   5  13  -1   -2.50    4.90
  -5  13   1    2.40    4.80
  -5  13   1    4.40    2.50
  -5  13   1    6.80    4.50
   5  13  -1    4.70    7.30
   5  13  -1    2.30    3.90
   4 -13  -1    9.40    4.60
  -4 -13   1    1.70    3.30
  -4 -13   1    5.80    2.60
  -4 -13   1    8.70    2.80
  -4 -13   1    5.60    4.60
   4 -13  -1    7.60    3.20
  -4  13   1   10.60    4.90
   4  13  -1    3.80    4.00
  -4  13   1    7.00    4.30
   4  13  -1    8.50    5.00
   4  13  -1    5.00    5.10
   4  13  -1    9.90    4.70
  -4  13   1    7.90    2.90
  -4  13   1    3.70    2.60
   3 -13  -1    2.80    2.90
  -3 -13   1    0.80    2.20
   3 -13  -1    3.00    4.20
  -3 -13   1    6.10    4.30
  -3 -13   1    0.50    3.30
  -3 -13   1    0.80    2.20
  -3  13   1    0.20    4.30
   3  13  -1    0.30    4.40
  -3  13   1    1.40    4.10
  -3  13   1   -0.60    2.70
   3  13  -1   -2.60    4.30
  -3  13   1   -3.40    2.70
   3  13  -1   -4.60    3.30
   3  13  -1    6.60    4.50
  -2 -13   1    7.30    1.50
   2 -13  -1    5.70    3.00
   2 -13  -1    6.80    4.20
  -2 -13   1    4.60    3.60
  -2 -13   1    7.60    4.00
  -2 -13   1    8.30    1.60
   2  13  -1    4.10    3.40
  -2  13   1    9.60    4.40
   2  13  -1    8.00    4.80
  -2  13   1   10.00    3.30
   2  13  -1   10.70    4.10
   2  13  -1    2.40    4.00
  -2  13   1    4.90    3.00
  -2  13   1   -2.00    4.20
   1 -13  -1   -4.90    3.90
   1 -13  -1   -1.00    2.70
  -1 -13   1   -0.70    2.90
  -1  13   1    0.90    3.20
  -1  13   1   -2.50    3.70
  -1  13   1    0.10    4.00
  -1  13   1   -0.90    2.80
   1  13  -1   -0.90    3.80
   1  13  -1    1.70    4.50
   1  13  -1   -1.40    3.10
   1  13  -1    1.70    3.40
   0 -13   1   12.70    3.70
   0 -13  -1   10.90    3.30
   0 -13  -1   19.50    4.40
   0  13  -1    6.80    4.60
   0  13   1    9.70    4.10
   0  13   1    9.50    3.60
   0  13  -1    9.80    3.90
   0  13   1   11.00    4.00
   0  13  -1   11.10    3.80
   0  13   1   19.60    5.10
   0  13  -1    7.10    3.40
  -1 -13  -1    1.60    3.00
   1 -13   1    1.40    2.90
  -1 -13  -1   -0.30    3.90
   1  13   1    7.10    4.50
  -1  13  -1    3.10    4.80
   1  13   1   -0.10    3.40
  -1  13  -1    7.50    3.40
  -1  13  -1    2.60    2.90
   1  13   1    4.80    3.60
   1  13   1   -1.10    3.50
  -2 -13  -1    5.90    4.10
  -2 -13  -1    6.80    1.90
   2 -13   1    3.40    3.20
  -2 -13  -1    0.90    2.00
  -2 -13  -1    3.60    3.10
   2  13   1    5.60    4.20
   2  13   1    0.50    3.60
  -2  13  -1   10.00    5.00
   2  13   1    1.20    4.40
  -2  13  -1    4.80    2.90
   2  13   1    2.00    3.90
  -2  13  -1   11.30    4.60
  -2  13  -1    5.90    3.10
  -3 -13  -1    6.30    4.30
   3 -13   1    3.60    3.00
  -3 -13  -1    4.90    3.00
  -3 -13  -1    1.20    2.40
   3  13   1   -1.80    3.30
  -3  13  -1    4.00    2.60
  -3  13  -1   -3.30    3.90
  -3  13  -1   -0.90    2.60
  -3  13  -1    8.70    4.50
   3  13   1    5.00    4.70
   3  13   1    5.70    4.50
   3  13   1    0.30    4.40
   4 -13   1    0.00    3.00
  -4 -13  -1    5.40    4.70
  -4 -13  -1    1.50    3.20
  -4 -13  -1   -1.40    2.80
  -4 -13  -1    2.10    2.70
   4  13   1    4.10    3.50
  -4  13  -1    6.40    4.10
  -4  13  -1   -3.60    4.40
   4  13   1   -7.20    4.10
   4  13   1    2.10    3.70
  -4  13  -1   -4.70    4.10
  -4  13  -1    3.00    3.70
   5 -13   1    1.80    3.10
  -5 -13  -1    6.00    5.10
  -5 -13  -1   -1.90    3.00
  -5 -13  -1   -7.30    2.80
   5  13   1   -4.90    4.90
   5  13   1   -5.10    4.50
  -5  13  -1   -5.50    4.20
   5  13   1   -0.60    4.10
  -5  13  -1   -2.00    2.20
   5  13   1   10.10    4.50
  -5  13  -1    3.20    4.10
  -5  13  -1   -1.90    2.20
  -6 -13  -1   13.20    5.70
  -6 -13  -1    0.50    3.60
  -6  13  -1    2.70    5.00
   6  13   1    2.70    4.20
  -6  13  -1   -1.00    4.20
   6  13   1    5.70    4.50
   6  13   1   10.50    5.50
   6  13   1    1.90    4.90
  -7 -13  -1   -1.50    3.70
   7 -13   1    4.00    3.50
  -7 -13  -1   -1.20    5.50
   7  13   1    3.80    5.90
   7  13   1   -2.10    4.80
  -7  13  -1    3.80    4.90
   7  13   1    0.50    5.20
  -7  13  -1   -2.10    4.50
  -8 -13  -1   -6.30    5.60
   8 -13   1    6.20    3.80
  -8 -13  -1    9.10    4.60
  -8  13  -1    7.00    4.90
   8  13   1    0.10    5.40
  -8  13  -1    0.30    2.50
  -8  13  -1   -1.30    5.00
   8  13   1    3.30    5.70
   8  13   1    2.40    5.70
   9 -13   1    0.60    3.60
  -9 -13  -1   -1.50    4.70
  -9 -13  -1    5.90    4.70
   9  13   1   -7.30    5.60
   9  13   1    0.30    7.20
  -9  13  -1    2.40    5.20
  -9  13  -1    5.00    5.40
  -9  13  -1   -2.00    3.10
   9  13   1   -0.60    5.70
 -10 -13  -1   -5.30    5.80
  10 -13   1    4.00    4.00
 -10 -13  -1    1.90    5.20
  10  13   1   19.10    7.30
 -10  13  -1   -9.10    5.50
 -10  13  -1   -8.30    5.10
  10  13   1  -14.90    7.20
 -10  13  -1   -0.50    3.70
  10  13   1   -2.80    6.30
  -7 -14   1   -8.70    4.00
   7 -14  -1    1.20    3.70
   7  14  -1   -7.50    6.00
  -7  14   1    1.60    3.50
   7  14  -1   11.00    6.50
   7  14  -1   -7.20    6.60
  -7  14   1    3.70    6.10
  -7  14   1   -3.30    5.60
  -6 -14   1   -0.60    3.80
   6 -14  -1    2.50    3.70
  -6 -14   1    4.70    6.40
  -6 -14   1   -5.80    4.10
  -6  14   1   -2.20    5.70
   6  14  -1   -9.80    5.30
   6  14  -1    9.90    6.80
  -6  14   1   -5.40    5.40
  -6  14   1    2.40    2.70
   6  14  -1    4.00    6.70
  -5 -14   1    3.70    5.80
  -5 -14   1    3.90    3.40
  -5 -14   1    4.10    3.40
  -5 -14   1    0.10    4.00
   5 -14  -1   -5.00    3.10
   5  14  -1   -3.90    6.00
   5  14  -1   -7.80    4.60
   5  14  -1   -1.50    6.00
  -5  14   1    2.40    5.10
  -5  14   1    3.70    5.80
  -5  14   1   -4.10    3.00
  -5  14   1   -1.20    2.90
  -4 -14   1   -1.70    2.90
  -4 -14   1   -3.00    2.90
  -4 -14   1    5.50    5.60
   4 -14  -1    0.30    3.40
  -4 -14   1    0.70    3.70
  -4  14   1   12.00    5.30
   4  14  -1   -1.30    5.60
  -4  14   1    2.20    3.20
  -4  14   1    0.30    5.40
   4  14  -1    3.40    4.90
   4  14  -1   -0.10    4.20
  -4  14   1   -0.10    3.30
   4  14  -1    4.20    4.90
  -3 -14   1   -2.90    5.00
  -3 -14   1    1.80    2.10
  -3 -14   1   -1.60    2.10
   3 -14  -1    0.80    3.10
  -3 -14   1    3.10    3.70
   3 -14  -1    8.40    5.30
  -3  14   1   10.50    5.70
   3  14  -1   -1.30    4.30
  -3  14   1    3.60    3.40
   3  14  -1    4.70    5.10
  -3  14   1   -3.10    4.90
   3  14  -1    0.80    5.20
  -3  14   1    3.40    3.50
   3  14  -1    2.50    4.30
  -2 -14   1    7.30    4.80
   2 -14  -1    2.20    3.20
   2 -14  -1    4.00    5.00
  -2 -14   1   -3.40    3.30
  -2  14   1    8.80    3.60
   2  14  -1    4.70    4.20
   2  14  -1    3.40    4.20
  -2  14   1    1.20    4.90
  -2  14   1   -2.60    3.50
  -2  14   1    5.00    5.40
   2  14  -1   -1.60    4.80
   2  14  -1    1.70    5.60
  -1 -14   1    5.90    4.60
   1 -14  -1   -2.70    3.00
  -1 -14   1    0.00    3.10
   1 -14  -1    9.70    5.00
  -1  14   1    3.80    5.20
   1  14  -1   -0.40    4.20
  -1  14   1   -1.90    4.80
  -1  14   1   -0.50    3.60
   1  14  -1    0.30    5.20
   1  14  -1   -4.50    4.60
   1  14  -1   -2.50    3.80
  -1  14   1    4.20    4.00
   0 -14  -1    0.40    3.20
   0 -14   1    4.00    4.70
   0 -14   1    1.20    3.30
   0 -14  -1   -2.80    4.70
   0  14   1   -4.90    3.50
   0  14  -1   -1.00    4.60
   0  14   1   -4.40    5.10
   0  14   1   -4.00    3.90
   0  14  -1   -3.10    3.60
   0  14  -1    2.00    5.00
   0  14  -1    7.50    4.20
   0  14   1   -0.90    4.50
  -1 -14  -1    3.40    3.30
   1 -14   1    4.70    4.90
   1 -14   1    3.50    3.50
  -1 -14  -1    7.90    5.00
   1  14   1    1.00    4.90
   1  14   1    2.30    3.80
   1  14   1    4.80    4.50
  -1  14  -1   13.00    5.80
   1  14   1    3.40    5.30
  -1  14  -1    0.10    3.50
  -1  14  -1   -2.00    3.50
   2 -14   1   -5.60    4.80
   2 -14   1   -3.80    3.10
  -2 -14  -1    0.60    4.90
  -2 -14  -1   -3.30    3.10
   2  14   1   -2.00    4.60
   2  14   1    4.90    5.50
   2  14   1   -6.80    5.30
   2  14   1   -2.90    4.10
  -2  14  -1   -5.80    4.30
  -2  14  -1   -5.10    5.50
  -2  14  -1    3.30    3.60
  -2  14  -1   -1.60    3.20
  -3 -14  -1    6.60    5.30
   3 -14   1    6.20    3.40
  -3 -14  -1   -1.00    2.50
   3 -14   1   -0.40    5.00
  -3 -14  -1    2.20    2.50
  -3 -14  -1    0.80    3.50
   3  14   1   11.90    4.60
   3  14   1   -9.30    4.70
  -3  14  -1    3.30    5.90
  -3  14  -1   -0.30    4.70
   3  14   1    2.80    5.10
  -3  14  -1   -4.50    3.10
   3  14   1   -0.60    4.80
  -3  14  -1    2.90    3.10
   4 -14   1    0.70    3.40
  -4 -14  -1   -1.50    3.10
  -4 -14  -1    2.10    3.50
  -4 -14  -1    9.40    6.00
  -4 -14  -1    6.60    3.10
  -4  14  -1    4.50    5.80
   4  14   1    9.90    5.40
   4  14   1    4.40    4.80
  -4  14  -1    2.60    3.10
  -4  14  -1    2.10    3.00
   4  14   1   -0.90    5.20
  -4  14  -1    3.40    4.80
  -5 -14  -1   -8.90    6.10
   5 -14   1   -0.30    3.50
  -5 -14  -1   -2.90    3.60
  -5 -14  -1   -2.30    3.50
  -5  14  -1    0.50    5.70
   5  14   1   -1.10    5.70
   5  14   1    2.80    5.20
   5  14   1   -4.90    5.80
  -5  14  -1   -2.20    4.90
   5  14   1    3.80    5.90
  -5  14  -1    2.10    2.80
  -5  14  -1    0.70    3.20
   6 -14   1   -3.40    3.40
  -6 -14  -1   -1.10    3.90
  -6 -14  -1    4.90    4.00
   6  14   1   -1.80    5.30
   6  14   1   -2.80    6.00
   6  14   1    4.30    6.30
  -6  14  -1    7.50    5.20
  -6  14  -1    0.50    5.40
  -7 -14  -1    1.50    4.50
   7 -14   1    4.70    3.90
  -7 -14  -1    2.90    5.30
   7  14   1   -5.70    6.70
  -7  14  -1   -4.70    5.70
   7  14   1   -4.00    6.60
   7  14   1   -0.90    5.30
  -7  14  -1   -3.80    5.30
  -3 -15   1    1.20    6.60
   3 -15  -1    3.10    4.00
  -3 -15   1   -0.70    4.20
   3 -15  -1    1.10    7.10
   3  15  -1   -1.20    6.30
  -3  15   1    1.40    4.10
  -3  15   1    6.20    6.20
   3  15  -1   11.60    7.30
  -3  15   1   -4.70    6.70
   3  15  -1    2.60    5.80
   2 -15  -1   -6.10    6.70
  -2 -15   1    7.10    6.50
  -2 -15   1   -2.90    3.70
   2 -15  -1   -2.70    3.70
  -2  15   1   23.40    7.70
   2  15  -1   -3.00    7.00
   2  15  -1    5.50    6.10
  -2  15   1    4.20    4.30
   2  15  -1   -0.20    5.30
  -2  15   1   -2.40    6.30
   1 -15  -1   -0.30    6.60
  -1 -15   1    4.30    4.00
   1 -15  -1    1.40    3.70
  -1 -15   1   12.90    6.60
   1  15  -1   -4.40    5.80
  -1  15   1    0.60    4.40
   1  15  -1   -8.40    7.10
   1  15  -1   -3.90    4.60
  -1  15   1    4.30    5.90
  -1  15   1   -3.30    6.50
   0 -15   1    4.10    4.00
   0 -15  -1   -2.30    6.80
   0 -15  -1    0.80    3.50
   0 -15   1    8.90    6.40
   0  15  -1    7.30    6.10
   0  15   1    1.50    4.60
   0  15  -1    8.00    4.80
   0  15   1   -7.70    7.00
   0  15  -1    2.30    6.90
   0  15   1    2.00    6.10
  -1 -15  -1    6.50    6.80
   1 -15   1   -2.80    3.50
   1 -15   1   18.90    6.30
  -1 -15  -1    1.80    3.50
   1  15   1   -1.40    6.90
   1  15   1    2.40    6.20
  -1  15  -1    8.10    5.80
  -1  15  -1    0.80    4.30
   1  15   1   -0.60    4.90
  -1  15  -1   11.70    6.60
   2 -15   1    3.20    3.80
   2 -15   1   -1.00    6.10
  -2 -15  -1   14.20    9.60
  -2 -15  -1   -0.40    3.80
  -2  15  -1   -0.20    4.30
   2  15   1    1.60    6.50
   2  15   1   -4.10    4.80
  -2  15  -1    0.90    5.40
  -2  15  -1    0.20    6.70
   2  15   1    1.60    6.40
   3 -15   1   -1.50    3.80
  -3 -15  -1    2.60    3.90
   3 -15   1  -17.40    6.30
  -3  15  -1    3.80    4.10
   3  15   1   -4.30    6.90
   3  15   1   10.00    5.70
  -3  15  -1    3.10    5.80
  -3  15  -1    4.60    7.50
   3  15   1   -0.70    6.70
 -20   0   2   63.59    8.50
 -20   0   2   68.29    7.60
  19   0  -2   13.00    4.10
 -19   0   2    2.80    4.10
 -19   0   2   -4.20    5.80
 -19   0   2   11.00    3.90
  19   0  -2    9.60    4.30
  18   0  -2  151.58    8.50
  18   0  -2  170.78    9.00
 -18   0   2  162.28   11.20
 -18   0   2  173.08    8.00
 -18   0   2  168.08    9.20
  17   0  -2   -0.80    3.20
 -17   0   2    2.30    3.00
  17   0  -2   -6.10    3.00
 -17   0   2   -1.30    3.10
 -17   0   2    1.10    3.20
 -17   0   2    6.30    4.20
 -16   0   2  221.68    9.20
 -16   0   2  224.98    9.20
 -16   0   2  216.98   10.60
 -16   0   2  215.48    8.30
  16   0  -2  229.88    9.30
 -15   0   2    4.90    2.40
 -15   0   2    5.70    2.80
  15   0  -2    3.90    2.60
 -15   0   2    9.00    3.60
 -15   0   2    2.40    2.40
 -14   0   2  161.48    6.70
 -14   0   2  167.38    7.20
 -14   0   2  164.18    8.70
  14   0  -2  164.28    7.30
 -14   0   2  169.08    7.40
 -13   0   2    3.00    2.50
 -13   0   2    5.50    2.30
  13   0  -2    7.10    2.20
 -13   0   2    5.30    2.20
 -13   0   2    3.10    2.00
 -12   0   2  688.63   17.20
  12   0  -2  721.23   17.80
 -12   0   2  699.33   17.00
 -12   0   2  712.43   18.60
 -12   0   2  702.23   17.50
  11   0  -2    6.60    2.00
 -11   0   2    5.30    2.20
 -11   0   2    5.60    1.70
 -11   0   2   10.30    2.20
 -11   0   2    8.20    2.20
  10   0  -2  620.04   15.50
 -10   0   2  614.24   15.00
 -10   0   2  624.34   16.10
 -10   0   2  623.04   15.00
 -10   0   2  637.14   15.40
  -9   0   2   32.40    3.30
   9   0  -2   32.50    2.70
  -9   0   2   32.80    2.60
  -9   0   2   30.00    2.70
   9   0  -2   31.60    2.20
  -9   0   2   30.70    2.70
  -8   0   2  922.21   20.50
  -8   0   2  920.11   20.40
  -8   0   2  931.21   21.30
   8   0  -2  925.41   20.80
  -8   0   2  925.11   20.70
   8   0  -2  939.01   19.90
  -7   0   2   84.19    3.60
   7   0  -2   85.49    3.20
  -7   0   2   90.49    4.20
  -7   0   2   82.49    3.60
   7   0  -2   89.69    3.70
   7   0  -2   85.99    4.00
  -7   0   2   83.79    3.40
  -6   0   2 1319.27   28.10
   6   0  -2 1336.07   28.50
  -6   0   2 1360.26   28.40
  -6   0   2 1383.26   28.60
   6   0  -2 1371.56   28.80
  -6   0   2 1329.47   28.80
   6   0  -2 1372.86   27.90
  -5   0   2   68.49    2.90
  -5   0   2   70.59    2.70
   5   0  -2   69.99    2.90
  -5   0   2   66.49    3.10
  -5   0   2   65.39    2.90
   5   0  -2   70.29    3.10
   5   0  -2   68.19    2.50
  -4   0   2  817.82   17.40
   4   0  -2  785.42   17.30
  -4   0   2  801.72   17.10
  -4   0   2  819.92   17.30
  -4   0   2  795.12   17.50
   4   0  -2  818.52   16.90
   4   0  -2  829.72   17.50
  -3   0   2  187.98    5.00
   3   0  -2  194.78    5.10
  -3   0   2  190.48    5.10
   3   0  -2  196.48    4.80
  -3   0   2  194.48    4.80
  -3   0   2  197.88    5.10
   3   0  -2  188.38    5.00
   2   0  -2 7370.26  148.39
  -1   0   2  246.18    5.70
   1   0  -2  247.58    5.70
  -1   0   2  257.37    5.70
  -1   0   2  259.47    5.80
   1   0  -2  256.87    5.70
   1   0  -2  254.37    5.80
   0   0   2 1671.53   36.00
   0   0  -2 1710.63   37.10
  -1   0  -2  467.35    9.30
   1   0   2  447.26    9.30
   1   0   2  399.86    9.30
   1   0   2  451.45    9.40
  -1   0  -2  448.26    9.10
  -1   0  -2  447.86    9.20
  -1   0  -2  443.96    9.30
   1   0   2  443.86    9.20
  -2   0  -2 1196.08   24.50
  -2   0  -2 1236.48   24.70
  -2   0  -2 1222.68   24.50
   2   0   2 1217.98   24.70
  -3   0  -2  211.58    5.10
   3   0   2  214.08    5.20
  -4   0  -2 1525.55   31.20
   4   0   2 1527.45   31.20
  -4   0  -2 1581.54   31.60
   4   0   2 1512.65   31.20
   5   0   2  888.01   19.20
   5   0   2  896.41   19.20
  -5   0  -2  954.50   19.80
  -5   0  -2  898.71   18.10
   6   0   2 1242.58   26.40
  -6   0  -2 1285.87   25.30
   6   0   2 1271.37   26.40
   7   0   2 3565.64   71.49
   7   0   2 3561.54   71.59
   8   0   2    2.60    1.30
  -8   0  -2    1.30    1.60
  -8   0  -2    3.60    0.80
  -8   0  -2    2.20    1.10
   8   0   2    1.50    1.10
   9   0   2  170.08    5.70
  -9   0  -2  164.88    4.40
  -9   0  -2  167.48    6.50
  -9   0  -2  163.78    5.40
   9   0   2  169.58    5.60
 -10   0  -2  264.27    7.70
  10   0   2  264.47    7.80
  10   0   2  268.77    8.00
 -10   0  -2  263.37    8.70
 -10   0  -2  263.37    6.40
 -11   0  -2  635.34   15.30
 -11   0  -2  616.84   16.40
  11   0   2  629.24   15.30
 -11   0  -2  621.34   13.60
  11   0   2  638.64   15.60
 -12   0  -2  229.58    6.10
  12   0   2  230.38    7.60
  12   0   2  237.58    7.90
 -12   0  -2  235.48    7.60
 -12   0  -2  236.08    9.00
  13   0   2  163.38    6.40
 -13   0  -2  156.38    7.50
  13   0   2  161.88    6.70
 -13   0  -2  156.38    4.80
 -13   0  -2  161.88    6.50
  14   0   2    5.50    2.40
  14   0   2    0.80    2.10
 -14   0  -2    9.10    1.50
 -14   0  -2    2.20    2.20
 -14   0  -2    4.20    3.80
 -15   0  -2  408.36   13.80
 -15   0  -2  399.86   12.20
 -15   0  -2  399.46    9.60
  15   0   2  421.56   12.60
  16   0   2  114.49    6.60
 -16   0  -2  121.99    6.90
  16   0   2  109.49    6.30
 -16   0  -2  133.49    8.50
 -16   0  -2  116.99    4.10
  17   0   2  183.58    8.20
  17   0   2  194.18    8.80
 -17   0  -2  181.78   10.60
 -17   0  -2  194.48    8.90
 -17   0  -2  184.78    5.30
  18   0   2   19.80    4.40
  18   0   2   15.40    4.10
 -18   0  -2   30.40    5.00
  19   0   2   31.40    5.20
 -19   0  -2   31.50    5.70
 -19   0  -2   17.80    5.70
  19   0   2   29.00    5.40
 -20   0  -2    6.10    7.00
 -20  -1   2   -3.40    6.60
 -20  -1   2    1.50    5.40
 -20   1   2  -10.50    6.60
 -20   1   2    0.10    5.00
  20   1  -2   -0.20    5.70
 -19  -1   2   44.40    7.30
  19  -1  -2   39.50    5.20
 -19  -1   2   43.00    5.10
 -19  -1   2   39.00    5.90
  19  -1  -2   39.30    5.20
 -19   1   2   38.30    6.80
  19   1  -2   44.00    5.80
 -19   1   2   37.20    5.70
 -19   1   2   43.00    5.10
  18  -1  -2   -5.50    3.20
 -18  -1   2   -5.40    3.60
 -18  -1   2    8.90    3.60
  18  -1  -2    2.60    3.30
 -18  -1   2   -9.00    4.60
 -18   1   2    1.60    3.40
  18   1  -2    0.60    3.90
 -18   1   2    7.00    5.30
  18   1  -2   -4.80    3.60
 -18   1   2   -3.30    3.30
  17  -1  -2   90.99    6.30
 -17  -1   2   95.89    6.10
 -17  -1   2  106.29    7.60
 -17  -1   2  109.59    9.00
  17  -1  -2  118.09    6.80
 -17  -1   2   97.19    7.30
 -17   1   2   96.79    8.90
  17   1  -2  106.29    7.50
 -17   1   2   99.79    7.70
 -17   1   2  104.79    6.40
  17   1  -2   91.09    7.10
 -17   1   2   91.89    6.80
 -16  -1   2   -5.10    2.40
  16  -1  -2    1.50    2.70
 -16  -1   2    5.50    3.70
 -16  -1   2   -1.70    2.90
 -16  -1   2    1.80    3.30
 -16   1   2   -0.40    2.70
 -16   1   2    1.50    2.70
  16   1  -2    1.60    2.80
 -16   1   2   -1.40    2.60
 -16   1   2   -0.90    3.60
 -15  -1   2  202.78    8.50
 -15  -1   2  189.18    7.50
 -15  -1   2  194.68    9.60
  15  -1  -2  202.48    8.10
 -15  -1   2  195.18    8.60
  15   1  -2  204.98    8.80
 -15   1   2  214.08    8.30
 -15   1   2  204.68    8.00
 -15   1   2  189.28    7.60
 -15   1   2  198.68    9.70
 -14  -1   2    4.20    2.50
 -14  -1   2    0.10    2.20
 -14  -1   2    2.10    2.70
 -14  -1   2    4.80    3.00
  14  -1  -2   -0.10    1.90
  14   1  -2   -0.10    2.40
 -14   1   2    0.70    3.60
 -14   1   2    2.40    2.00
 -14   1   2    0.50    2.20
 -14   1   2   -4.40    2.20
 -13  -1   2  136.59    7.10
 -13  -1   2  132.29    6.20
 -13  -1   2  130.39    5.80
 -13  -1   2  122.89    6.30
  13  -1  -2  130.19    5.90
  13   1  -2  121.69    6.30
 -13   1   2  121.09    5.60
 -13   1   2  115.99    5.70
 -13   1   2  127.39    5.70
 -13   1   2  127.29    7.10
 -12  -1   2   18.00    3.10
 -12  -1   2   22.30    3.00
  12  -1  -2   19.00    2.80
 -12  -1   2   18.20    2.70
 -12  -1   2   24.00    3.10
 -12   1   2   18.80    3.30
 -12   1   2   20.80    2.90
  12   1  -2   20.90    3.20
 -12   1   2   23.50    2.90
 -12   1   2   18.50    2.60
 -11  -1   2  935.11   22.10
 -11  -1   2  931.21   21.90
 -11  -1   2  931.11   21.50
 -11  -1   2  947.11   22.90
  11  -1  -2  954.70   21.80
 -11   1   2  939.91   21.40
 -11   1   2  959.90   23.00
  11   1  -2  934.11   22.40
 -11   1   2  969.30   21.70
 -11   1   2  926.21   21.50
 -10  -1   2   23.40    3.00
 -10  -1   2   25.30    2.70
  10  -1  -2   20.00    2.50
 -10  -1   2   22.40    3.20
 -10  -1   2   21.40    2.70
 -10   1   2   21.10    2.90
  10   1  -2   22.00    2.70
 -10   1   2   21.90    2.60
  10   1  -2   22.80    2.30
 -10   1   2   21.90    2.40
 -10   1   2   22.90    2.60
  -9  -1   2  412.06   10.70
  -9  -1   2  408.86   11.00
   9  -1  -2  404.46   10.60
  -9  -1   2  408.26   10.60
  -9  -1   2  408.46   11.40
  -9   1   2  414.16   10.50
  -9   1   2  403.96   11.40
   9   1  -2  416.56   11.20
   9   1  -2  405.26   10.20
  -9   1   2  410.76   10.30
  -9   1   2  406.26   10.60
  -8  -1   2   66.29    3.80
   8  -1  -2   61.69    3.10
  -8  -1   2   65.29    3.30
  -8  -1   2   61.89    3.40
  -8  -1   2   61.59    3.50
  -8   1   2   62.89    3.80
   8   1  -2   63.69    3.60
  -8   1   2   61.19    3.30
  -8   1   2   59.59    3.10
   8   1  -2   61.69    3.00
  -8   1   2   64.49    3.00
   7  -1  -2  546.75   13.40
  -7  -1   2  541.25   13.40
   7  -1  -2  540.75   12.80
  -7  -1   2  558.14   13.30
  -7  -1   2  560.64   13.00
   7  -1  -2  555.04   11.90
  -7  -1   2  551.44   13.00
   7   1  -2  551.14   12.70
  -7   1   2  548.55   12.50
  -7   1   2  543.95   13.00
  -7   1   2  522.15   13.40
  -7   1   2  559.44   12.80
   7   1  -2  563.84   13.40
   7   1  -2  546.95   13.00
   6  -1  -2  108.59    3.70
   6  -1  -2  104.79    4.20
  -6  -1   2   97.59    3.80
  -6  -1   2  105.59    4.00
  -6  -1   2  106.39    4.20
   6  -1  -2  101.59    3.10
  -6  -1   2  104.49    3.80
  -6   1   2  101.99    3.70
   6   1  -2   99.59    3.90
   6   1  -2  108.39    4.10
  -6   1   2  105.69    3.50
   6   1  -2  106.59    3.70
   6   1  -2  106.39    4.10
  -6   1   2   97.99    4.10
  -5  -1   2  518.75   12.00
   5  -1  -2  501.65   10.90
  -5  -1   2  525.35   11.70
   5  -1  -2  490.95   11.50
  -5  -1   2  514.05   12.00
  -5  -1   2  519.75   11.80
   5  -1  -2  510.75   12.00
   5   1  -2  515.05   11.90
  -5   1   2  495.25   11.20
  -5   1   2  492.65   11.50
   5   1  -2  505.75   12.00
   5   1  -2  522.65   11.60
  -5   1   2  508.45   12.10
   5   1  -2  542.65   12.00
  -4  -1   2   29.80    1.80
   4  -1  -2   28.40    2.00
   4  -1  -2   28.20    1.70
  -4  -1   2   29.50    1.90
  -4  -1   2   28.80    2.00
  -4  -1   2   29.70    2.00
   4  -1  -2   28.20    1.40
  -4   1   2   26.70    2.00
  -4   1   2   27.50    1.70
   4   1  -2   28.70    1.90
   4   1  -2   29.70    2.00
   4   1  -2   29.10    1.80
   4   1  -2   30.50    2.00
  -4   1   2   29.30    1.60
  -3  -1   2 3050.29   61.09
   3   1  -2 3086.59   61.29
  -2  -1   2 1207.38   24.90
  -2  -1   2 1199.18   24.70
  -2  -1   2 1203.98   24.60
   2  -1  -2 1229.08   24.40
   2  -1  -2 1192.38   24.80
  -2  -1   2 1238.38   24.90
  -2   1   2 1202.48   24.80
   2   1  -2 1195.68   24.90
   2   1  -2 1239.08   24.70
   2   1  -2 1239.88   24.70
  -2   1   2 1229.68   24.50
   2   1  -2 1190.48   24.90
  -2   1   2 1215.18   24.60
  -1  -1   2 1662.23   33.30
   1  -1  -2 1676.23   33.00
   1  -1  -2 1676.53   33.20
  -1   1   2 1708.23   33.20
  -1   1   2 1625.14   33.20
  -1   1   2 1619.24   33.20
   1   1  -2 1634.24   33.30
   0  -1  -2 1359.26   27.30
   0  -1   2 1405.36   27.40
   0  -1  -2 1365.26   27.30
   0   1   2 1349.56   27.30
   0   1   2 1327.57   27.30
  -1  -1  -2 1010.80   20.30
  -1  -1  -2 1019.10   20.40
   1  -1   2  983.00   20.10
   1  -1   2  996.10   20.40
  -1  -1  -2 1000.10   20.30
   1   1   2 1011.70   20.40
   1   1   2  957.40   20.20
   1   1   2  983.90   20.30
  -1   1  -2  983.10   20.10
  -1   1  -2 1056.29   20.50
  -2  -1  -2  220.98    5.30
   2  -1   2  208.48    4.60
   2  -1   2  210.38    4.70
  -2  -1  -2  208.08    5.20
   2  -1   2  208.08    5.30
   2   1   2  213.88    5.30
   2   1   2  213.98    5.20
  -2   1  -2  222.88    5.30
  -2   1  -2  211.78    4.70
   2   1   2  215.48    5.10
  -2   1  -2  215.48    4.50
  -3  -1  -2  212.38    5.50
  -3  -1  -2  207.48    5.50
  -3  -1  -2  211.48    5.30
   3  -1   2  218.68    4.90
   3  -1   2  216.48    5.60
  -3   1  -2  221.68    4.60
  -3   1  -2  227.88    5.60
  -3   1  -2  216.28    4.90
   3   1   2  213.08    4.80
  -4  -1  -2  422.96    9.00
   4  -1   2  439.16    9.20
  -4  -1  -2  418.76    9.90
   4  -1   2  429.06    9.40
  -4  -1  -2  423.66    9.90
   4  -1   2  417.06   10.10
  -4   1  -2  452.05   10.10
   4   1   2  423.56    9.00
   4   1   2  425.06    9.90
  -4   1  -2  425.76    9.30
   4   1   2  425.06    9.90
   5  -1   2 1488.65   30.50
  -5  -1  -2 1506.65   30.10
   5  -1   2 1523.55   30.50
   5   1   2 1480.45   31.20
  -5   1  -2 1567.54   31.60
   5   1   2 1512.45   31.30
   5   1   2 1483.25   30.20
   6  -1   2  735.53   16.30
  -6  -1  -2  750.32   15.60
  -6  -1  -2  754.52   16.60
   6  -1   2  763.62   16.10
  -6   1  -2  781.02   17.20
   6   1   2  737.53   15.70
   6   1   2  760.32   16.90
   6   1   2  770.82   16.90
   7  -1   2 2105.29   42.90
  -7  -1  -2 2080.99   43.30
  -7  -1  -2 2097.09   42.20
   7   1   2 2158.58   42.40
   7   1   2 2061.59   43.60
  -7   1  -2 2133.89   44.10
  -7   1  -2 2107.89   42.10
   7   1   2 2172.88   43.70
  -8  -1  -2   26.60    1.60
  -8  -1  -2   23.70    2.30
   8  -1   2   23.50    2.00
   8  -1   2   24.50    2.00
   8   1   2   27.30    1.70
   8   1   2   26.20    2.40
   8   1   2   27.20    2.40
  -8   1  -2   23.40    1.50
  -8   1  -2   24.70    2.90
   9  -1   2  278.37    7.50
   9  -1   2  278.77    7.40
  -9  -1  -2  279.47    6.60
  -9  -1  -2  276.97    7.90
  -9   1  -2  264.37    8.50
  -9   1  -2  267.77    6.50
   9   1   2  271.37    8.00
  -9   1  -2  272.17    8.70
  -9   1  -2  272.97    7.30
   9   1   2  269.17    8.10
 -10  -1  -2  176.28    6.10
  10  -1   2  181.88    5.70
  10  -1   2  176.98    5.90
 -10  -1  -2  173.48    6.80
 -10  -1  -2  176.48    4.90
 -10   1  -2  181.68    6.90
 -10   1  -2  180.18    5.70
  10   1   2  171.08    6.30
  10   1   2  184.18    6.30
 -10   1  -2  172.68    4.80
  11  -1   2  297.27    8.40
 -11  -1  -2  300.57    8.90
 -11  -1  -2  297.27    9.80
  11  -1   2  294.27    8.60
 -11  -1  -2  304.67    7.40
  11   1   2  292.47    9.20
 -11   1  -2  284.77    7.20
 -11   1  -2  293.57    9.80
  11   1   2  291.47    9.00
 -11   1  -2  295.17    8.30
 -12  -1  -2  271.57    9.80
 -12  -1  -2  279.07    8.70
 -12  -1  -2  268.17    7.00
  12  -1   2  267.47    8.10
  12  -1   2  276.87    8.40
 -12   1  -2  269.47    6.90
  12   1   2  274.97    9.10
 -12   1  -2  272.97    8.10
 -12   1  -2  274.57    9.80
  13  -1   2  153.38    6.20
 -13  -1  -2  148.99    7.50
 -13  -1  -2  154.68    4.80
 -13  -1  -2  158.28    6.60
 -13   1  -2  157.88    6.10
  13   1   2  157.38    6.80
  13   1   2  147.79    6.50
 -13   1  -2  151.98    4.70
 -13   1  -2  154.28    7.60
  14  -1   2   49.00    4.10
 -14  -1  -2   48.50    4.60
 -14  -1  -2   39.40    5.40
  14  -1   2   47.70    4.00
 -14  -1  -2   46.40    2.90
  14   1   2   43.40    4.30
 -14   1  -2   43.40    4.00
 -14   1  -2   47.80    2.70
  14   1   2   49.10    4.70
  15  -1   2   83.29    5.00
 -15  -1  -2   89.59    3.70
  15  -1   2   77.79    5.20
 -15  -1  -2   92.99    7.10
 -15  -1  -2   88.19    5.80
 -15   1  -2   78.09    3.50
 -15   1  -2   85.59    6.80
  15   1   2   83.79    6.00
 -15   1  -2   90.39    5.40
 -16  -1  -2  191.08    9.70
  16  -1   2  180.88    7.60
 -16  -1  -2  168.38    5.50
 -16   1  -2  182.28    9.70
 -16   1  -2  175.18    7.70
 -16   1  -2  165.08    5.00
  16   1   2  167.98    8.10
  16   1   2  189.08    8.50
 -17  -1  -2   76.39    8.20
  17  -1   2   57.69    5.60
 -17  -1  -2   63.89    6.50
 -17  -1  -2   64.29    3.50
  17  -1   2   70.89    5.60
 -17   1  -2   65.19    6.10
  17   1   2   65.69    6.20
 -17   1  -2   65.09    3.00
  17   1   2   68.29    6.50
 -17   1  -2   66.19    7.20
 -18  -1  -2  103.09    4.10
  18  -1   2  109.89    7.20
 -18  -1  -2   95.89    9.40
  18  -1   2  108.59    7.00
 -18  -1  -2  107.49    8.30
 -18   1  -2  122.79   10.10
  18   1   2  113.89    8.10
  18   1   2  104.79    7.80
 -18   1  -2  109.59    7.90
  19  -1   2    6.20    4.10
 -19  -1  -2   15.30    4.90
 -19  -1  -2   16.30    5.70
  19  -1   2   14.50    4.40
 -19   1  -2   14.10    4.60
  19   1   2   10.20    4.80
 -19   1  -2   13.30    5.90
 -19  -2   2   -1.00    4.00
  19  -2  -2    5.90    4.00
 -19  -2   2    3.20    4.40
  19  -2  -2    0.50    3.50
 -19  -2   2    3.60    6.00
  19   2  -2    0.00    4.60
 -19   2   2   10.60    6.20
 -19   2   2    0.80    4.00
 -19   2   2    5.10    4.20
  18  -2  -2   81.09    6.30
 -18  -2   2   95.49    9.80
  18  -2  -2   86.99    6.40
 -18  -2   2   73.09    6.60
 -18  -2   2   86.49    8.30
  18   2  -2   87.29    8.20
 -18   2   2   84.89    7.20
  18   2  -2   89.09    8.20
 -18   2   2   83.69    6.60
 -18   2   2   81.69    9.90
 -17  -2   2    0.40    4.00
  17  -2  -2   -0.50    2.70
 -17  -2   2   -6.30    2.80
  17  -2  -2    0.30    2.60
 -17  -2   2   -6.60    3.20
 -17  -2   2    2.90    3.90
  17   2  -2    1.00    3.80
 -17   2   2    2.80    3.30
  17   2  -2    6.40    4.00
 -17   2   2   -2.00    2.80
 -17   2   2    2.20    4.40
 -17   2   2   -0.80    3.00
  16  -2  -2  111.09    6.00
 -16  -2   2  110.99    6.20
 -16  -2   2  112.09    8.50
 -16  -2   2   92.99    7.00
 -16  -2   2  104.19    7.20
 -16   2   2   92.59    8.10
 -16   2   2  102.49    6.10
 -16   2   2  105.99    6.40
  16   2  -2  113.39    7.50
 -16   2   2  105.39    6.30
 -15  -2   2   -3.00    3.20
  15  -2  -2    0.90    2.10
 -15  -2   2   -1.10    2.80
 -15  -2   2    2.50    2.50
 -15   2   2    3.10    2.50
 -15   2   2   -2.30    2.00
 -15   2   2   -5.80    3.00
  15   2  -2   -3.80    2.70
 -15   2   2    2.20    2.60
 -14  -2   2  573.04   15.20
 -14  -2   2  603.74   17.40
 -14  -2   2  608.34   16.50
  14  -2  -2  581.34   15.30
 -14  -2   2  608.44   16.80
  14   2  -2  598.94   16.90
 -14   2   2  574.74   15.30
 -14   2   2  581.44   15.20
 -14   2   2  577.54   15.20
 -13  -2   2    8.30    2.50
  13  -2  -2    4.60    2.00
 -13  -2   2    3.40    2.50
 -13  -2   2    1.10    2.20
 -13  -2   2    1.80    2.00
 -13   2   2    2.70    1.90
 -13   2   2    4.30    2.80
  13   2  -2    4.00    2.30
 -13   2   2    3.30    1.90
 -13   2   2    1.00    2.00
 -12  -2   2  115.49    5.90
 -12  -2   2  122.89    5.90
 -12  -2   2  109.39    5.30
  12  -2  -2  118.19    5.10
 -12  -2   2  111.59    6.30
 -12   2   2   94.89    6.20
 -12   2   2  111.19    5.30
  12   2  -2  112.69    6.00
 -12   2   2  109.49    4.80
 -12   2   2  114.09    5.00
 -11  -2   2    6.80    2.00
 -11  -2   2    2.10    1.90
  11  -2  -2    3.50    1.60
 -11  -2   2    5.00    2.00
 -11  -2   2    3.20    1.90
 -11   2   2    4.90    1.80
  11   2  -2    4.90    1.70
 -11   2   2    3.60    2.30
 -11   2   2    1.70    1.80
  11   2  -2    5.20    1.70
 -11   2   2    5.60    1.60
 -10  -2   2  707.23   17.30
 -10  -2   2  699.03   16.90
  10  -2  -2  704.83   16.60
 -10  -2   2  728.33   17.70
 -10  -2   2  711.13   17.90
  10   2  -2  699.53   17.80
 -10   2   2  732.53   16.60
 -10   2   2  697.43   17.70
 -10   2   2  699.83   16.90
 -10   2   2  737.33   18.10
 -10   2   2  735.73   16.40
  10   2  -2  699.63   16.70
  10   2  -2  705.93   17.10
  -9  -2   2   12.80    2.40
  -9  -2   2   12.30    2.10
  -9  -2   2    8.30    1.90
   9  -2  -2    9.50    1.50
  -9  -2   2   11.00    2.00
   9   2  -2   12.30    2.10
   9   2  -2    9.50    1.90
  -9   2   2    8.40    1.70
  -9   2   2   10.50    2.20
  -9   2   2    8.70    2.10
   9   2  -2    8.90    1.70
  -9   2   2   12.10    1.60
  -8  -2   2 1400.76   30.50
   8  -2  -2 1401.36   30.40
  -8  -2   2 1376.26   29.90
   8  -2  -2 1418.36   29.50
  -8  -2   2 1385.16   30.50
  -8  -2   2 1385.26   30.10
  -8   2   2 1401.16   30.70
   8   2  -2 1345.77   30.60
   8   2  -2 1421.66   30.20
   8   2  -2 1378.36   29.80
  -8   2   2 1395.96   29.10
  -8   2   2 1437.46   29.50
  -8   2   2 1431.96   30.30
  -7  -2   2   25.20    2.60
   7  -2  -2   22.50    1.80
  -7  -2   2   23.90    2.30
  -7  -2   2   25.60    2.50
   7  -2  -2   26.90    2.60
  -7  -2   2   24.40    2.30
   7   2  -2   27.90    2.40
  -7   2   2   25.60    2.00
   7   2  -2   21.90    2.40
  -7   2   2   21.30    2.40
  -7   2   2   21.50    2.60
  -7   2   2   23.90    1.80
   7   2  -2   24.80    2.20
  -6  -2   2 1687.63   35.70
   6  -2  -2 1699.03   35.50
  -6  -2   2 1662.93   35.30
  -6  -2   2 1669.23   35.40
  -6  -2   2 1688.83   35.40
   6   2  -2 1684.13   35.50
   6   2  -2 1682.43   35.20
  -6   2   2 1681.23   35.60
  -6   2   2 1699.13   34.40
  -6   2   2 1793.52   35.40
   6   2  -2 1658.43   35.80
  -6   2   2 1737.43   34.80
   5  -2  -2  111.99    3.50
  -5  -2   2  108.89    4.10
  -5  -2   2  119.29    4.10
  -5  -2   2  109.19    4.00
  -5  -2   2  116.39    4.00
   5  -2  -2  117.29    4.20
   5  -2  -2  113.69    2.70
  -5   2   2  112.49    4.20
  -5   2   2  114.29    3.30
   5   2  -2  112.49    4.10
   5   2  -2  119.89    4.30
   5   2  -2  116.39    3.90
  -5   2   2  120.49    3.90
   5   2  -2  112.89    3.90
  -5   2   2  112.69    3.50
  -4  -2   2  628.34   14.20
  -4  -2   2  651.63   14.50
  -4  -2   2  641.74   14.00
   4  -2  -2  651.13   13.60
   4  -2  -2  632.64   14.20
   4  -2  -2  637.34   12.90
  -4  -2   2  638.44   14.30
  -4   2   2  642.34   13.90
  -4   2   2  643.94   13.70
  -4   2   2  629.24   13.40
   4   2  -2  647.44   14.10
   4   2  -2  624.04   14.30
   4   2  -2  640.94   14.00
   4   2  -2  625.44   14.50
  -4   2   2  639.24   14.30
  -3  -2   2  590.44   13.00
  -3  -2   2  601.44   12.90
  -3  -2   2  594.64   12.60
   3  -2  -2  588.14   12.40
   3  -2  -2  573.64   11.90
   3  -2  -2  577.04   12.90
  -3  -2   2  582.84   13.10
  -3   2   2  562.94   13.00
  -3   2   2  550.04   12.80
   3   2  -2  606.04   13.20
   3   2  -2  586.14   13.20
  -3   2   2  568.14   12.20
   3   2  -2  597.94   12.60
  -3   2   2  580.04   12.40
  -3   2   2  595.34   12.50
   2  -2  -2    0.70    0.50
   2  -2  -2    2.30    0.60
   2  -2  -2    2.00    0.60
  -2  -2   2    1.30    0.60
  -2  -2   2    1.60    0.70
  -2  -2   2    1.00    0.80
   2  -2  -2    1.30    0.70
   2  -2  -2    1.80    0.90
  -2  -2   2    1.00    0.80
  -2   2   2    1.90    0.60
   2   2  -2    1.20    0.70
  -2   2   2    2.00    0.80
   2   2  -2    1.20    0.80
  -2   2   2    1.80    0.70
   2   2  -2    2.50    0.90
  -2   2   2    3.40    0.70
   2   2  -2    1.30    0.60
  -2   2   2    2.70    0.60
  -1  -2   2   62.39    2.40
  -1  -2   2   66.39    2.00
   1  -2  -2   68.99    1.80
  -1  -2   2   62.69    2.00
   1  -2  -2   68.99    2.30
  -1  -2   2   61.99    2.20
  -1  -2   2   62.49    2.50
   1  -2  -2   66.69    2.10
   1  -2  -2   67.29    2.50
  -1   2   2   69.39    2.10
  -1   2   2   69.59    2.30
  -1   2   2   65.29    2.30
  -1   2   2   68.49    2.50
   1   2  -2   63.19    2.50
   1   2  -2   62.49    2.40
  -1   2   2   69.69    1.80
   1   2  -2   62.29    1.90
   1   2  -2   66.59    2.30
   0  -2   2 5742.33  116.19
   0   2   2 5674.73  116.79
   0   2  -2 5813.12  116.19
   1  -2   2   78.09    2.00
   1  -2   2   74.49    2.70
   1  -2   2   77.79    2.10
  -1  -2  -2   73.29    2.60
  -1  -2  -2   69.79    2.60
   1  -2   2   75.29    2.40
  -1  -2  -2   72.39    2.40
  -1   2  -2   80.09    2.50
   1   2   2   71.29    2.60
   1   2   2   70.59    2.40
  -1   2  -2   79.29    2.20
   1   2   2   70.79    2.60
  -1   2  -2   79.79    1.90
  -1   2  -2   67.79    2.30
  -2  -2  -2  169.58    4.50
  -2  -2  -2  165.18    4.70
   2  -2   2  168.18    3.80
   2  -2   2  172.48    4.30
  -2  -2  -2  167.28    4.70
   2  -2   2  174.78    4.80
   2   2   2  175.08    4.40
   2   2   2  172.18    4.70
  -2   2  -2  164.98    4.00
  -2   2  -2  173.28    3.80
  -2   2  -2  182.38    4.30
  -2   2  -2  173.88    4.80
   2   2   2  175.68    4.70
   3  -2   2  792.92   16.80
   3  -2   2  778.72   15.50
  -3  -2  -2  761.82   16.50
  -3  -2  -2  769.92   16.80
  -3  -2  -2  767.22   16.70
   3   2   2  743.03   16.10
  -3   2  -2  768.22   15.50
  -3   2  -2  770.62   16.00
  -3   2  -2  831.02   16.90
   3   2   2  757.52   16.70
   4  -2   2  524.45   10.90
  -4  -2  -2  533.55   12.00
  -4  -2  -2  552.74   12.40
   4  -2   2  541.25   10.90
  -4  -2  -2  542.35   11.50
  -4  -2  -2  540.95   12.10
   4  -2   2  508.25   12.30
  -4   2  -2  531.55   11.00
   4   2   2  522.45   11.50
   4   2   2  533.05   12.30
  -4   2  -2  537.05   12.30
   4   2   2  542.25   12.30
  -4   2  -2  525.85   11.30
  -5  -2  -2  807.72   17.90
   5  -2   2  835.22   18.40
   5  -2   2  833.42   16.80
   5  -2   2  845.02   16.80
  -5  -2  -2  812.32   17.90
  -5  -2  -2  818.62   17.20
  -5  -2  -2  796.62   18.20
   5   2   2  823.72   18.20
   5   2   2  792.42   17.30
   5   2   2  820.72   18.30
  -5   2  -2  869.41   18.40
  -6  -2  -2  876.41   19.70
  -6  -2  -2  911.41   20.20
   6  -2   2  908.81   18.60
   6  -2   2  886.81   20.40
  -6  -2  -2  901.21   18.90
  -6   2  -2  938.91   20.30
   6   2   2  935.11   20.20
   6   2   2  899.81   19.10
   6   2   2  895.01   20.10
  -7  -2  -2  194.48    5.20
  -7  -2  -2  198.18    6.10
   7  -2   2  189.68    5.00
  -7  -2  -2  196.58    6.50
   7   2   2  200.88    5.40
   7   2   2  198.88    6.40
  -7   2  -2  195.48    6.50
   7   2   2  198.58    6.30
  -8  -2  -2  711.63   17.20
  -8  -2  -2  722.33   16.70
  -8  -2  -2  717.63   15.50
   8  -2   2  693.63   15.40
   8   2   2  738.93   15.80
   8   2   2  734.33   17.20
  -8   2  -2  688.63   17.00
   8   2   2  719.63   16.90
  -8   2  -2  726.33   17.30
   9  -2   2  267.87    7.00
  -9  -2  -2  269.17    8.00
  -9  -2  -2  261.67    6.70
   9  -2   2  271.87    6.90
   9   2   2  261.57    8.20
  -9   2  -2  253.07    8.50
   9   2   2  267.77    7.00
   9   2   2  254.57    8.00
  -9   2  -2  266.87    8.40
 -10  -2  -2  132.59    5.50
  10  -2   2  136.59    4.60
  10  -2   2  138.09    4.70
 -10  -2  -2  143.69    4.40
  10   2   2  143.49    6.00
  10   2   2  140.79    5.80
  10   2   2  142.59    4.70
 -10   2  -2  141.09    6.20
 -10   2  -2  140.99    4.30
 -10   2  -2  142.49    4.70
 -11  -2  -2  131.49    5.70
 -11  -2  -2  121.89    6.10
 -11  -2  -2  129.79    4.30
  11  -2   2  128.99    4.60
 -11   2  -2  129.89    4.70
 -11   2  -2  128.59    4.20
  11   2   2  132.49    5.80
 -11   2  -2  133.39    6.30
  11   2   2  136.69    6.00
  12  -2   2   84.29    4.20
  12  -2   2   92.79    4.10
 -12  -2  -2   88.49    5.70
 -12  -2  -2   86.99    5.10
 -12  -2  -2   95.19    3.70
 -12   2  -2   88.59    3.50
  12   2   2   89.49    5.20
  12   2   2   99.59    5.50
 -12   2  -2   84.79    5.60
 -12   2  -2   89.09    4.30
  13  -2   2  126.89    5.00
 -13  -2  -2  133.09    6.30
 -13  -2  -2  129.69    7.00
  13  -2   2  127.49    5.20
 -13  -2  -2  128.09    4.60
 -13   2  -2  119.19    4.30
 -13   2  -2  124.69    7.00
  13   2   2  134.89    6.60
  13   2   2  132.69    6.30
 -13   2  -2  123.09    5.20
 -14  -2  -2   95.29    8.40
 -14  -2  -2   85.69    5.80
  14  -2   2   87.29    4.50
 -14  -2  -2  113.29    7.00
  14  -2   2   92.19    4.70
 -14  -2  -2  103.19    4.20
 -14   2  -2   94.59    3.80
  14   2   2   92.69    5.90
 -14   2  -2   99.69    5.00
  15  -2   2  105.89    5.30
 -15  -2  -2  115.99    6.90
 -15  -2  -2  133.39    8.20
 -15  -2  -2  114.19    4.60
  15  -2   2  109.69    5.40
 -15  -2  -2  124.09    7.70
 -15   2  -2  108.79    5.70
 -15   2  -2  114.49    4.20
 -15   2  -2  108.69    7.60
  15   2   2  117.39    6.90
  15   2   2  113.19    6.60
 -16  -2  -2   36.80    5.30
  16  -2   2   25.30    3.40
 -16  -2  -2   26.60    4.50
 -16  -2  -2   27.20    4.40
 -16  -2  -2   29.30    3.20
  16   2   2   24.10    4.00
  16   2   2   29.70    4.60
 -16   2  -2   24.30    4.70
 -16   2  -2   27.70    3.70
 -16   2  -2   23.00    2.80
 -17  -2  -2   98.49    8.70
 -17  -2  -2   91.29    7.40
  17  -2   2   84.69    5.70
 -17  -2  -2   80.79    9.00
 -17  -2  -2   85.39    4.20
  17  -2   2   78.19    5.50
  17   2   2   82.69    7.10
  17   2   2   80.29    6.90
 -17   2  -2   80.19    8.40
 -17   2  -2   94.39    6.50
 -17   2  -2   88.59    3.50
 -18  -2  -2   32.30    5.40
 -18  -2  -2   38.10    7.00
  18  -2   2   41.80    4.50
 -18  -2  -2   37.80    3.60
 -18  -2  -2   40.30    6.80
  18  -2   2   33.80    4.20
  18   2   2   40.20    5.50
 -18   2  -2   37.30    6.20
  18   2   2   30.40    5.00
 -18   2  -2   43.80    6.30
  19  -2   2   67.09    7.30
  19  -2   2   44.80    6.00
 -19  -2  -2   55.69    7.70
 -19  -2  -2   58.69    7.10
 -19   2  -2   67.39    7.70
 -19   2  -2   65.89    8.50
  19   2   2   61.19    6.80
 -19  -3   2   20.70    5.70
 -19  -3   2   15.10    6.20
 -19  -3   2   22.40    5.00
  19  -3  -2   20.80    4.20
 -19   3   2   26.10    4.80
 -19   3   2   15.20    6.40
 -19   3   2   22.90    5.00
  19   3  -2   25.30    5.60
 -18  -3   2   -7.60    4.90
 -18  -3   2    4.50    3.90
  18  -3  -2    9.80    3.00
 -18  -3   2   -0.10    4.30
  18  -3  -2   -0.40    2.90
  18   3  -2    3.30    4.50
  18   3  -2    9.60    7.80
 -18   3   2   -5.60    4.90
 -18   3   2    4.90    3.70
 -18   3   2    2.50    3.80
 -17  -3   2  102.09    9.00
 -17  -3   2   92.29    8.20
  17  -3  -2   93.39    5.60
 -17  -3   2  101.89    8.30
  17  -3  -2   90.39    5.50
  17   3  -2   97.49    8.30
 -17   3   2   87.59    6.40
 -17   3   2   80.19    6.50
 -17   3   2   90.89    6.00
  17   3  -2   94.39    8.00
 -17   3   2  102.09    9.50
 -16  -3   2   -2.90    4.30
 -16  -3   2   11.60    4.10
 -16  -3   2    3.10    3.10
 -16  -3   2    6.50    3.40
  16  -3  -2    2.50    2.30
  16   3  -2    1.00    3.40
  16   3  -2   -4.80    3.00
 -16   3   2    0.20    2.60
 -16   3   2    2.90    3.00
 -16   3   2    4.60    2.60
 -16   3   2   16.60    4.70
  15  -3  -2  189.88    7.00
 -15  -3   2  198.38    9.10
 -15  -3   2  190.98    9.50
 -15  -3   2  198.18    9.10
 -15  -3   2  189.58    7.70
 -15   3   2  184.68    9.60
 -15   3   2  181.78    7.70
 -15   3   2  191.28    7.50
 -15   3   2  181.18    7.20
  15   3  -2  197.08    9.20
 -14  -3   2    1.10    2.70
 -14  -3   2   -0.80    2.70
 -14  -3   2    2.60    2.40
 -14  -3   2    3.00    3.10
  14  -3  -2    1.20    1.70
  14   3  -2    4.00    2.50
 -14   3   2    0.30    2.00
 -14   3   2    3.60    2.20
 -14   3   2    2.60    2.60
 -14   3   2   -0.90    3.10
 -13  -3   2  217.38    8.60
  13  -3  -2  228.78    7.20
 -13  -3   2  230.88    9.20
 -13  -3   2  220.88    8.90
 -13  -3   2  202.98    7.70
 -13   3   2  227.48    7.40
 -13   3   2  220.28    7.30
 -13   3   2  210.48    7.90
 -13   3   2  220.78    9.30
  13   3  -2  219.68    9.00
 -12  -3   2    7.40    2.50
 -12  -3   2   11.50    2.50
  12  -3  -2   10.00    1.90
 -12  -3   2    7.80    2.60
 -12  -3   2    6.50    2.60
 -12   3   2    9.40    2.00
 -12   3   2    7.70    2.00
  12   3  -2   10.20    2.50
 -12   3   2   12.40    2.60
 -12   3   2    9.30    2.80
  12   3  -2   11.50    3.00
 -11  -3   2   52.69    4.20
 -11  -3   2   43.10    4.20
 -11  -3   2   52.69    3.80
 -11  -3   2   49.60    4.40
  11   3  -2   42.60    3.50
  11   3  -2   50.69    4.30
 -11   3   2   48.60    3.10
 -11   3   2   52.09    3.30
  11   3  -2   48.90    3.90
 -11   3   2   46.50    4.60
 -10  -3   2    5.30    2.00
 -10  -3   2    3.90    1.70
 -10  -3   2    3.00    1.80
 -10  -3   2    2.90    1.90
  10  -3  -2    4.10    1.20
 -10   3   2    4.40    2.10
 -10   3   2    2.90    1.30
 -10   3   2    3.50    1.40
  10   3  -2    4.20    1.80
  10   3  -2    4.30    1.90
 -10   3   2    2.10    2.40
  10   3  -2    1.70    1.60
   9  -3  -2  618.64   14.00
  -9  -3   2  610.44   15.40
  -9  -3   2  592.34   14.90
  -9  -3   2  606.34   15.50
  -9  -3   2  616.04   15.30
   9   3  -2  614.44   15.80
  -9   3   2  608.24   15.60
   9   3  -2  615.14   15.20
  -9   3   2  613.44   15.40
  -9   3   2  616.94   14.10
   9   3  -2  614.74   14.90
  -9   3   2  608.94   13.80
  -8  -3   2    4.60    1.60
  -8  -3   2    2.50    1.50
  -8  -3   2    1.90    1.30
   8  -3  -2    4.40    1.70
   8  -3  -2    4.00    1.00
  -8  -3   2    4.20    1.60
  -8   3   2    6.80    1.30
   8   3  -2    4.40    1.60
  -8   3   2    6.10    1.10
  -8   3   2    8.10    2.00
   8   3  -2    1.60    1.30
   8   3  -2    3.20    1.60
  -8   3   2    3.20    1.60
  -7  -3   2  425.66   10.90
  -7  -3   2  431.56   11.10
  -7  -3   2  426.16   11.30
  -7  -3   2  441.96   11.10
   7  -3  -2  439.06   10.10
   7  -3  -2  420.06   11.10
  -7   3   2  431.06    9.80
  -7   3   2  424.26   11.20
   7   3  -2  422.56   10.90
  -7   3   2  432.46   10.90
   7   3  -2  421.66   11.10
  -7   3   2  424.56   10.00
   7   3  -2  430.46   11.60
  -6  -3   2   14.50    2.10
  -6  -3   2   17.20    2.30
   6  -3  -2   16.70    2.10
  -6  -3   2   14.10    1.80
  -6  -3   2   15.40    2.10
   6   3  -2   15.50    2.20
  -6   3   2   12.20    1.80
  -6   3   2   16.30    2.10
  -6   3   2   14.20    1.40
   6   3  -2   17.50    2.30
  -6   3   2   14.80    1.50
   6   3  -2   18.60    2.10
  -5  -3   2 1348.47   28.60
  -5  -3   2 1312.37   27.80
   5  -3  -2 1334.87   28.10
  -5  -3   2 1319.77   28.20
  -5   3   2 1321.77   27.20
  -5   3   2 1315.77   28.20
   5   3  -2 1331.77   28.40
   5   3  -2 1353.26   28.10
  -5   3   2 1356.36   27.80
   5   3  -2 1304.17   28.60
  -5   3   2 1305.77   26.90
   4  -3  -2   37.20    2.30
  -4  -3   2   39.50    2.50
  -4  -3   2   40.90    2.40
  -4  -3   2   40.50    2.40
  -4  -3   2   38.40    2.10
  -4  -3   2   34.80    2.40
   4   3  -2   40.40    2.40
   4   3  -2   38.30    2.00
  -4   3   2   33.30    2.40
   4   3  -2   42.00    2.60
  -4   3   2   37.50    2.00
  -4   3   2   35.90    2.30
  -4   3   2   35.10    1.60
  -4   3   2   36.30    1.80
   4   3  -2   39.20    2.50
  -3  -3   2  116.89    3.90
   3  -3  -2  117.69    3.30
   3  -3  -2  116.19    3.80
   3  -3  -2  118.49    3.50
  -3  -3   2  114.29    3.40
  -3  -3   2  113.79    3.80
  -3  -3   2  111.09    4.00
  -3   3   2  121.09    3.40
   3   3  -2  116.69    4.10
   3   3  -2  115.69    3.40
  -3   3   2  119.29    4.00
   3   3  -2  109.29    3.80
   3   3  -2  117.99    4.20
  -3   3   2  121.19    3.20
  -3   3   2  119.79    3.80
   2  -3  -2  169.08    3.90
  -2  -3   2  168.38    4.10
   2  -3  -2  159.88    4.90
   2  -3  -2  162.18    4.50
   2  -3  -2  168.68    4.30
   2  -3  -2  168.68    3.80
  -2  -3   2  163.08    4.60
  -2  -3   2  168.28    4.70
   2  -3  -2  169.68    4.30
  -2  -3   2  167.68    4.80
  -2   3   2  177.38    4.30
   2   3  -2  168.78    4.90
   2   3  -2  169.98    4.70
  -2   3   2  166.88    4.90
  -2   3   2  169.48    4.20
  -2   3   2  171.88    4.60
  -2   3   2  162.78    4.40
   2   3  -2  170.48    4.10
   1  -3  -2 3162.88   62.19
  -1   3   2 3047.70   62.09
   0  -3  -2 1612.54   33.40
   0  -3   2 1631.44   32.70
   0  -3   2 1590.84   33.30
   0  -3  -2 1628.04   33.20
   0  -3  -2 1650.73   32.80
   0  -3   2 1634.74   32.60
   0  -3  -2 1654.13   32.80
   0  -3   2 1690.33   33.00
   0  -3  -2 1610.74   32.80
   0   3  -2 1672.23   32.80
   0   3  -2 1649.33   32.20
   0   3  -2 1619.54   33.00
   0   3   2 1573.44   32.90
   0   3  -2 1614.44   32.70
   0   3   2 1650.03   33.20
   0   3   2 1601.74   33.40
   0   3  -2 1641.14   33.40
  -1  -3  -2 9984.80  201.98
  -1  -3  -2 9999.00  202.08
   2  -3   2  335.07    8.50
  -2  -3  -2  340.17    8.40
   2  -3   2  347.97    7.20
  -2  -3  -2  346.67    8.20
   2  -3   2  348.77    8.10
  -2  -3  -2  347.77    8.10
  -2  -3  -2  346.27    8.50
   2   3   2  340.97    8.20
  -2   3  -2  346.77    8.10
  -2   3  -2  350.56    7.30
   2   3   2  340.57    8.20
   2   3   2  334.27    8.40
  -2   3  -2  337.37    7.60
  -2   3  -2  353.36    8.50
   2   3   2  338.97    8.40
  -3  -3  -2  201.58    5.60
  -3  -3  -2  202.88    5.80
  -3  -3  -2  201.38    5.50
   3  -3   2  195.88    5.80
  -3   3  -2  204.48    5.10
  -3   3  -2  213.88    5.90
   3   3   2  205.08    5.80
   3   3   2  198.28    5.40
   3   3   2  204.08    5.90
  -3   3  -2  199.48    5.20
   3   3   2  206.18    5.60
  -4  -3  -2  330.47    8.00
  -4  -3  -2  328.07    8.30
   4  -3   2  328.67    8.60
  -4  -3  -2  326.77    8.40
  -4  -3  -2  322.67    8.60
   4   3   2  328.27    8.60
   4   3   2  325.77    8.00
   4   3   2  327.17    8.60
  -4   3  -2  342.27    7.80
   4   3   2  320.17    8.60
  -4   3  -2  355.46    8.70
  -5  -3  -2  351.66    8.30
  -5  -3  -2  336.27    8.70
  -5  -3  -2  343.97    9.10
  -5  -3  -2  351.96    8.80
   5  -3   2  323.57    9.00
   5   3   2  348.47    9.10
   5   3   2  341.37    8.40
  -5   3  -2  334.97    8.00
  -5   3  -2  338.97    9.00
  -6  -3  -2  133.99    4.80
  -6  -3  -2  143.59    4.30
  -6  -3  -2  136.59    4.90
  -6  -3  -2  140.49    5.20
   6  -3   2  136.09    5.20
   6   3   2  137.89    4.40
  -6   3  -2  130.59    5.00
   6   3   2  140.19    5.20
   6   3   2  139.29    5.10
   7  -3   2  598.24   12.60
   7  -3   2  605.24   12.70
  -7  -3  -2  626.14   15.00
  -7  -3  -2  618.64   14.50
  -7  -3  -2  627.44   13.70
  -7  -3  -2  618.54   14.60
   7  -3   2  585.34   15.00
   7   3   2  625.84   15.00
  -7   3  -2  586.44   14.80
   7   3   2  620.24   13.90
   7   3   2  608.64   14.90
  -7   3  -2  602.74   14.70
   8  -3   2  139.09    3.90
  -8  -3  -2  148.29    5.50
   8  -3   2  135.89    3.70
  -8  -3  -2  139.19    4.50
  -8  -3  -2  143.09    5.80
   8   3   2  146.99    4.80
  -8   3  -2  135.99    5.80
   8   3   2  146.89    5.80
   8   3   2  142.09    5.60
  -8   3  -2  134.09    5.50
   9  -3   2  353.16    8.20
  -9  -3  -2  366.36   10.70
  -9  -3  -2  347.37    8.80
   9  -3   2  351.66    8.30
  -9  -3  -2  346.27    9.90
   9   3   2  357.96   10.30
   9   3   2  361.16    9.20
  -9   3  -2  345.87   10.30
   9   3   2  364.86   10.50
  -9   3  -2  338.87   10.40
  10  -3   2  206.28    5.70
 -10  -3  -2  212.58    7.30
  10  -3   2  203.28    5.50
 -10  -3  -2  203.38    7.70
 -10  -3  -2  206.98    6.10
 -10   3  -2  207.48    5.70
  10   3   2  203.88    7.60
 -10   3  -2  219.38    7.80
  10   3   2  202.88    6.30
  10   3   2  204.28    7.40
 -11  -3  -2  153.58    7.50
  11  -3   2  155.98    4.90
 -11  -3  -2  162.48    7.20
 -11  -3  -2  159.58    6.60
  11  -3   2  149.09    4.80
 -11  -3  -2  154.78    6.80
  11   3   2  159.38    5.50
 -11   3  -2  155.08    5.00
 -11   3  -2  157.38    7.00
  11   3   2  163.58    7.00
 -12  -3  -2   40.90    4.70
  12  -3   2   32.70    2.60
 -12  -3  -2   42.00    3.00
 -12  -3  -2   39.80    4.60
 -12  -3  -2   34.40    4.10
  12  -3   2   30.60    3.40
 -12   3  -2   33.30    2.80
 -12   3  -2   36.70    2.80
 -12   3  -2   37.00    4.20
  12   3   2   40.10    4.10
  12   3   2   42.70    3.20
  12   3   2   47.10    4.50
 -13  -3  -2   95.39    5.90
 -13  -3  -2   94.69    6.50
  13  -3   2   97.29    4.00
 -13  -3  -2   96.99    4.30
 -13  -3  -2  101.49    6.60
  13   3   2  108.09    6.30
 -13   3  -2   96.49    4.50
 -13   3  -2   98.79    4.10
  13   3   2  102.99    4.60
 -13   3  -2  103.79    6.50
  14  -3   2  158.88    5.80
 -14  -3  -2  170.58    7.80
 -14  -3  -2  157.38    5.70
 -14  -3  -2  140.89   12.70
 -14  -3  -2  164.38    8.60
 -14   3  -2  163.38    6.20
 -14   3  -2  168.18    5.50
  14   3   2  182.18    8.20
 -14   3  -2  155.08    9.30
  15  -3   2  108.99    4.80
 -15  -3  -2  105.19    7.90
 -15  -3  -2  123.09    7.70
 -15  -3  -2  111.59    7.00
 -15  -3  -2  109.09    4.80
 -15   3  -2  111.29    7.80
 -15   3  -2  103.99    4.40
 -15   3  -2   98.99    5.40
  15   3   2  101.69    6.90
  15   3   2  114.29    7.00
 -16  -3  -2   59.99    7.30
 -16  -3  -2   56.49    6.50
 -16  -3  -2   64.09    4.20
  16  -3   2   60.09    4.00
 -16  -3  -2   59.39    6.70
  16   3   2   60.79    6.30
 -16   3  -2   53.69    4.90
  16   3   2   74.49    6.60
 -16   3  -2   59.19    7.50
 -16   3  -2   61.99    3.70
 -17  -3  -2   44.70    4.10
 -17  -3  -2   42.30    5.50
 -17  -3  -2   37.40    6.20
 -17  -3  -2   33.00    5.50
  17   3   2   47.70    5.70
  17   3   2   30.50    5.20
 -17   3  -2   39.40    4.50
 -17   3  -2   33.50    3.20
 -17   3  -2   35.50    6.40
 -17   3  -2   34.50    2.90
 -18  -3  -2   24.30    6.10
  18  -3   2   21.20    4.20
 -18  -3  -2    8.40    8.20
  18  -3   2   21.50    3.40
 -18  -3  -2   27.80    5.40
 -18  -3  -2   24.60    5.30
 -18  -3  -2   27.70    3.20
 -18   3  -2   28.70    4.40
  18   3   2   34.00    5.30
  18   3   2   17.30    7.10
 -18   3  -2   23.50    6.20
 -19  -3  -2   38.20    6.70
  19  -3   2   31.40    4.10
 -19  -3  -2   24.40    6.80
 -19   3  -2   29.00    5.20
  19   3   2   27.30    5.70
 -19   3  -2   26.10    7.00
 -19  -4   2    2.20    4.60
  19  -4  -2   -2.80    3.10
 -19  -4   2   -8.20    6.00
 -19  -4   2   -5.50    5.00
 -19   4   2  -13.60    5.80
  19   4  -2   -8.30    5.50
 -19   4   2   -4.80    5.50
 -19   4   2    1.50    4.50
 -18  -4   2   26.00    5.60
  18  -4  -2   36.10    3.90
  18  -4  -2   39.80    5.00
 -18  -4   2   50.49    7.00
 -18  -4   2   38.30    5.20
 -18   4   2   27.50    6.10
 -18   4   2   38.30    5.10
  18   4  -2   38.10   11.20
  17  -4  -2   18.90    3.60
 -17  -4   2   18.10    5.00
 -17  -4   2    9.70    3.90
 -17  -4   2   14.30    5.40
 -17  -4   2   15.20    4.70
 -17   4   2   18.00    4.40
 -17   4   2    8.30    4.90
  17   4  -2   16.80    5.10
  17   4  -2    7.10    4.50
 -17   4   2   12.30    3.50
  16  -4  -2  106.39    5.10
 -16  -4   2  104.29    6.70
 -16  -4   2  120.99    8.40
 -16  -4   2  106.69    8.20
 -16  -4   2  102.29    9.10
 -16  -4   2  119.39    8.50
  16   4  -2  116.89    8.40
 -16   4   2  128.09    9.20
 -16   4   2  113.09    6.20
  16   4  -2   96.89    8.10
 -16   4   2   98.59    5.60
 -16   4   2  103.49    6.70
  15  -4  -2    6.30    2.10
 -15  -4   2    3.10    3.70
 -15  -4   2    1.90    2.80
 -15  -4   2    8.20    4.00
 -15  -4   2    8.20    3.70
 -15  -4   2    1.90    3.00
 -15   4   2    3.30    2.90
  15   4  -2    2.80    3.80
 -15   4   2    5.70    2.60
 -15   4   2    0.70    3.50
 -15   4   2    4.80    2.30
 -14  -4   2   99.39    5.80
 -14  -4   2  102.49    7.00
 -14  -4   2   99.19    6.70
 -14   4   2   97.09    7.30
 -14   4   2   84.49    4.60
 -14   4   2   87.69    5.70
 -14   4   2   88.99    4.90
  14   4  -2   89.49    5.80
  14   4  -2   86.89    6.70
 -13  -4   2  115.99    7.00
 -13  -4   2  109.49    6.90
 -13  -4   2  125.79    6.90
 -13  -4   2  119.89    6.00
 -13   4   2  124.89    7.40
  13   4  -2  117.89    7.00
  13   4  -2  112.09    6.20
 -13   4   2  122.59    5.00
 -13   4   2  116.19    5.20
 -12  -4   2  229.38    8.20
 -12  -4   2  234.78    9.10
 -12  -4   2  250.27    9.20
 -12  -4   2  257.27    9.60
 -12   4   2  234.18    7.20
  12   4  -2  252.97    9.60
 -12   4   2  234.28    7.30
 -12   4   2  240.88    9.50
  12   4  -2  244.58    8.70
 -11  -4   2   68.89    5.20
 -11  -4   2   61.49    4.30
 -11  -4   2   69.89    5.00
 -11  -4   2   66.79    5.00
  11   4  -2   65.89    4.40
 -11   4   2   69.39    3.50
  11   4  -2   66.29    5.10
  11   4  -2   74.59    4.70
 -11   4   2   67.09    5.20
 -11   4   2   72.89    3.60
 -10  -4   2  306.07    9.70
 -10  -4   2  305.07    9.80
 -10  -4   2  297.67   10.00
 -10  -4   2  308.27    9.30
 -10   4   2  318.57   10.10
  10   4  -2  302.57    9.60
  10   4  -2  302.27   10.20
  10   4  -2  303.77    9.30
 -10   4   2  300.57    8.00
 -10   4   2  291.87    7.90
 -10   4   2  331.67   11.00
  -9  -4   2    9.80    2.40
  -9  -4   2   11.10    2.10
  -9  -4   2   12.30    2.50
  -9  -4   2   13.10    2.30
  -9  -4   2   13.20    2.20
   9  -4  -2   15.40    1.90
  -9   4   2   20.20    3.20
   9   4  -2   14.40    2.20
   9   4  -2   15.50    2.70
  -9   4   2   15.80    1.90
  -9   4   2   18.00    2.80
   9   4  -2   12.00    2.60
  -9   4   2   16.70    1.90
  -8  -4   2  372.96   10.10
  -8  -4   2  355.36   10.50
   8  -4  -2  346.77    8.60
   8  -4  -2  361.56   10.10
  -8  -4   2  368.66   10.50
  -8  -4   2  373.36   10.10
  -8  -4   2  358.56   10.30
  -8   4   2  353.46   10.30
   8   4  -2  352.16   10.20
   8   4  -2  345.57   10.70
  -8   4   2  361.56   10.00
   8   4  -2  357.16   10.00
  -8   4   2  367.26    8.60
  -8   4   2  367.56    8.80
  -7  -4   2    4.50    1.50
  -7  -4   2    5.70    1.80
   7  -4  -2    3.50    1.00
   7  -4  -2    1.90    1.30
  -7  -4   2    4.10    1.60
  -7  -4   2    4.00    1.80
  -7  -4   2    6.20    1.80
  -7   4   2    2.90    1.60
   7   4  -2    6.00    2.00
  -7   4   2    3.90    1.00
  -7   4   2    3.50    0.90
   7   4  -2    7.20    1.70
   7   4  -2    3.70    1.60
  -7   4   2    5.30    1.90
  -7   4   2    2.30    1.40
  -6  -4   2  687.23   16.90
   6  -4  -2  681.03   15.20
  -6  -4   2  717.73   16.20
   6  -4  -2  735.73   16.60
  -6  -4   2  705.23   16.80
  -6  -4   2  710.23   16.70
  -6  -4   2  710.23   16.70
   6   4  -2  699.63   17.10
   6   4  -2  686.43   16.50
  -6   4   2  722.13   15.00
  -6   4   2  707.33   16.80
  -6   4   2  719.33   15.30
  -6   4   2  715.63   16.60
  -6   4   2  742.23   16.30
   6   4  -2  727.93   17.00
  -5  -4   2    0.80    1.30
  -5  -4   2   -0.30    1.00
  -5  -4   2    0.20    1.20
   5  -4  -2   -1.00    1.00
  -5  -4   2   -0.30    1.20
  -5  -4   2    0.50    1.00
   5  -4  -2    0.30    1.10
   5   4  -2   -1.00    1.00
  -5   4   2    0.10    0.80
   5   4  -2    0.30    1.30
   5   4  -2   -1.10    1.30
  -5   4   2   -1.10    1.00
  -5   4   2   -0.60    1.20
  -5   4   2   -0.80    1.00
  -5   4   2    0.10    0.60
   4  -4  -2  312.07    7.90
  -4  -4   2  295.97    8.10
  -4  -4   2  293.47    8.20
   4  -4  -2  309.77    7.80
  -4  -4   2  303.77    7.40
  -4  -4   2  285.67    8.20
  -4  -4   2  302.67    8.20
   4   4  -2  291.87    8.00
  -4   4   2  321.27    7.80
   4   4  -2  306.57    8.50
  -4   4   2  314.57    8.00
  -4   4   2  310.37    8.30
  -4   4   2  306.97    7.20
  -4   4   2  317.37    7.00
   4   4  -2  297.27    8.40
   3  -4  -2   29.00    1.60
  -3  -4   2   22.40    2.20
   3  -4  -2   27.60    2.40
  -3  -4   2   24.10    2.00
   3  -4  -2   27.90    1.80
  -3  -4   2   22.30    1.50
   3  -4  -2   26.30    2.00
  -3  -4   2   24.40    2.10
  -3  -4   2   24.70    2.20
  -3   4   2   28.50    1.50
  -3   4   2   28.60    1.70
  -3   4   2   30.40    1.90
   3   4  -2   23.30    2.30
  -3   4   2   27.70    2.00
   3   4  -2   24.00    2.20
   3   4  -2   25.50    2.10
  -3   4   2   28.40    2.40
  -2  -4   2  408.76    9.60
   2  -4  -2  417.06    8.50
   2  -4  -2  400.86    9.30
  -2  -4   2  402.36    9.80
   2  -4  -2  410.06    8.50
  -2  -4   2  404.26    8.60
  -2  -4   2  392.06   10.00
   2  -4  -2  403.96    9.30
   2  -4  -2  410.76   10.00
  -2  -4   2  405.56    9.50
   2  -4  -2  406.96    9.20
   2   4  -2  387.36   10.10
   2   4  -2  404.56    9.90
   2   4  -2  401.96    9.60
  -2   4   2  412.86    9.00
   2   4  -2  403.26    9.60
  -2   4   2  389.06    9.70
  -2   4   2  413.76    9.30
  -2   4   2  401.36    9.90
  -2   4   2  404.16    9.20
   1  -4  -2   39.80    2.50
   1  -4  -2   36.70    2.00
  -1  -4   2   43.90    2.00
   1  -4  -2   36.20    1.70
   1  -4  -2   35.30    1.90
   1  -4  -2   38.90    1.70
  -1  -4   2   43.90    2.20
  -1  -4   2   44.20    2.30
   1  -4  -2   39.30    1.90
  -1  -4   2   42.30    1.90
   1   4  -2   41.90    1.10
   1   4  -2   41.80    2.50
   1   4  -2   42.90    2.10
   1   4  -2   45.00    2.30
   1   4  -2   43.10    2.20
  -1   4   2   41.30    1.90
  -1   4   2   33.60    2.40
  -1   4   2   35.00    2.00
  -1   4   2   36.30    1.90
   0  -4   2   29.70    1.50
   0  -4   2   34.10    1.90
   0  -4  -2   29.60    1.60
   0  -4  -2   33.10    1.80
   0  -4  -2   34.40    2.40
   0  -4   2   30.60    1.40
   0  -4   2   27.30    1.70
   0  -4  -2   30.60    1.70
   0  -4  -2   30.40    2.00
   0   4  -2   29.30    1.70
   0   4  -2   29.60    0.90
   0   4   2   27.60    1.80
   0   4  -2   29.50    1.80
   0   4   2   30.70    2.30
   0   4   2   29.50    2.00
   0   4  -2   28.90    1.80
  -1  -4  -2   63.69    3.10
  -1  -4  -2   61.49    2.40
   1  -4   2   63.49    2.90
  -1  -4  -2   62.39    2.60
  -1  -4  -2   64.49    2.60
  -1  -4  -2   65.79    2.90
   1  -4   2   66.19    3.10
   1  -4   2   65.09    2.50
   1  -4   2   66.39    2.30
   1   4   2   63.39    3.00
   1   4   2   63.39    2.90
   1   4   2   62.79    2.70
   1   4   2   67.69    3.20
  -1   4  -2   64.59    3.00
  -1   4  -2   65.49    2.50
  -1   4  -2   67.09    2.20
  -1   4  -2   69.69    2.50
   2  -4   2 1168.48   24.60
  -2  -4  -2 1189.48   24.40
   2  -4   2 1134.09   24.00
  -2  -4  -2 1207.88   25.00
  -2  -4  -2 1183.78   24.90
   2  -4   2 1155.38   23.40
   2  -4   2 1170.48   25.00
  -2  -4  -2 1171.28   24.50
   2   4   2 1155.78   24.50
   2   4   2 1152.18   24.80
   2   4   2 1173.98   24.90
  -2   4  -2 1142.49   24.00
  -2   4  -2 1129.59   24.60
  -2   4  -2 1130.49   23.60
  -2   4  -2 1224.88   25.00
  -2   4  -2 1141.39   23.20
   2   4   2 1154.68   24.70
  -3  -4  -2   -0.20    1.20
  -3  -4  -2    1.10    0.90
  -3  -4  -2    1.20    1.00
   3  -4   2    3.80    1.40
   3   4   2    0.90    0.90
  -3   4  -2    1.70    0.50
   3   4   2    1.40    1.10
  -3   4  -2    1.80    0.90
  -3   4  -2    3.10    1.10
   3   4   2    1.20    1.10
   3   4   2    1.60    1.10
   3   4   2    1.20    0.80
  -3   4  -2    0.50    0.90
  -4  -4  -2  159.08    5.50
  -4  -4  -2  153.28    5.00
  -4  -4  -2  162.18    5.00
   4  -4   2  156.08    5.40
  -4  -4  -2  160.68    5.20
  -4   4  -2  169.38    5.50
   4   4   2  159.78    5.40
  -4   4  -2  164.08    4.90
  -4   4  -2  157.28    4.70
   4   4   2  165.68    5.50
   4   4   2  161.28    5.50
   4   4   2  159.18    5.10
  -4   4  -2  159.48    4.70
   5  -4   2    7.10    1.70
  -5  -4  -2    7.30    1.60
  -5  -4  -2    6.00    1.40
  -5  -4  -2    9.60    1.50
  -5  -4  -2    6.10    1.50
  -5   4  -2    5.40    1.30
   5   4   2    4.50    1.30
   5   4   2   10.10    2.10
  -5   4  -2    7.80    1.80
   5   4   2    8.60    1.80
   5   4   2    6.70    1.40
  -5   4  -2    7.00    1.30
  -5   4  -2    8.30    1.40
  -6  -4  -2  199.88    6.30
  -6  -4  -2  200.38    5.90
   6  -4   2  183.48    6.50
  -6  -4  -2  199.48    6.30
  -6  -4  -2  202.28    6.70
   6   4   2  197.08    6.00
  -6   4  -2  193.58    6.10
  -6   4  -2  193.58    6.60
   6   4   2  203.48    6.70
  -6   4  -2  194.58    5.60
   6   4   2  206.18    6.80
  -7  -4  -2   96.79    4.30
   7  -4   2   80.29    4.40
  -7  -4  -2   90.99    4.60
  -7  -4  -2   86.69    4.10
  -7  -4  -2   90.39    3.80
   7   4   2   92.09    3.90
   7   4   2   94.09    4.60
  -7   4  -2   89.89    4.60
   7   4   2   91.49    4.50
  -7   4  -2   95.69    4.30
  -7   4  -2   95.49    3.50
  -8  -4  -2  852.41   19.70
  -8  -4  -2  867.01   19.00
  -8  -4  -2  872.61   20.50
  -8  -4  -2  892.41   20.10
   8  -4   2  835.82   20.40
   8   4   2  827.42   20.20
  -8   4  -2  838.42   19.80
   8   4   2  855.81   19.20
  -8   4  -2  830.42   18.50
   8   4   2  836.92   20.40
  -8   4  -2  844.22   20.30
  -9  -4  -2   85.09    4.60
  -9  -4  -2   89.19    4.00
  -9  -4  -2   94.09    5.20
  -9  -4  -2   93.39    4.60
   9   4   2   92.39    5.10
   9   4   2   91.49    4.20
   9   4   2   84.19    4.90
  -9   4  -2   92.59    4.90
 -10  -4  -2  215.38    8.20
 -10  -4  -2  215.98    7.70
 -10  -4  -2  211.08    6.60
 -10  -4  -2  215.18    7.50
  10   4   2  221.88    8.20
  10   4   2  210.18    7.90
 -10   4  -2  205.48    7.80
  10   4   2  216.18    6.90
 -11  -4  -2    1.90    2.00
 -11  -4  -2    1.50    2.00
 -11  -4  -2    7.40    2.70
 -11  -4  -2    6.50    2.30
  11  -4   2    6.70    1.20
 -11  -4  -2    6.40    1.80
  11  -4   2    5.60    1.00
  11   4   2    5.90    1.90
 -11   4  -2    6.70    2.40
 -11   4  -2    4.30    1.30
  11   4   2    2.00    2.50
 -12  -4  -2  108.79    6.60
 -12  -4  -2  117.39    6.00
  12  -4   2  107.79    3.70
  12  -4   2  104.59    3.50
 -12  -4  -2  120.49    5.00
 -12  -4  -2  120.09    6.50
 -12  -4  -2  112.79    6.20
  12   4   2  110.39    5.00
 -12   4  -2  107.89    4.20
  12   4   2  119.39    6.50
 -12   4  -2  104.69    6.40
  13  -4   2    4.40    1.40
  13  -4   2    2.30    1.30
 -13  -4  -2    4.00    2.80
 -13  -4  -2    2.80    2.50
 -13  -4  -2    4.00    2.00
 -13  -4  -2    7.60    3.30
 -13  -4  -2    5.60    2.60
  13   4   2    5.50    2.10
  13   4   2    2.40    2.80
 -13   4  -2    4.90    2.70
 -13   4  -2    1.90    1.60
 -14  -4  -2   12.70    3.30
  14  -4   2   12.70    1.90
 -14  -4  -2   16.40    2.60
  14  -4   2   12.50    1.70
 -14  -4  -2   10.80    3.10
 -14  -4  -2   18.40    4.10
 -14   4  -2   12.50    3.50
  14   4   2   18.40    4.00
 -14   4  -2   10.50    2.30
  14   4   2   15.60    2.70
 -14   4  -2   10.70    2.20
 -15  -4  -2   44.20    5.90
  15  -4   2   35.80    2.80
 -15  -4  -2   37.20    4.80
 -15  -4  -2   31.60    4.20
 -15  -4  -2   40.20    3.90
 -15  -4  -2   42.90    5.20
  15  -4   2   34.40    3.20
 -15   4  -2   33.60    4.70
 -15   4  -2   38.60    3.80
 -15   4  -2   34.80    3.70
 -15   4  -2   41.80    3.10
  15   4   2   32.30    4.80
  15   4   2   39.90    5.30
 -16  -4  -2   69.19    8.20
 -16  -4  -2   76.99    7.70
 -16  -4  -2   71.09    7.40
  16  -4   2   59.09    3.90
  16  -4   2   59.49    3.60
 -16  -4  -2   71.09    6.90
 -16  -4  -2   70.59    4.80
  16   4   2   54.59    6.70
 -16   4  -2   63.59    4.90
 -16   4  -2   75.49    8.10
 -16   4  -2   59.89    3.60
  16   4   2   68.39    6.70
 -16   4  -2   61.89    4.30
 -17  -4  -2    6.20    4.60
  17  -4   2    2.80    2.30
 -17  -4  -2    8.00    5.60
 -17  -4  -2    8.20    4.30
 -17  -4  -2    7.60    2.80
 -17  -4  -2    7.80    4.30
  17  -4   2    6.80    2.20
 -17   4  -2    7.00    3.00
  17   4   2    5.70    4.80
 -17   4  -2    8.30    2.10
  17   4   2    6.40    3.80
 -17   4  -2   10.00    2.40
 -17   4  -2    2.70    4.60
  18  -4   2   32.20    3.30
 -18  -4  -2   32.90    6.30
 -18  -4  -2   27.70    5.80
  18   4   2   31.20    5.60
 -18   4  -2   27.90    6.50
 -18   4  -2   25.90    3.10
 -18   4  -2   29.50    4.60
 -18   4  -2   32.40    3.50
 -19  -4  -2    4.10    6.40
  19  -4   2    1.20    3.40
 -19  -4  -2    5.20    5.70
  19   4   2    4.20   11.30
 -19   4  -2    1.00    5.90
 -19   4  -2   12.10    6.60
 -18  -5   2    4.20    5.10
  18  -5  -2    6.20    3.50
 -18  -5   2    6.60    4.50
 -18  -5   2    6.00    5.60
 -18   5   2   -0.80    6.00
 -18   5   2    6.30    4.10
  18   5  -2   -2.20    5.30
 -18   5   2    1.80    4.70
  17  -5  -2   61.39    4.30
 -17  -5   2   70.69    8.60
  17  -5  -2   56.19    4.00
 -17  -5   2   62.99    6.90
 -17  -5   2   66.59    7.40
 -17  -5   2   57.99    8.20
  17   5  -2   63.49    8.50
 -17   5   2   58.09    7.10
  17   5  -2   62.49    7.80
 -17   5   2   61.19    5.90
 -17   5   2   54.19    7.10
  16  -5  -2    3.50    1.90
  16  -5  -2    3.40    2.00
 -16  -5   2    3.50    3.60
 -16  -5   2    1.50    4.80
 -16  -5   2    4.50    4.20
 -16  -5   2    7.50    4.00
  16   5  -2    8.00    4.80
 -16   5   2   10.00    4.90
 -16   5   2    2.90    2.80
 -16   5   2    6.60    4.20
  16   5  -2    4.90    4.20
  15  -5  -2   89.19    4.10
 -15  -5   2  101.39    8.50
 -15  -5   2  105.39    7.70
  15  -5  -2   96.09    4.30
 -15  -5   2   84.09    7.70
 -15  -5   2   90.99    6.30
 -15  -5   2  109.09    8.00
  15   5  -2   93.69    6.50
 -15   5   2   90.99    4.50
 -15   5   2   91.19    5.40
 -15   5   2  106.29    8.40
  15   5  -2   94.69    7.80
 -15   5   2   93.19    6.50
  15   5  -2   95.79    7.70
 -14  -5   2   13.30    6.40
 -14  -5   2   25.70    4.70
  14  -5  -2   22.90    2.50
 -14  -5   2   20.50    3.50
 -14  -5   2   16.90    4.00
 -14  -5   2   21.00    3.90
  14  -5  -2   21.50    2.70
 -14   5   2   21.60    2.90
  14   5  -2   24.40    3.80
  14   5  -2   28.50    5.00
 -14   5   2   29.00    4.80
 -14   5   2   28.10    3.60
 -13  -5   2   14.40    3.50
 -13  -5   2    6.20    2.50
  13  -5  -2   10.60    1.80
 -13  -5   2   20.00    3.70
 -13  -5   2   14.20    3.10
  13   5  -2   13.40    3.20
 -13   5   2   12.30    2.30
 -13   5   2   19.50    4.00
 -13   5   2   10.00    1.90
  13   5  -2   12.20    3.50
 -12  -5   2    9.90    3.10
  12  -5  -2    8.20    1.50
 -12  -5   2   13.20    2.70
 -12  -5   2    5.80    2.90
 -12  -5   2    8.10    2.80
 -12   5   2    8.90    1.70
  12   5  -2    5.10    2.70
  12   5  -2    7.60    2.50
 -12   5   2    7.50    1.80
  12   5  -2   11.50    2.90
 -12   5   2    9.30    3.20
 -11  -5   2  140.79    6.30
 -11  -5   2  132.29    7.00
  11  -5  -2  140.69    4.40
 -11  -5   2  145.59    6.90
 -11  -5   2  138.79    7.10
 -11  -5   2  144.69    6.70
  11   5  -2  144.79    7.20
 -11   5   2  144.09    5.00
 -11   5   2  141.19    4.70
  11   5  -2  147.69    6.70
  11   5  -2  140.89    6.30
 -11   5   2  143.89    7.10
 -10  -5   2    2.80    1.90
 -10  -5   2    6.90    2.40
  10  -5  -2    5.90    1.20
 -10  -5   2    7.40    2.80
 -10   5   2    6.10    1.30
  10   5  -2    3.90    2.20
  10   5  -2    3.90    2.70
 -10   5   2    6.60    1.40
  10   5  -2    2.50    1.90
 -10   5   2    3.80    2.20
 -10   5   2    4.60    2.50
  -9  -5   2  189.88    7.00
  -9  -5   2  194.48    7.60
  -9  -5   2  184.88    7.00
   9  -5  -2  190.98    5.10
  -9  -5   2  200.68    7.70
  -9  -5   2  191.48    7.30
   9   5  -2  190.38    7.30
   9   5  -2  187.78    7.80
  -9   5   2  193.78    5.50
  -9   5   2  199.08    7.50
   9   5  -2  189.68    7.10
  -9   5   2  193.28    7.40
  -9   5   2  202.98    7.60
  -9   5   2  198.48    5.40
  -8  -5   2    2.90    1.60
  -8  -5   2    3.90    1.80
   8  -5  -2    5.80    1.00
  -8  -5   2    2.10    1.90
  -8  -5   2    0.50    1.80
  -8  -5   2    3.50    1.60
  -8   5   2    3.90    1.10
  -8   5   2    3.80    2.10
   8   5  -2    2.80    1.90
   8   5  -2    6.30    2.20
  -8   5   2    5.30    2.10
  -8   5   2    5.60    1.10
  -8   5   2    2.00    1.80
   8   5  -2    3.80    1.70
  -7  -5   2  393.56   10.20
  -7  -5   2  400.06   11.20
   7  -5  -2  394.36    8.80
  -7  -5   2  376.06   10.70
  -7  -5   2  382.56   10.90
  -7  -5   2  389.86   10.90
   7  -5  -2  394.96   10.50
   7   5  -2  387.26   11.10
  -7   5   2  392.96   10.50
  -7   5   2  400.46    9.00
  -7   5   2  399.96   10.80
  -7   5   2  396.26   11.00
   7   5  -2  391.96   11.40
   7   5  -2  371.26   10.60
  -7   5   2  396.86    9.10
   6  -5  -2   60.79    3.40
  -6  -5   2   49.30    3.50
   6  -5  -2   56.29    3.40
  -6  -5   2   57.19    3.70
  -6  -5   2   55.69    3.70
  -6  -5   2   53.39    3.00
  -6  -5   2   54.59    3.40
   6  -5  -2   58.19    2.20
  -6   5   2   62.49    3.50
  -6   5   2   58.89    3.80
   6   5  -2   46.30    3.20
  -6   5   2   59.99    2.30
  -6   5   2   61.29    3.50
   6   5  -2   49.60    3.70
  -6   5   2   60.89    2.50
   6   5  -2   59.39    3.90
   5  -5  -2  447.26    9.70
  -5  -5   2  424.96   11.20
  -5  -5   2  427.66   10.30
  -5  -5   2  433.56   11.50
  -5  -5   2  427.76   11.30
   5  -5  -2  455.35   10.90
   5  -5  -2  441.56   11.00
  -5  -5   2  438.46   11.60
  -5   5   2  447.66    9.70
   5   5  -2  425.06   11.80
  -5   5   2  462.85   11.00
  -5   5   2  450.55   11.00
  -5   5   2  451.35   11.50
   5   5  -2  421.36   11.60
  -5   5   2  438.26    9.90
   5   5  -2  431.96   11.30
  -4  -5   2  101.99    4.30
  -4  -5   2  104.49    4.50
  -4  -5   2   97.89    3.40
  -4  -5   2  107.19    4.30
   4  -5  -2  110.89    4.10
  -4  -5   2  104.29    4.50
   4  -5  -2  110.69    4.00
  -4   5   2  118.49    4.10
  -4   5   2  108.99    4.10
  -4   5   2  113.39    4.60
   4   5  -2  103.39    4.60
   4   5  -2  103.89    4.30
  -4   5   2  110.59    3.50
   4   5  -2   95.69    4.60
  -4   5   2  110.29    3.30
  -3  -5   2  381.46    9.70
   3  -5  -2  385.06    8.80
  -3  -5   2  376.26    9.50
  -3  -5   2  355.66    9.90
   3  -5  -2  388.36    9.30
   3  -5  -2  380.96    9.10
  -3  -5   2  375.16    9.90
  -3  -5   2  379.16    8.40
   3  -5  -2  389.46   10.00
   3   5  -2  385.56    9.70
  -3   5   2  376.56    8.70
   3   5  -2  377.36   10.10
   3   5  -2  385.46    9.80
  -3   5   2  389.66   10.00
   3   5  -2  370.86   10.10
  -3   5   2  376.86    8.90
  -3   5   2  400.26    9.30
  -3   5   2  393.86    9.20
  -2  -5   2   36.20    2.40
   2  -5  -2   33.40    1.30
  -2  -5   2   33.00    2.20
   2  -5  -2   30.60    2.00
  -2  -5   2   35.10    2.40
   2  -5  -2   30.70    1.30
  -2  -5   2   35.60    2.20
   2  -5  -2   33.80    2.70
   2  -5  -2   34.20    2.10
  -2  -5   2   37.70    2.70
  -2   5   2   33.90    2.70
   2   5  -2   33.40    2.40
   2   5  -2   36.10    2.70
   2   5  -2   36.00    2.30
  -2   5   2   31.80    1.90
   2   5  -2   36.00    2.60
  -2   5   2   32.20    2.00
  -2   5   2   29.80    2.00
   1  -5  -2   49.30    3.00
  -1  -5   2   43.90    2.50
   1  -5  -2   50.49    2.00
  -1  -5   2   47.40    2.20
   1  -5  -2   49.80    2.40
   1  -5  -2   47.70    2.40
  -1  -5   2   43.50    2.50
   1  -5  -2   48.20    2.00
  -1  -5   2   49.60    2.90
  -1  -5   2   43.30    2.10
   1  -5  -2   46.20    2.10
  -1   5   2   46.90    2.20
   1   5  -2   43.70    2.50
   1   5  -2   44.30    2.40
   1   5  -2   45.70    2.70
  -1   5   2   48.60    2.10
  -1   5   2   45.30    2.50
  -1   5   2   44.50    2.90
   1   5  -2   41.60    2.80
   0  -5  -2   16.00    2.00
   0  -5   2   15.80    2.10
   0  -5   2   16.80    1.70
   0  -5   2   20.20    1.90
   0  -5   2   17.50    1.30
   0  -5  -2   15.20    1.40
   0  -5  -2   19.90    1.90
   0  -5  -2   15.30    1.50
   0  -5   2   17.20    1.30
   0  -5  -2   16.70    1.60
   0   5  -2   15.80    1.80
   0   5   2   16.30    1.90
   0   5  -2   15.80    2.00
   0   5   2   16.90    1.70
   0   5  -2   17.00    1.60
   0   5  -2   17.20    1.80
   0   5   2   18.00    2.20
   0   5   2   19.80    2.30
   1  -5   2 1180.58   24.60
  -1  -5  -2 1228.58   25.00
  -1  -5  -2 1237.68   25.10
  -1  -5  -2 1205.48   25.80
   1  -5   2 1194.58   25.00
  -1  -5  -2 1218.38   24.50
   1  -5   2 1204.98   25.90
   1  -5   2 1201.28   25.70
  -1   5  -2 1111.09   23.70
  -1   5  -2 1193.78   24.50
   1   5   2 1225.88   25.60
   1   5   2 1198.28   25.80
  -1   5  -2 1156.38   24.80
  -1   5  -2 1178.38   24.90
   1   5   2 1216.38   25.80
   1   5   2 1181.98   25.20
  -1   5  -2 1146.89   25.70
  -2  -5  -2   72.69    3.70
  -2  -5  -2   70.79    3.20
   2  -5   2   78.69    3.10
   2  -5   2   70.59    3.70
  -2  -5  -2   75.39    3.30
   2   5   2   74.69    3.50
   2   5   2   69.19    3.50
  -2   5  -2   77.29    2.40
  -2   5  -2   72.59    3.50
   2   5   2   67.29    3.30
  -2   5  -2   76.89    3.10
   2   5   2   74.09    3.80
   2   5   2   73.69    3.60
  -2   5  -2   80.19    2.70
  -2   5  -2   82.49    2.40
  -2   5  -2   78.39    2.40
  -3  -5  -2  750.12   16.50
   3  -5   2  706.53   16.90
   3  -5   2  726.43   16.10
  -3  -5  -2  746.83   17.00
  -3  -5  -2  743.13   16.40
   3   5   2  750.42   16.90
  -3   5  -2  711.23   16.60
   3   5   2  725.13   17.00
  -3   5  -2  707.23   15.50
   3   5   2  732.43   17.00
  -3   5  -2  742.23   17.00
  -3   5  -2  720.13   15.10
   3   5   2  751.22   16.70
  -3   5  -2  707.43   16.00
   3   5   2  739.43   16.90
  -3   5  -2  715.83   14.70
  -4  -5  -2   16.50    2.10
  -4  -5  -2   18.90    2.20
  -4  -5  -2   17.20    2.00
   4  -5   2   20.60    2.50
   4   5   2   20.80    2.50
  -4   5  -2   19.30    2.00
  -4   5  -2   20.70    2.20
  -4   5  -2   21.60    1.90
   4   5   2   14.20    2.10
   4   5   2   19.60    2.30
   4   5   2   13.70    1.70
  -4   5  -2   22.20    2.60
  -5  -5  -2    7.10    1.60
  -5  -5  -2    5.60    1.80
   5  -5   2    3.40    1.60
  -5  -5  -2    6.50    1.50
  -5  -5  -2    7.10    1.70
  -5   5  -2    5.40    1.40
  -5   5  -2    4.80    1.40
   5   5   2    6.80    1.60
  -5   5  -2    4.80    1.20
  -5   5  -2    7.30    2.00
   5   5   2    5.00    1.60
   5   5   2    4.20    1.40
   5   5   2    4.60    1.70
   6  -5   2   39.10    3.20
  -6  -5  -2   38.70    3.00
  -6  -5  -2   41.00    2.90
  -6  -5  -2   40.40    3.10
  -6  -5  -2   32.40    3.30
  -6   5  -2   47.00    3.60
  -6   5  -2   39.90    2.80
   6   5   2   39.40    2.90
   6   5   2   39.90    3.30
  -6   5  -2   38.60    2.80
  -6   5  -2   40.50    2.70
   6   5   2   37.70    3.30
  -7  -5  -2  193.08    6.20
  -7  -5  -2  194.18    6.70
   7  -5   2  183.68    6.90
  -7  -5  -2  199.78    7.20
  -7  -5  -2  194.08    6.60
  -7   5  -2  192.28    6.40
  -7   5  -2  186.68    6.30
   7   5   2  184.28    6.90
   7   5   2  197.38    6.40
  -7   5  -2  181.48    6.90
  -7   5  -2  183.38    5.90
   7   5   2  201.28    7.20
  -8  -5  -2   25.40    3.30
  -8  -5  -2   26.70    3.00
  -8  -5  -2   25.80    3.20
  -8  -5  -2   23.90    2.80
  -8   5  -2   27.00    3.10
   8   5   2   21.70    2.80
  -8   5  -2   26.70    3.50
  -8   5  -2   27.60    2.50
  -8   5  -2   22.90    2.90
   8   5   2   25.50    3.30
   8   5   2   29.90    2.90
  -9  -5  -2   92.09    5.10
  -9  -5  -2  100.39    5.60
   9  -5   2   91.29    5.30
  -9  -5  -2  109.19    4.70
  -9  -5  -2  106.89    5.30
  -9   5  -2   93.49    4.10
   9   5   2   99.99    5.60
  -9   5  -2   96.29    5.10
   9   5   2   94.89    5.40
   9   5   2  104.89    4.80
 -10  -5  -2   12.50    2.40
 -10  -5  -2   15.60    2.40
 -10  -5  -2    9.20    2.40
 -10  -5  -2   12.90    2.70
 -10  -5  -2   19.30    3.00
  10   5   2   18.50    2.70
 -10   5  -2   17.00    2.20
 -10   5  -2   13.60    2.60
  10   5   2   13.50    2.70
 -11  -5  -2  137.69    5.60
 -11  -5  -2  139.69    6.60
 -11  -5  -2  119.09    6.80
 -11  -5  -2  137.49    6.40
 -11  -5  -2  142.29    6.70
  11   5   2  134.09    6.80
  11   5   2  140.19    6.00
  11   5   2  131.69    7.00
 -11   5  -2  128.19    4.90
 -11   5  -2  125.89    4.00
 -11   5  -2  135.99    6.80
 -12  -5  -2    2.80    2.30
 -12  -5  -2    1.20    1.90
 -12  -5  -2   -1.80    1.70
 -12  -5  -2   -2.20    2.30
  12   5   2   -0.10    2.50
  12   5   2    1.80    1.90
 -12   5  -2   -1.00    1.50
 -12   5  -2    0.70    1.20
 -12   5  -2   -1.10    2.30
  12   5   2   -0.40    2.50
 -13  -5  -2  121.99    5.50
 -13  -5  -2  120.79    7.00
 -13  -5  -2  108.59    6.60
 -13  -5  -2  120.09    6.90
  13   5   2  121.29    7.20
 -13   5  -2  108.79    4.40
 -13   5  -2  105.79    4.70
 -13   5  -2  110.39    7.20
  13   5   2  121.29    5.90
 -14  -5  -2   14.30    2.80
 -14  -5  -2    9.40    3.50
 -14  -5  -2   11.40    4.90
 -14  -5  -2   14.30    3.40
 -14   5  -2   13.70    2.30
  14   5   2   14.10    3.60
  14   5   2   11.00    2.80
 -14   5  -2   13.30    2.40
 -14   5  -2   12.00    3.70
 -15  -5  -2   16.00    3.80
 -15  -5  -2   10.00    4.70
 -15  -5  -2   11.60    3.60
 -15  -5  -2   15.10    4.00
 -15  -5  -2   18.00    3.10
  15   5   2   11.60    3.70
 -15   5  -2    8.80    2.70
  15   5   2    7.00    3.50
 -15   5  -2    6.30    4.10
 -15   5  -2   13.60    2.50
 -15   5  -2    9.80    2.30
  15   5   2   15.50    3.20
 -16  -5  -2   11.90    3.20
 -16  -5  -2    9.80    4.00
 -16  -5  -2   16.00    4.40
 -16  -5  -2   21.80    4.60
 -16   5  -2    9.30    2.90
 -16   5  -2   12.40    2.80
  16   5   2   13.50    4.40
 -16   5  -2   13.40    2.50
  16   5   2   19.50    3.40
 -16   5  -2   12.90    4.90
  16   5   2   15.30    5.10
 -17  -5  -2   48.30    6.30
 -17  -5  -2   35.60    8.00
 -17  -5  -2   33.30    5.90
 -17  -5  -2   35.10    5.80
 -17   5  -2   42.80    4.50
 -17   5  -2   37.90    4.30
  17   5   2   57.09    9.90
 -17   5  -2   25.30    5.50
 -17   5  -2   30.90    3.90
 -18  -5  -2   -2.60    5.20
 -18  -5  -2    7.20    5.40
 -18   5  -2    4.00    5.90
  18   5   2    4.50    5.00
 -18   5  -2    2.00    2.80
 -18   5  -2    1.90    2.40
 -18   5  -2    3.60    3.70
 -18  -6   2    6.20    5.30
 -18  -6   2    3.80    5.90
 -18  -6   2    7.00    5.70
 -18   6   2    2.20    5.40
 -18   6   2  -11.30    6.40
 -18   6   2   -0.60    5.80
  18   6  -2    1.70    6.30
 -18   6   2    6.20    4.20
 -17  -6   2    7.50    4.90
 -17  -6   2    5.30    5.00
 -17  -6   2    0.60    4.50
 -17   6   2    0.20    4.70
 -17   6   2    0.10    3.40
 -17   6   2   -2.80    5.40
 -17   6   2    0.40    5.30
  17   6  -2   -5.40    4.50
 -16  -6   2   45.20    5.90
 -16  -6   2   42.30    5.60
 -16  -6   2   44.40    6.60
 -16  -6   2   46.20    6.60
 -16   6   2   33.30    5.90
  16   6  -2   44.30    6.60
  16   6  -2   43.60    5.50
 -16   6   2   47.50    5.00
 -16   6   2   49.99    6.70
  16   6  -2   39.40    6.20
 -15  -6   2   59.69    7.00
 -15  -6   2   62.29    7.40
 -15  -6   2   47.20    5.30
 -15  -6   2   54.69    6.90
  15   6  -2   52.09    6.20
  15   6  -2   57.79    7.00
 -15   6   2   44.40    5.90
  15   6  -2   54.49    6.20
 -15   6   2   59.69    7.50
 -15   6   2   57.89    4.80
 -14  -6   2   18.70    4.60
 -14  -6   2   13.60    3.50
 -14  -6   2    8.40    3.60
 -14  -6   2    5.60    3.30
 -14  -6   2    7.20    3.70
 -14   6   2   12.90    4.30
 -14   6   2   12.90    4.10
  14   6  -2    5.70    3.80
  14   6  -2   12.40    4.10
 -14   6   2   10.30    1.80
  14   6  -2    5.40    3.30
 -14   6   2   11.30    2.50
 -13  -6   2  133.09    7.00
 -13  -6   2  128.79    8.10
 -13  -6   2  142.39    7.60
 -13  -6   2  137.29    7.80
 -13  -6   2  126.39    8.00
 -13   6   2  124.69    5.40
 -13   6   2  133.89    8.30
  13   6  -2  143.59    8.20
 -13   6   2  130.69    4.60
  13   6  -2  114.69    7.20
 -12  -6   2   21.30    3.40
 -12  -6   2   13.50    2.90
 -12  -6   2   22.40    3.80
  12   6  -2   22.70    3.80
 -12   6   2   21.60    2.50
 -12   6   2   29.90    4.30
 -12   6   2   19.20    3.70
  12   6  -2   19.00    3.40
 -12   6   2   18.60    2.20
  12   6  -2   22.40    4.20
 -11  -6   2   28.70    4.10
 -11  -6   2   28.40    3.50
 -11  -6   2   30.50    4.50
 -11  -6   2   21.30    3.40
 -11  -6   2   33.20    4.10
 -11   6   2   28.90    2.70
  11   6  -2   24.70    4.10
 -11   6   2   32.10    4.20
 -11   6   2   28.50    2.30
  11   6  -2   28.30    3.70
  11   6  -2   31.00    4.00
 -11   6   2   26.70    3.70
 -10  -6   2   35.30    4.10
 -10  -6   2   27.90    3.80
 -10  -6   2   38.20    4.20
 -10  -6   2   37.30    4.00
  10   6  -2   38.20    4.60
 -10   6   2   38.40    4.50
  10   6  -2   33.60    4.20
  10   6  -2   35.90    3.90
 -10   6   2   34.50    2.60
 -10   6   2   32.00    2.20
 -10   6   2   36.60    4.60
  -9  -6   2   16.50    2.50
  -9  -6   2   18.10    2.70
  -9  -6   2   14.80    2.60
  -9  -6   2   20.10    3.50
  -9  -6   2   21.30    3.30
   9   6  -2   17.20    3.40
  -9   6   2   23.00    3.20
   9   6  -2   20.70    3.60
  -9   6   2   21.20    2.10
  -9   6   2   22.70    1.90
   9   6  -2   22.70    3.40
  -9   6   2   22.20    3.20
  -9   6   2   22.70    3.50
  -8  -6   2  114.19    5.50
  -8  -6   2  107.39    5.40
  -8  -6   2  109.69    5.70
   8  -6  -2  114.19    3.10
  -8  -6   2  116.79    5.90
  -8  -6   2  113.89    4.90
  -8   6   2  111.79    3.70
  -8   6   2  118.39    3.60
  -8   6   2  108.49    5.60
  -8   6   2  113.89    5.50
   8   6  -2  116.19    6.00
  -8   6   2  114.69    5.70
   8   6  -2  106.89    5.70
   8   6  -2  110.69    5.30
   7  -6  -2   81.49    4.40
   7  -6  -2   87.29    4.30
  -7  -6   2   85.89    4.70
  -7  -6   2   77.79    4.70
  -7  -6   2   82.69    4.70
  -7  -6   2   81.89    3.90
  -7  -6   2   87.19    4.80
   7  -6  -2   88.89    2.70
   7   6  -2   78.29    4.50
  -7   6   2   86.49    4.80
  -7   6   2   88.29    4.70
   7   6  -2   76.79    4.80
  -7   6   2   77.89    3.50
  -7   6   2   89.69    3.10
   7   6  -2   83.39    5.00
  -7   6   2   86.29    4.60
   6  -6  -2   93.79    4.20
  -6  -6   2   88.09    4.80
   6  -6  -2   93.69    4.40
   6  -6  -2   92.69    2.90
  -6  -6   2   86.19    4.60
  -6  -6   2   91.09    3.70
  -6  -6   2  103.59    4.80
  -6  -6   2   94.79    4.80
   6   6  -2   92.69    5.00
  -6   6   2   98.69    4.50
   6   6  -2   94.19    5.00
  -6   6   2   94.99    3.30
  -6   6   2  102.49    4.60
   6   6  -2   91.69    4.50
  -6   6   2   97.59    4.80
  -6   6   2   93.39    3.10
   5  -6  -2  331.47    8.80
  -5  -6   2  305.97    9.50
   5  -6  -2  330.97    7.70
   5  -6  -2  329.87    9.00
  -5  -6   2  314.17    9.20
  -5  -6   2  313.87    8.10
  -5  -6   2  328.17    9.40
  -5  -6   2  324.37    9.60
  -5   6   2  335.97    7.70
   5   6  -2  327.67   10.00
  -5   6   2  337.37    9.00
  -5   6   2  328.77    7.90
   5   6  -2  322.57    9.90
   5   6  -2  312.37    9.30
  -5   6   2  342.27    9.60
  -5   6   2  341.37    8.90
  -4  -6   2  160.78    5.60
   4  -6  -2  163.08    6.00
   4  -6  -2  157.28    5.00
  -4  -6   2  149.49    5.80
   4  -6  -2  157.48    5.30
  -4  -6   2  153.68    5.40
  -4  -6   2  157.38    6.00
  -4  -6   2  158.38    5.70
  -4  -6   2  154.78    4.40
  -4   6   2  163.68    6.00
   4   6  -2  164.58    6.10
  -4   6   2  160.58    4.50
  -4   6   2  161.48    4.70
   4   6  -2  149.69    5.50
  -4   6   2  162.88    5.20
   4   6  -2  152.78    6.10
  -4   6   2  171.68    5.50
   3  -6  -2   48.70    2.60
  -3  -6   2   47.50    2.80
  -3  -6   2   49.40    3.20
  -3  -6   2   49.10    1.80
  -3  -6   2   48.70    3.30
   3  -6  -2   52.29    2.40
   3  -6  -2   51.59    3.50
  -3  -6   2   47.80    3.10
   3  -6  -2   54.79    2.90
  -3  -6   2   52.99    3.00
  -3   6   2   51.49    3.40
   3   6  -2   46.70    3.30
  -3   6   2   55.19    2.40
  -3   6   2   46.80    2.60
   3   6  -2   53.49    3.10
   3   6  -2   44.60    3.10
   3   6  -2   49.40    3.60
  -3   6   2   55.29    2.60
  -2  -6   2   97.29    3.60
  -2  -6   2   91.99    4.40
   2  -6  -2   93.29    3.30
  -2  -6   2   96.49    3.70
   2  -6  -2  100.69    4.50
   2  -6  -2   95.59    2.40
  -2  -6   2   92.69    4.00
  -2  -6   2   91.79    4.00
   2  -6  -2  103.39    3.60
   2  -6  -2  102.79    2.50
   2  -6  -2   99.09    3.80
  -2   6   2  102.39    4.40
  -2   6   2   95.89    3.60
  -2   6   2   99.99    3.40
   2   6  -2   97.39    4.10
   2   6  -2   91.79    4.50
  -2   6   2   96.79    3.40
   2   6  -2   95.59    3.90
   2   6  -2   93.19    4.20
  -1  -6   2   34.20    2.10
   1  -6  -2   38.70    1.90
  -1  -6   2   33.60    2.50
   1  -6  -2   39.20    2.00
  -1  -6   2   32.00    2.50
  -1  -6   2   32.80    2.80
  -1  -6   2   32.10    2.00
   1  -6  -2   42.50    2.50
   1  -6  -2   33.20    2.90
   1  -6  -2   36.90    1.80
  -1   6   2   35.20    3.00
  -1   6   2   35.20    2.20
   1   6  -2   33.30    2.30
   1   6  -2   36.50    2.60
  -1   6   2   35.50    2.00
  -1   6   2   38.10    2.50
   1   6  -2   30.90    2.90
  -1   6   2   32.50    2.90
   1   6  -2   36.00    2.60
   0  -6  -2   81.79    2.80
   0  -6   2   76.09    3.30
   0  -6   2   64.29    3.90
   0  -6   2   75.19    2.50
   0  -6  -2   81.99    3.00
   0  -6  -2   77.99    4.00
   0  -6  -2   78.49    3.00
   0  -6  -2   82.39    3.40
   0  -6   2   78.29    3.50
   0  -6   2   74.79    3.90
   0  -6   2   75.29    2.60
   0   6   2   80.49    4.00
   0   6   2   71.49    3.90
   0   6  -2   78.99    4.00
   0   6  -2   74.39    3.40
   0   6   2   79.99    3.30
   0   6  -2   76.29    3.50
   0   6  -2   75.99    3.20
   0   6   2   83.19    3.60
  -1  -6  -2  548.15   13.40
  -1  -6  -2  529.65   12.20
   1  -6   2  523.75   13.30
   1  -6   2  529.45   13.20
  -1  -6  -2  528.95   12.30
  -1  -6  -2  536.45   11.60
   1  -6   2  542.05   12.50
  -1   6  -2  518.55   12.40
   1   6   2  530.55   12.90
   1   6   2  528.75   12.60
   1   6   2  515.05   13.30
  -1   6  -2  542.85   12.00
  -1   6  -2  541.95   13.40
   1   6   2  526.05   12.90
   1   6   2  543.95   13.30
  -1   6  -2  532.35   12.30
  -2  -6  -2  860.21   19.50
   2  -6   2  833.02   19.50
  -2  -6  -2  857.61   18.80
  -2  -6  -2  860.01   17.80
  -2  -6  -2  877.31   18.70
   2  -6   2  834.22   18.60
   2   6   2  861.61   19.60
  -2   6  -2  798.92   17.60
   2   6   2  869.01   19.60
  -2   6  -2  817.42   19.30
   2   6   2  843.02   19.00
  -2   6  -2  843.02   18.60
  -2   6  -2  834.42   17.90
   2   6   2  861.61   19.40
   2   6   2  867.91   19.30
  -2   6  -2  821.32   17.70
  -2   6  -2  821.82   18.00
  -2   6  -2  825.02   17.30
   3  -6   2  114.59    5.00
   3  -6   2  116.09    4.40
  -3  -6  -2  119.39    4.60
  -3  -6  -2  114.49    4.50
  -3  -6  -2  120.99    5.10
   3   6   2  113.39    4.90
  -3   6  -2  118.39    3.20
  -3   6  -2  120.79    3.50
  -3   6  -2  115.99    4.90
  -3   6  -2  119.19    4.40
   3   6   2  116.09    5.10
  -3   6  -2  119.09    3.30
  -3   6  -2  119.69    3.40
  -3   6  -2  118.59    3.60
   3   6   2  111.39    4.90
   3   6   2  116.99    5.00
  -4  -6  -2   78.59    3.90
   4  -6   2   70.89    4.10
  -4  -6  -2   82.29    3.90
  -4  -6  -2   83.09    4.40
  -4   6  -2   76.79    3.90
  -4   6  -2   76.89    2.30
   4   6   2   79.89    4.20
   4   6   2   80.29    4.20
   4   6   2   84.69    4.20
  -4   6  -2   78.69    4.30
  -4   6  -2   74.09    2.20
   4   6   2   79.09    4.40
  -4   6  -2   73.79    3.50
  -4   6  -2   74.09    2.10
  -4   6  -2   73.39    3.10
  -5  -6  -2    7.60    1.70
  -5  -6  -2   12.80    2.40
   5  -6   2    5.80    1.80
  -5  -6  -2    9.50    1.90
  -5   6  -2   10.30    1.60
  -5   6  -2   13.10    2.60
   5   6   2   10.00    2.30
   5   6   2   10.10    2.10
   5   6   2    9.50    2.00
  -5   6  -2    8.90    1.70
   5   6   2    8.60    2.00
  -5   6  -2    8.60    1.90
  -6  -6  -2   43.00    3.30
  -6  -6  -2   43.60    3.80
   6  -6   2   35.40    3.20
  -6  -6  -2   41.30    3.20
  -6  -6  -2   43.40    3.40
   6   6   2   37.80    3.50
   6   6   2   41.60    3.80
   6   6   2   40.30    3.60
  -6   6  -2   43.70    2.90
   6   6   2   42.30    3.40
  -6   6  -2   36.10    3.00
  -6   6  -2   41.10    3.00
  -6   6  -2   40.00    4.10
  -7  -6  -2    8.10    2.10
  -7  -6  -2    5.50    2.00
  -7  -6  -2    7.90    2.10
  -7  -6  -2    6.10    1.80
   7   6   2    9.30    2.30
   7   6   2   10.70    2.50
  -7   6  -2    9.00    1.90
   7   6   2    8.10    2.40
  -7   6  -2   10.70    2.00
  -7   6  -2   10.40    2.00
  -7   6  -2    8.60    2.50
  -8  -6  -2  187.18    6.60
  -8  -6  -2  189.98    7.50
  -8  -6  -2  187.28    7.10
   8  -6   2  174.88    7.20
  -8  -6  -2  187.28    7.00
   8   6   2  186.08    6.90
   8   6   2  184.18    7.40
  -8   6  -2  175.88    6.50
   8   6   2  178.98    7.50
  -8   6  -2  175.08    6.10
  -8   6  -2  185.08    6.70
  -9  -6  -2   -0.20    1.70
  -9  -6  -2    0.90    1.90
   9  -6   2    0.50    2.00
  -9  -6  -2    2.40    2.10
  -9  -6  -2    0.60    2.10
   9   6   2   -1.20    1.80
  -9   6  -2   -0.90    1.70
  -9   6  -2    2.80    1.80
   9   6   2   -0.90    1.80
   9   6   2   -0.10    1.80
  -9   6  -2    1.20    1.60
 -10  -6  -2  139.89    5.90
 -10  -6  -2  136.59    7.00
 -10  -6  -2  143.29    6.20
 -10  -6  -2  138.09    6.70
 -10  -6  -2  138.69    6.40
 -10   6  -2  138.79    6.50
  10   6   2  139.59    7.00
 -10   6  -2  138.99    5.40
  10   6   2  142.19    7.00
  10   6   2  139.69    6.20
 -10   6  -2  124.79    6.10
 -11  -6  -2    1.90    2.30
 -11  -6  -2    0.30    2.00
 -11  -6  -2   -1.20    1.90
 -11   6  -2   -1.40    1.80
 -11   6  -2    2.70    2.10
 -11   6  -2   -0.50    0.90
  11   6   2    2.90    2.60
 -11   6  -2   -0.50    2.20
  11   6   2   -0.40    2.10
  11   6   2   -1.20    2.50
 -12  -6  -2   23.80    4.00
 -12  -6  -2   21.30    3.70
 -12  -6  -2   20.70    3.20
  12   6   2   22.10    4.30
 -12   6  -2   16.90    2.10
 -12   6  -2   20.30    3.50
 -12   6  -2   15.50    2.60
  12   6   2   23.30    4.40
 -12   6  -2   19.10    3.60
  12   6   2   28.10    3.60
 -13  -6  -2    1.00    2.40
 -13  -6  -2   -4.20    2.70
 -13  -6  -2   -0.50    2.70
  13   6   2   -1.40    2.50
  13   6   2   -2.10    2.60
 -13   6  -2   -1.20    1.40
 -13   6  -2    1.50    3.00
  13   6   2    4.30    3.10
 -13   6  -2    2.80    2.10
 -14  -6  -2    4.00    4.10
 -14  -6  -2    6.30    3.40
 -14  -6  -2    6.10    2.90
 -14  -6  -2    8.90    3.50
 -14  -6  -2    4.20    3.50
 -14   6  -2    3.70    3.60
  14   6   2    7.30    3.60
  14   6   2    7.80    4.20
 -14   6  -2    7.00    2.20
  14   6   2   11.90    3.20
 -14   6  -2    7.70    1.90
 -15  -6  -2   -1.60    3.50
 -15  -6  -2    0.50    3.70
 -15  -6  -2   -4.70    3.50
 -15  -6  -2   -2.90    2.60
 -15  -6  -2   -4.00    4.50
  15   6   2    0.50    4.40
 -15   6  -2    0.80    2.20
  15   6   2    3.10    3.00
 -15   6  -2    0.10    3.70
 -15   6  -2    0.40    2.00
 -16  -6  -2   30.10    5.50
 -16  -6  -2   34.80    5.70
 -16  -6  -2   29.50    5.20
 -16  -6  -2   24.10    6.10
 -16   6  -2   32.70    3.60
 -16   6  -2   32.40    4.20
 -16   6  -2   31.30    4.00
  16   6   2   27.80    5.70
 -16   6  -2   26.20    5.60
  16   6   2   37.20    4.50
  16   6   2   30.20    5.90
 -17  -6  -2   11.30    5.20
 -17  -6  -2    8.30    5.00
  17   6   2    7.70    3.70
 -17   6  -2   16.40    6.00
 -17   6  -2   16.30    3.40
  17   6   2   -0.90    4.10
 -17   6  -2    8.70    3.00
 -17   6  -2   10.80    3.50
 -18  -6  -2   21.90    6.20
 -18  -6  -2   23.10    6.70
  18   6   2   23.20    6.60
 -18   6  -2   23.40    3.40
 -18   6  -2   35.50    7.30
 -18   6  -2   26.20    4.40
 -17  -7   2    3.80    5.10
 -17  -7   2    6.80    5.50
 -17  -7   2   15.20    5.50
 -17   7   2    1.40    3.50
 -17   7   2    1.60    6.00
 -17   7   2    9.10    5.30
  17   7  -2    5.70    4.50
 -17   7   2    2.90    6.00
  17   7  -2    1.70    5.70
 -16  -7   2   -0.10    4.40
 -16  -7   2    1.10    4.70
 -16  -7   2    2.60    4.40
 -16   7   2    1.90    4.90
  16   7  -2    7.40    5.00
  16   7  -2    7.30    4.40
 -16   7   2   11.50    5.60
 -16   7   2   12.10    3.20
 -15  -7   2   -0.10    3.90
 -15  -7   2   13.90    4.60
 -15  -7   2   13.90    5.30
 -15  -7   2    8.00    4.00
  15   7  -2    6.10    4.70
 -15   7   2    3.40    4.50
 -15   7   2   11.60    2.80
 -15   7   2   10.50    4.80
  15   7  -2    2.90    3.80
  15   7  -2    5.30    4.00
 -14  -7   2   80.39    6.90
 -14  -7   2   83.69    7.70
 -14  -7   2   85.79    8.30
 -14  -7   2   74.69    7.80
  14   7  -2   77.69    8.20
 -14   7   2   88.19    8.10
  14   7  -2   85.99    7.10
  14   7  -2   69.59    7.70
 -14   7   2   78.29    7.90
 -14   7   2   76.09    4.70
 -13  -7   2    7.10    3.30
 -13  -7   2    7.20    4.30
 -13  -7   2    7.00    3.10
 -13  -7   2   16.80    4.00
 -13  -7   2   10.20    3.60
  13   7  -2   11.30    4.40
  13   7  -2    9.30    3.90
 -13   7   2   14.20    4.00
  13   7  -2    5.00    4.00
 -13   7   2   11.70    2.20
 -12  -7   2   10.50    4.20
 -12  -7   2   16.20    6.20
 -12  -7   2    3.90    3.00
 -12  -7   2   12.10    3.30
 -12  -7   2    8.20    2.90
 -12   7   2   12.30    2.10
  12   7  -2    9.10    3.60
 -12   7   2    7.50    3.50
  12   7  -2    9.20    3.40
 -12   7   2   11.30    3.40
 -11  -7   2   10.20    3.30
 -11  -7   2    6.80    3.00
 -11  -7   2   11.60    3.30
 -11  -7   2    8.20    3.00
 -11  -7   2    7.60    2.60
 -11   7   2    5.00    3.00
  11   7  -2    7.00    3.10
  11   7  -2    3.30    2.70
 -11   7   2    7.70    1.80
 -11   7   2    5.10    2.80
 -10  -7   2   25.50    3.80
 -10  -7   2   20.00    3.60
 -10  -7   2   21.30    3.60
 -10  -7   2   26.40    3.40
 -10  -7   2   25.90    3.70
 -10   7   2   28.00    3.80
 -10   7   2   30.00    3.90
  10   7  -2   25.30    4.30
  10   7  -2   22.10    3.60
  10   7  -2   20.70    3.40
 -10   7   2   27.60    2.50
  -9  -7   2    4.10    2.50
  -9  -7   2    5.90    2.30
  -9  -7   2    6.90    2.50
  -9  -7   2    3.60    2.00
  -9  -7   2    4.10    2.00
   9   7  -2    7.90    2.80
   9   7  -2    6.70    2.30
  -9   7   2    6.60    1.40
   9   7  -2    4.70    2.20
  -9   7   2    5.80    2.70
  -9   7   2    7.50    1.20
  -9   7   2    7.30    2.40
  -8  -7   2  154.38    6.80
  -8  -7   2  139.19    5.60
  -8  -7   2  150.48    6.70
  -8  -7   2  138.59    7.30
  -8  -7   2  147.09    6.90
  -8   7   2  156.98    6.50
   8   7  -2  141.89    6.50
   8   7  -2  159.38    7.30
  -8   7   2  155.38    7.10
   8   7  -2  153.98    7.10
  -8   7   2  155.18    4.60
  -8   7   2  153.68    4.40
  -8   7   2  159.18    6.90
  -7  -7   2   16.30    2.80
  -7  -7   2   27.30    3.50
   7  -7  -2   20.80    2.80
  -7  -7   2   20.80    2.60
  -7  -7   2   16.80    2.50
  -7  -7   2   19.10    2.90
  -7  -7   2   19.70    2.70
  -7   7   2   23.00    1.90
  -7   7   2   23.00    2.80
   7   7  -2   17.60    3.00
  -7   7   2   22.00    3.20
   7   7  -2   20.50    3.10
   7   7  -2   27.40    3.60
  -7   7   2   21.20    1.90
  -7   7   2   22.00    3.20
   6  -7  -2   -1.80    1.30
  -6  -7   2   -0.10    1.20
  -6  -7   2   -0.50    1.90
  -6  -7   2   -0.70    1.10
  -6  -7   2   -0.10    1.60
  -6  -7   2   -3.10    1.50
   6  -7  -2    2.10    1.60
  -6  -7   2   -1.60    1.50
   6   7  -2   -0.30    1.60
  -6   7   2   -1.70    1.90
  -6   7   2    0.40    0.90
  -6   7   2    1.70    1.90
  -6   7   2    0.80    1.60
  -6   7   2   -1.00    1.50
   6   7  -2   -0.80    1.80
   6   7  -2    0.20    1.90
  -5  -7   2  150.98    5.90
  -5  -7   2  145.29    5.70
  -5  -7   2  146.09    6.10
  -5  -7   2  150.78    4.50
  -5  -7   2  145.79    6.10
   5  -7  -2  153.88    5.70
   5  -7  -2  147.59    5.20
  -5  -7   2  148.49    6.30
  -5   7   2  151.58    5.40
  -5   7   2  158.18    5.90
  -5   7   2  149.69    4.50
   5   7  -2  150.38    5.90
  -5   7   2  150.38    6.20
   5   7  -2  150.08    6.50
   5   7  -2  151.98    6.50
  -5   7   2  148.29    4.60
  -4  -7   2   87.59    4.40
   4  -7  -2   98.99    4.30
  -4  -7   2   86.19    2.90
   4  -7  -2   93.69    3.80
  -4  -7   2   87.69    4.90
  -4  -7   2   84.99    4.20
  -4  -7   2   78.89    4.50
  -4  -7   2   91.79    4.70
   4  -7  -2  104.49    5.00
  -4   7   2  107.19    5.00
   4   7  -2   89.09    4.70
   4   7  -2   86.79    5.00
  -4   7   2  103.69    3.70
   4   7  -2   85.49    4.40
  -4   7   2  103.89    4.00
   4   7  -2   89.49    4.90
  -4   7   2  103.59    3.50
  -3  -7   2    9.30    2.10
  -3  -7   2   10.40    1.80
   3  -7  -2   11.80    2.10
  -3  -7   2    8.10    0.70
   3  -7  -2   13.00    1.60
  -3  -7   2    7.40    1.90
   3  -7  -2   14.40    2.00
  -3  -7   2    8.50    1.70
  -3  -7   2   13.90    2.60
   3   7  -2    9.20    2.40
   3   7  -2   12.70    2.20
   3   7  -2    7.30    1.80
  -3   7   2   12.10    1.60
  -3   7   2   13.60    2.30
  -3   7   2    9.80    1.70
  -3   7   2    8.50    2.00
   3   7  -2    9.90    2.10
  -3   7   2   12.40    1.60
  -2  -7   2    4.10    1.50
  -2  -7   2    4.80    1.60
  -2  -7   2    1.20    1.10
  -2  -7   2    1.70    1.60
   2  -7  -2    5.90    1.20
  -2  -7   2    2.60    1.20
   2  -7  -2    4.90    1.50
   2  -7  -2    5.90    1.90
   2   7  -2    2.20    1.60
   2   7  -2    3.10    1.50
  -2   7   2    3.50    1.10
  -2   7   2    4.60    1.40
  -2   7   2    4.60    1.80
   2   7  -2    3.80    1.60
   2   7  -2    3.40    1.60
  -2   7   2    1.50    1.60
  -2   7   2    3.20    1.20
   1  -7  -2    2.40    0.90
   1  -7  -2    0.90    1.30
   1  -7  -2    3.20    1.70
   1  -7  -2    3.40    0.90
  -1  -7   2    1.60    1.00
  -1  -7   2    1.90    1.00
  -1  -7   2    2.00    1.60
   1  -7  -2    3.10    0.90
  -1  -7   2    2.40    1.40
   1   7  -2    1.00    1.40
   1   7  -2    3.00    1.30
   1   7  -2    2.90    1.40
  -1   7   2    3.10    1.70
   1   7  -2    0.40    1.30
  -1   7   2    3.10    1.20
  -1   7   2    3.50    1.70
  -1   7   2    4.30    1.30
  -1   7   2    4.20    1.40
   0  -7  -2    0.80    1.50
   0  -7  -2    0.90    1.30
   0  -7   2    1.40    1.60
   0  -7  -2    1.80    1.00
   0  -7   2    1.50    0.80
   0  -7   2    0.40    0.80
   0  -7  -2    2.80    1.00
   0  -7   2    0.90    1.30
   0  -7   2    0.50    1.40
   0  -7  -2    1.30    0.80
   0   7  -2    1.80    1.20
   0   7   2    1.60    1.20
   0   7   2    2.60    1.70
   0   7   2    1.40    1.60
   0   7  -2    0.50    1.30
   0   7  -2    0.10    1.30
   0   7   2    1.50    1.30
   0   7   2    1.70    1.20
   0   7  -2    0.90    1.20
   1  -7   2   99.89    4.80
   1  -7   2   99.19    4.20
  -1  -7  -2   98.59    3.80
  -1  -7  -2   90.79    4.70
  -1  -7  -2  101.29    3.10
  -1  -7  -2  100.79    3.80
  -1   7  -2   89.79    4.70
  -1   7  -2   94.09    4.10
  -1   7  -2   96.29    3.80
  -1   7  -2   93.19    3.90
   1   7   2   96.79    4.70
   1   7   2   97.39    4.40
   1   7   2   91.49    4.80
  -1   7  -2   93.09    3.70
   1   7   2   96.39    4.40
   1   7   2   97.59    4.20
  -2  -7  -2   85.19    3.80
  -2  -7  -2   87.09    3.00
  -2  -7  -2   88.59    3.90
  -2  -7  -2   89.19    4.60
   2  -7   2   82.09    4.40
   2  -7   2   82.99    4.00
  -2   7  -2   81.59    3.40
   2   7   2   85.99    4.40
  -2   7  -2   78.19    3.20
   2   7   2   85.69    4.20
   2   7   2   85.49    4.60
  -2   7  -2   80.69    3.50
   2   7   2   93.29    4.80
   2   7   2   87.89    4.40
  -2   7  -2   76.79    3.90
  -2   7  -2   82.69    4.60
   3  -7   2  139.29    5.80
  -3  -7  -2  156.48    5.40
  -3  -7  -2  150.48    4.50
   3  -7   2  141.99    5.30
  -3  -7  -2  154.78    6.10
  -3  -7  -2  154.28    5.50
  -3   7  -2  144.59    4.10
   3   7   2  155.48    6.00
   3   7   2  161.98    6.30
  -3   7  -2  139.59    4.20
  -3   7  -2  145.99    4.20
   3   7   2  148.19    6.00
  -3   7  -2  141.89    4.40
  -3   7  -2  137.69    5.70
   3   7   2  153.28    5.90
  -3   7  -2  140.39    4.10
  -3   7  -2  144.29    5.20
  -4  -7  -2   10.00    2.10
  -4  -7  -2   11.50    2.10
   4  -7   2    9.20    2.10
  -4  -7  -2    9.90    2.00
  -4   7  -2   11.20    1.30
  -4   7  -2    8.50    1.90
  -4   7  -2   10.10    1.10
   4   7   2    9.80    2.40
   4   7   2   12.40    2.60
  -4   7  -2    9.50    1.40
   4   7   2    8.50    2.30
  -4   7  -2   10.80    1.10
  -4   7  -2    9.20    2.10
  -4   7  -2    9.90    1.20
   4   7   2    9.80    2.10
  -5  -7  -2   26.10    3.00
  -5  -7  -2   27.50    3.30
   5  -7   2   22.80    3.10
  -5  -7  -2   24.40    2.80
  -5   7  -2   21.80    2.90
  -5   7  -2   24.50    3.20
  -5   7  -2   17.40    1.30
   5   7   2   20.30    3.00
  -5   7  -2   20.50    2.50
  -5   7  -2   20.10    2.30
   5   7   2   19.60    2.50
   5   7   2   22.80    3.00
   5   7   2   28.30    3.20
  -5   7  -2   20.20    1.10
  -6  -7  -2    9.50    2.20
   6  -7   2   10.10    2.20
  -6  -7  -2   10.10    2.60
  -6  -7  -2    8.70    2.10
   6   7   2   12.90    2.70
   6   7   2   13.30    2.70
   6   7   2   12.00    2.60
  -6   7  -2   12.60    2.20
  -6   7  -2   10.20    1.80
   6   7   2    8.80    2.00
  -6   7  -2   10.10    2.10
  -7  -7  -2    6.60    2.70
  -7  -7  -2    8.60    2.30
  -7  -7  -2    8.20    2.20
   7  -7   2    4.10    2.20
   7   7   2    5.60    2.10
  -7   7  -2    7.40    1.90
   7   7   2    6.30    2.30
  -7   7  -2    7.30    2.00
   7   7   2    8.50    2.60
  -7   7  -2    6.40    2.10
   8  -7   2   70.19    5.00
  -8  -7  -2   72.49    5.30
  -8  -7  -2   66.99    4.90
  -8  -7  -2   56.79    5.40
  -8   7  -2   70.59    4.40
  -8   7  -2   64.99    4.30
  -8   7  -2   65.49    4.20
   8   7   2   72.49    5.20
   8   7   2   66.39    4.70
  -9  -7  -2   75.89    4.80
  -9  -7  -2   81.19    4.80
  -9  -7  -2   89.49    5.50
   9  -7   2   68.09    5.30
  -9  -7  -2   85.09    6.10
  -9  -7  -2   74.19    5.10
  -9   7  -2   72.09    4.80
   9   7   2   75.99    5.60
  -9   7  -2   73.99    4.40
   9   7   2   72.69    5.00
  -9   7  -2   74.89    5.00
   9   7   2   75.59    5.80
 -10  -7  -2   29.90    6.50
  10  -7   2   46.60    4.90
 -10  -7  -2   47.80    5.00
 -10  -7  -2   40.80    4.10
 -10  -7  -2   54.69    4.50
 -10  -7  -2   48.70    4.70
 -10   7  -2   49.80    4.60
 -10   7  -2   52.89    4.00
  10   7   2   42.80    5.20
  10   7   2   47.80    4.50
  10   7   2   45.40    5.20
 -10   7  -2   45.40    4.60
 -11  -7  -2   30.60    3.90
 -11  -7  -2   35.10    4.60
 -11  -7  -2   31.90    4.00
 -11   7  -2   28.60    3.40
  11   7   2   30.20    4.00
  11   7   2   33.20    4.50
 -11   7  -2   27.80    1.60
 -11   7  -2   30.10    3.90
  11   7   2   28.20    4.00
 -11   7  -2   27.90    3.70
 -12  -7  -2    1.80    2.50
 -12  -7  -2    1.90    2.90
 -12  -7  -2   -1.90    2.50
 -12   7  -2    0.40    1.10
  12   7   2    2.40    2.70
 -12   7  -2    0.20    2.70
  12   7   2   -1.00    3.10
 -12   7  -2   -2.70    1.90
 -12   7  -2    1.80    2.80
  12   7   2   -0.40    2.90
 -13  -7  -2   34.50    4.60
 -13  -7  -2   37.90    5.20
 -13  -7  -2   40.90    5.10
 -13  -7  -2   38.90    4.90
 -13   7  -2   34.90    4.70
  13   7   2   57.79    9.40
 -13   7  -2   38.10    2.80
  13   7   2   34.30    4.50
 -13   7  -2   38.50    4.20
  13   7   2   46.90    5.00
 -13   7  -2   37.20    4.70
 -14  -7  -2    6.80    3.40
 -14  -7  -2   10.90    4.30
 -14  -7  -2    3.50    3.80
 -14  -7  -2    9.20    4.50
  14   7   2    9.10    5.00
 -14   7  -2    7.60    1.90
 -14   7  -2    6.30    2.70
 -14   7  -2   11.30    4.10
 -14   7  -2    5.30    5.90
  14   7   2    9.20    4.00
  14   7   2    7.30    3.30
 -15  -7  -2    2.30    5.00
 -15  -7  -2    5.40    4.00
 -15  -7  -2   -0.60    3.90
 -15  -7  -2    4.50    4.50
  15   7   2    6.00    4.60
 -15   7  -2    3.20    4.00
 -15   7  -2    0.00    4.40
 -15   7  -2    4.80    2.60
  15   7   2    7.10    4.00
 -15   7  -2    2.20    2.10
  15   7   2   -2.80    3.50
 -16  -7  -2   17.70    4.90
 -16  -7  -2   21.70    5.60
  16   7   2   27.00    4.50
 -16   7  -2    8.80    5.20
  16   7   2   12.30    4.50
 -16   7  -2   19.90    5.20
 -16   7  -2   19.00    3.10
 -16   7  -2   21.50    3.50
 -17  -7  -2    9.80    5.40
 -17  -7  -2   19.70    6.00
 -17   7  -2   18.40    4.30
  17   7   2    6.10    5.90
 -17   7  -2   16.50    6.20
 -17   7  -2   11.70    3.30
  17   7   2   11.10    4.40
 -17   7  -2    7.30    5.40
 -17   7  -2   11.50    3.50
 -17  -8   2    2.80    5.80
 -17  -8   2   -8.60    5.80
 -17  -8   2    3.50    5.90
  17   8  -2    2.90    5.50
 -17   8   2   -9.80    6.50
 -17   8   2    0.00    4.80
 -17   8   2    2.00    6.50
 -17   8   2    3.20    3.80
  17   8  -2    0.30    6.30
 -16  -8   2    0.90    4.70
 -16  -8   2    1.90    5.40
 -16  -8   2   -0.60    5.10
 -16   8   2    0.70    5.40
  16   8  -2   11.60    5.10
 -16   8   2    3.50    3.30
  16   8  -2    2.30    6.10
 -16   8   2    4.00    6.10
 -15  -8   2   49.99    7.30
 -15  -8   2   32.10    5.70
 -15  -8   2   38.80    6.00
 -15  -8   2   44.70    5.60
 -15  -8   2   43.10    7.10
 -15   8   2   31.00    6.10
  15   8  -2   38.80    5.90
 -15   8   2   41.70    5.00
  15   8  -2   36.50    6.90
  15   8  -2   40.50    6.80
 -15   8   2   36.10    6.30
 -14  -8   2   11.30    4.10
 -14  -8   2   -4.00    3.70
 -14  -8   2   -2.10    4.80
 -14  -8   2    2.40    4.40
 -14  -8   2    7.20    4.00
  14   8  -2    0.40    4.10
  14   8  -2   -0.90    4.70
 -14   8   2   -0.90    2.20
 -14   8   2   -3.50    4.20
 -14   8   2    1.90    4.10
  14   8  -2    4.60    4.60
 -13  -8   2   18.20    4.40
 -13  -8   2   12.00    4.20
 -13  -8   2    7.30    4.20
 -13  -8   2   18.50    3.80
 -13  -8   2    9.90    3.80
 -13   8   2   15.90    4.80
 -13   8   2   12.40    4.20
  13   8  -2   20.50    4.70
  13   8  -2   13.10    4.70
 -13   8   2   13.50    2.60
  13   8  -2    0.90    4.90
 -12  -8   2    4.20    4.00
 -12  -8   2    1.70    3.30
 -12  -8   2   -3.30    2.70
 -12  -8   2   -1.10    2.70
 -12  -8   2   -0.40    2.90
  12   8  -2    3.20    4.00
 -12   8   2   -1.00    1.80
  12   8  -2   -1.40    3.10
  12   8  -2    1.30    3.90
 -12   8   2    1.20    3.30
 -12   8   2   -1.10    3.20
 -11  -8   2    2.30    2.80
 -11  -8   2   -1.50    3.30
 -11  -8   2    1.10    2.30
 -11  -8   2   -1.00    2.70
  11   8  -2    2.20    3.10
 -11   8   2   -3.50    2.60
  11   8  -2   -2.20    2.80
  11   8  -2   -0.10    3.00
 -11   8   2    2.70    3.10
 -11   8   2    4.10    1.70
 -10  -8   2    1.20    2.50
 -10  -8   2   -0.30    2.70
 -10  -8   2    6.90    3.00
 -10  -8   2    1.00    2.10
 -10  -8   2    2.50    2.70
 -10  -8   2    4.00    3.20
 -10   8   2    3.50    2.70
  10   8  -2    2.80    3.00
 -10   8   2    1.30    1.40
 -10   8   2    2.30    2.90
  10   8  -2    2.90    2.90
  10   8  -2   -0.30    3.20
  -9  -8   2    4.80    2.80
  -9  -8   2   14.70    3.60
  -9  -8   2   11.20    3.00
  -9  -8   2    6.10    3.00
  -9  -8   2    6.40    2.20
  -9   8   2   12.70    1.80
  -9   8   2   13.60    3.10
   9   8  -2    5.90    2.90
   9   8  -2   10.70    3.40
  -9   8   2   14.60    3.00
   8  -8  -2    4.70    2.10
  -8  -8   2    3.10    2.20
  -8  -8   2   -1.90    2.10
  -8  -8   2    5.00    2.40
  -8  -8   2    1.40    1.60
  -8  -8   2    2.80    2.50
  -8  -8   2    2.70    2.70
  -8   8   2    1.50    2.50
  -8   8   2    2.50    1.10
   8   8  -2   -1.50    2.30
   8   8  -2    0.40    2.60
   8   8  -2   -0.60    2.10
  -8   8   2    3.30    1.40
  -8   8   2    1.20    2.00
  -7  -8   2   97.49    5.30
  -7  -8   2  103.89    5.90
  -7  -8   2   94.89    6.00
  -7  -8   2   96.59    4.20
  -7  -8   2   95.49    5.60
   7  -8  -2  102.59    5.00
  -7  -8   2  100.59    5.80
  -7   8   2   90.99    5.80
  -7   8   2  103.99    3.60
   7   8  -2   89.49    6.00
  -7   8   2  106.39    6.20
   7   8  -2   90.49    5.80
   7   8  -2   89.99    5.50
  -7   8   2  100.99    5.10
  -7   8   2  103.89    3.70
  -6  -8   2    1.40    1.70
  -6  -8   2    2.20    1.20
  -6  -8   2    2.70    1.90
  -6  -8   2    0.40    1.70
   6  -8  -2    0.50    1.60
  -6  -8   2    3.50    2.20
  -6   8   2    0.60    1.20
  -6   8   2   -3.20    1.80
   6   8  -2    0.20    2.10
   6   8  -2    1.50    2.40
  -6   8   2   -0.40    2.60
  -6   8   2   -1.70    1.50
   6   8  -2    1.40    2.20
  -5  -8   2  116.99    5.70
   5  -8  -2  114.49    5.10
  -5  -8   2  111.39    5.90
  -5  -8   2  119.59    8.40
  -5  -8   2  109.99    5.20
  -5  -8   2  104.49    5.10
  -5  -8   2  106.79    3.60
  -5   8   2  115.69    5.70
  -5   8   2  116.89    5.80
  -5   8   2  118.89    4.10
  -5   8   2  116.49    4.10
   5   8  -2  109.59    5.50
   5   8  -2  100.39    5.80
  -5   8   2  115.79    4.70
   5   8  -2  112.69    6.20
  -4  -8   2    7.60    0.90
  -4  -8   2   10.70    2.10
   4  -8  -2    8.50    2.10
  -4  -8   2    6.00    1.80
   4  -8  -2    8.30    1.60
   4  -8  -2   14.80    2.90
  -4  -8   2    5.60    2.50
  -4  -8   2    7.30    2.30
  -4   8   2    8.00    2.30
   4   8  -2    5.80    2.10
  -4   8   2    9.60    1.60
  -4   8   2    9.00    2.40
   4   8  -2    9.60    2.50
  -4   8   2    9.80    1.70
  -4   8   2    9.60    1.70
   4   8  -2    8.70    2.20
   4   8  -2    7.00    2.10
  -3  -8   2  164.78    6.40
  -3  -8   2  157.28    5.50
   3  -8  -2  160.38    4.90
  -3  -8   2  160.28    6.80
   3  -8  -2  161.58    5.90
   3  -8  -2  166.98    6.70
  -3  -8   2  157.58    5.70
  -3   8   2  172.28    5.50
   3   8  -2  166.68    6.50
  -3   8   2  173.38    6.80
   3   8  -2  151.98    6.90
   3   8  -2  154.68    6.60
  -3   8   2  164.28    5.10
  -3   8   2  158.08    5.40
  -3   8   2  155.88    6.60
  -3   8   2  162.78    5.20
   3   8  -2  158.28    6.10
  -2  -8   2    7.10    1.50
  -2  -8   2    4.80    2.10
  -2  -8   2    7.80    2.00
   2  -8  -2    4.50    1.20
   2  -8  -2    7.30    2.20
  -2  -8   2    6.30    1.60
   2  -8  -2    3.40    1.60
   2   8  -2    6.40    2.00
   2   8  -2    4.90    1.90
   2   8  -2    7.10    2.00
  -2   8   2    4.30    1.50
  -2   8   2    5.90    1.70
  -2   8   2    5.00    1.20
  -2   8   2    3.10    2.00
   2   8  -2    4.50    1.80
   2   8  -2    6.50    1.90
  -2   8   2    4.30    2.00
  -2   8   2    6.10    1.70
   1  -8  -2   45.70    2.10
   1  -8  -2   39.10    2.10
  -1  -8   2   34.60    2.40
  -1  -8   2   40.70    3.40
  -1  -8   2   35.50    2.40
   1  -8  -2   50.49    4.00
   1  -8  -2   43.30    3.20
   1  -8  -2   44.00    2.10
  -1  -8   2   42.40    3.70
   1   8  -2   36.90    3.10
  -1   8   2   47.00    3.90
  -1   8   2   40.50    3.00
  -1   8   2   44.70    3.20
   1   8  -2   43.20    3.50
  -1   8   2   45.00    3.20
   1   8  -2   47.10    3.50
  -1   8   2   49.60    4.00
   1   8  -2   42.50    3.90
   1   8  -2   36.30    3.40
   0  -8  -2    0.50    0.80
   0  -8  -2    1.20    1.50
   0  -8   2    0.20    0.80
   0  -8   2    2.20    1.60
   0  -8  -2   -1.20    1.70
   0  -8  -2    0.90    1.10
   0  -8  -2    0.70    1.00
   0  -8   2    0.60    0.80
   0  -8   2    0.60    1.50
   0   8  -2    0.90    1.60
   0   8   2    0.60    1.80
   0   8  -2    1.40    1.40
   0   8  -2    3.00    1.80
   0   8  -2    1.70    1.70
   0   8  -2    2.90    1.50
   0   8   2   -0.80    1.30
   0   8   2    1.00    1.40
   0   8   2   -0.10    1.40
   0   8   2    0.20    1.70
  -1  -8  -2   44.10    2.80
  -1  -8  -2   42.40    3.90
   1  -8   2   43.60    3.30
  -1  -8  -2   42.90    2.00
   1  -8   2   41.60    3.60
  -1  -8  -2   43.60    2.80
  -1   8  -2   39.40    3.80
   1   8   2   41.40    3.40
  -1   8  -2   38.10    3.30
   1   8   2   37.50    3.30
  -1   8  -2   40.90    3.00
   1   8   2   38.90    3.20
  -1   8  -2   42.80    2.90
   1   8   2   44.80    3.90
  -1   8  -2   37.30    2.90
   1   8   2   40.80    3.70
  -2  -8  -2    4.20    2.30
  -2  -8  -2    3.50    1.50
  -2  -8  -2    3.20    1.00
   2  -8   2    0.20    1.50
  -2  -8  -2    0.60    1.40
   2  -8   2    1.00    1.50
  -2   8  -2    1.30    1.20
   2   8   2    3.50    1.70
   2   8   2    0.20    1.70
   2   8   2    1.60    2.00
  -2   8  -2    0.20    1.20
   2   8   2    1.20    1.80
  -2   8  -2    2.70    1.50
   2   8   2    4.20    1.80
  -2   8  -2   -1.10    1.70
  -2   8  -2    0.20    1.30
  -3  -8  -2  187.98    6.50
   3  -8   2  183.98    6.40
   3  -8   2  165.38    9.20
  -3  -8  -2  184.18    7.20
  -3  -8  -2  190.38    6.30
  -3  -8  -2  186.88    5.10
  -3   8  -2  185.08    6.40
   3   8   2  183.08    7.00
   3   8   2  181.58    7.30
  -3   8  -2  192.78    7.30
  -3   8  -2  178.78    5.30
   3   8   2  183.78    7.00
   3   8   2  185.28    7.30
  -3   8  -2  181.18    5.50
  -3   8  -2  176.68    5.30
  -3   8  -2  175.88    5.30
  -3   8  -2  178.78    4.60
  -4  -8  -2   16.70    2.50
  -4  -8  -2   17.20    2.50
   4  -8   2   10.80    2.30
  -4  -8  -2   19.10    2.90
  -4   8  -2   13.40    1.60
   4   8   2   16.00    3.10
  -4   8  -2   12.60    1.60
  -4   8  -2   14.30    1.70
   4   8   2   10.70    2.50
   4   8   2   19.10    3.10
  -4   8  -2   12.00    2.20
  -4   8  -2   14.70    1.60
   4   8   2   21.00    3.20
  -4   8  -2   16.10    2.60
  -4   8  -2   14.00    1.60
   5  -8   2   57.99    4.10
  -5  -8  -2   57.79    4.00
  -5  -8  -2   49.90    4.00
  -5  -8  -2   56.79    4.70
   5   8   2   52.29    4.40
  -5   8  -2   46.60    2.20
  -5   8  -2   51.69    2.30
   5   8   2   50.79    4.60
  -5   8  -2   51.79    3.00
  -5   8  -2   54.39    3.90
   5   8   2   52.49    4.40
   5   8   2   51.59    4.50
  -5   8  -2   48.40    4.10
  -6  -8  -2    0.90    1.90
  -6  -8  -2    1.90    1.80
   6  -8   2    0.00    1.90
  -6  -8  -2   -2.00    2.30
   6   8   2    1.80    2.20
  -6   8  -2   -1.40    0.80
  -6   8  -2    0.10    0.70
  -6   8  -2    0.40    1.80
   6   8   2   -0.50    2.10
   6   8   2    2.00    2.60
  -6   8  -2   -0.30    1.40
  -6   8  -2    0.90    1.70
   6   8   2    1.60    1.90
  -7  -8  -2   62.89    5.40
  -7  -8  -2   72.39    5.00
   7  -8   2   69.29    5.00
  -7   8  -2   73.79    4.20
  -7   8  -2   67.49    4.50
   7   8   2   71.79    5.40
  -7   8  -2   67.39    4.60
   7   8   2   69.69    5.10
   7   8   2   72.19    5.40
  -8  -8  -2   -1.70    1.60
  -8  -8  -2   -0.50    2.20
   8  -8   2    2.00    2.40
  -8  -8  -2   -1.20    2.40
  -8  -8  -2    0.80    2.20
  -8   8  -2    1.00    2.10
   8   8   2    1.50    2.30
   8   8   2   -1.20    2.00
  -8   8  -2    2.70    2.10
  -8   8  -2    3.40    1.90
   8   8   2   -0.80    2.70
  -9  -8  -2   38.20    4.50
  -9  -8  -2   37.90    4.80
  -9  -8  -2   38.40    3.80
   9  -8   2   34.10    4.60
  -9  -8  -2   39.80    4.80
  -9   8  -2   39.60    4.30
  -9   8  -2   39.90    4.30
   9   8   2   28.30    3.60
   9   8   2   33.60    4.10
  -9   8  -2   41.20    4.00
   9   8   2   42.20    4.90
 -10  -8  -2    0.40    2.50
  10  -8   2    0.20    2.50
 -10  -8  -2   -1.80    2.20
  10   8   2    3.90    3.10
  10   8   2    0.90    2.60
  10   8   2   -0.80    2.40
 -10   8  -2    0.80    2.10
 -10   8  -2    5.40    2.60
 -10   8  -2    3.30    2.40
 -11  -8  -2   34.50    4.60
 -11  -8  -2   24.60    4.60
  11  -8   2   39.60    5.30
 -11  -8  -2   38.00    4.70
 -11  -8  -2   37.30    4.70
 -11   8  -2   41.00    4.40
 -11   8  -2   29.00    4.00
  11   8   2   45.80    5.90
  11   8   2   38.70    5.50
  11   8   2   39.10    4.80
 -11   8  -2   39.40    5.00
 -12  -8  -2    1.20    2.70
 -12  -8  -2   -3.20    3.80
 -12  -8  -2   -0.70    3.20
 -12  -8  -2   -3.80    2.80
  12   8   2   -2.40    3.40
 -12   8  -2    5.20    3.10
 -12   8  -2   -0.40    1.00
 -12   8  -2   -2.60    2.80
  12   8   2   -0.20    2.90
 -12   8  -2   -0.20    2.40
  12   8   2    3.00    4.10
 -13  -8  -2    9.90    3.50
 -13  -8  -2   15.80    4.00
 -13  -8  -2    6.30    4.20
 -13  -8  -2    8.50    3.80
  13   8   2   17.10    5.10
  13   8   2   10.00    3.60
 -13   8  -2   10.70    3.10
  13   8   2   10.90    4.30
 -13   8  -2   14.10    1.70
 -13   8  -2   14.50    4.00
 -14  -8  -2    7.70    3.90
 -14  -8  -2    4.60    4.20
 -14  -8  -2    3.10    4.10
 -14  -8  -2   11.70    5.40
  14   8   2    4.90    4.50
 -14   8  -2    5.50    1.80
  14   8   2    8.00    3.60
 -14   8  -2    2.40    2.80
 -14   8  -2    8.00    4.30
 -14   8  -2    8.30    4.00
  14   8   2    1.30    4.40
 -15  -8  -2    3.20    4.90
 -15  -8  -2    9.80    4.30
 -15   8  -2   27.80    5.50
  15   8   2    3.80    4.90
 -15   8  -2   14.10    4.90
  15   8   2   10.30    5.70
 -15   8  -2   16.40    3.70
 -15   8  -2   15.30    2.50
  15   8   2   13.20    4.40
 -16  -8  -2    4.90    5.10
 -16  -8  -2    7.70    5.30
 -16   8  -2   11.00    3.90
  16   8   2   -3.90    5.40
 -16   8  -2    4.90    5.20
  16   8   2    1.90    8.20
 -16   8  -2    7.80    2.80
 -16   8  -2    4.00    5.50
 -17  -8  -2   19.80    6.30
 -17   8  -2   13.60    6.50
  17   8   2   11.30    5.10
 -17   8  -2   18.80    6.50
 -16  -9   2   10.90    5.40
 -16  -9   2   11.00    6.50
 -16  -9   2   14.10    6.50
 -16   9   2    7.10    3.80
  16   9  -2    0.10    6.90
 -16   9   2    4.20    4.90
 -16   9   2   17.70    6.60
  16   9  -2   -2.70    5.50
 -16   9   2   10.50    6.40
 -15  -9   2    4.60    4.40
 -15  -9   2    0.60    5.30
 -15  -9   2   -8.60    4.80
 -15   9   2    3.90    5.60
  15   9  -2    6.30    6.10
 -15   9   2    4.60    3.10
 -15   9   2   11.50    5.70
  15   9  -2    1.20    5.30
 -15   9   2    4.00    4.00
 -14  -9   2   43.90    6.20
 -14  -9   2   32.00    5.50
 -14  -9   2   42.10    5.90
 -14  -9   2   32.30    6.10
 -14  -9   2   51.69    7.00
 -14   9   2   34.40    5.90
 -14   9   2   40.90    6.30
  14   9  -2   35.90    7.30
 -14   9   2   32.70    4.90
  14   9  -2   41.40    6.90
  14   9  -2   46.90    6.70
 -14   9   2   33.60    3.60
 -13  -9   2   17.60    4.80
 -13  -9   2   10.10    4.40
 -13  -9   2   12.80    4.50
 -13  -9   2    9.70    3.50
 -13  -9   2   12.60    5.00
  13   9  -2   18.80    5.00
 -13   9   2   20.20    4.90
  13   9  -2   10.50    4.50
 -13   9   2   17.90    2.80
 -13   9   2   13.80    4.00
 -13   9   2    8.10    4.40
  13   9  -2   19.30    5.90
 -12  -9   2   20.30    4.40
 -12  -9   2   19.10    4.50
 -12  -9   2   12.90    4.60
 -12  -9   2   23.20    3.50
 -12  -9   2   19.90    4.50
  12   9  -2   21.60    5.00
  12   9  -2    9.80    4.50
 -12   9   2   20.70    2.50
 -12   9   2   20.40    4.40
 -12   9   2   14.30    4.40
  12   9  -2   27.80    5.10
 -11  -9   2   11.50    3.60
 -11  -9   2    9.70    3.60
 -11  -9   2   16.50    4.20
 -11  -9   2   10.30    3.90
 -11  -9   2   18.10    3.10
  11   9  -2   12.80    3.70
 -11   9   2   12.40    4.10
 -11   9   2   13.10    2.20
  11   9  -2   11.10    4.20
  11   9  -2   17.70    4.40
 -11   9   2   14.20    3.40
 -11   9   2   11.30    3.50
  11   9  -2   13.40    4.30
 -10  -9   2    4.90    3.20
 -10  -9   2    4.10    2.20
 -10  -9   2    5.10    3.10
 -10   9   2   10.30    3.00
 -10   9   2    8.80    3.20
  10   9  -2    9.20    3.60
  10   9  -2    2.30    3.40
 -10   9   2    8.30    4.10
 -10   9   2    9.60    1.90
  10   9  -2    9.10    3.90
  -9  -9   2   -1.60    3.20
  -9  -9   2    3.90    1.90
  -9  -9   2    3.30    3.20
  -9  -9   2    1.40    2.70
  -9   9   2    2.60    1.50
   9   9  -2    2.90    3.40
   9   9  -2   -0.60    2.80
  -9   9   2   -1.30    2.70
   9   9  -2    4.40    3.30
  -9   9   2    3.40    2.50
  -9   9   2    2.40    2.50
   8  -9  -2   36.70    4.30
  -8  -9   2   30.90    4.20
  -8  -9   2   40.40    5.00
  -8  -9   2   30.90    3.30
  -8  -9   2   36.80    4.70
  -8  -9   2   29.90    3.70
   8   9  -2   25.50    4.80
   8   9  -2   25.40    5.70
  -8   9   2   35.20    2.80
   8   9  -2   44.80    5.50
  -8   9   2   36.40    4.40
  -8   9   2   46.20    4.90
  -8   9   2   30.40    4.00
  -7  -9   2   49.10    3.10
   7  -9  -2   51.29    4.30
  -7  -9   2   41.30    5.10
  -7  -9   2   63.59    4.80
  -7  -9   2   61.39    4.60
  -7  -9   2   54.59    5.10
  -7   9   2   52.99    2.90
  -7   9   2   49.00    5.20
  -7   9   2   54.49    4.90
   7   9  -2   54.49    5.60
  -7   9   2   47.60    4.20
   7   9  -2   50.89    5.10
  -7   9   2   49.10    2.70
   7   9  -2   48.80    4.80
   7   9  -2   51.09    5.30
  -7   9   2   45.10    2.90
  -6  -9   2   34.50    4.90
  -6  -9   2   39.20    4.00
  -6  -9   2   46.90    5.00
  -6  -9   2   41.40    4.20
  -6  -9   2   36.80    2.40
  -6   9   2   40.40    2.80
   6   9  -2   37.70    4.40
   6   9  -2   39.90    5.10
   6   9  -2   37.80    4.70
  -6   9   2   48.00    2.80
  -6   9   2   41.80    2.90
   6   9  -2   36.00    4.50
  -6   9   2   47.60    4.90
  -6   9   2   39.40    3.70
  -6   9   2   40.90    4.50
  -5  -9   2    2.00    0.80
  -5  -9   2    2.60    2.00
  -5  -9   2    0.50    2.60
  -5  -9   2    0.30    1.80
  -5  -9   2    0.60    2.20
   5  -9  -2    2.80    1.70
   5   9  -2    2.70    2.40
  -5   9   2    0.10    1.40
   5   9  -2    1.70    2.30
  -5   9   2   -0.30    1.50
  -5   9   2    2.30    2.30
   5   9  -2    2.20    2.20
  -5   9   2    2.60    2.30
  -5   9   2    2.30    1.70
  -5   9   2    2.30    1.40
   5   9  -2    3.10    2.20
   4  -9  -2   80.29    5.30
  -4  -9   2   57.79    4.20
  -4  -9   2   67.69    4.90
  -4  -9   2   62.59    4.00
  -4  -9   2   64.99    5.10
   4  -9  -2   72.69    4.30
   4   9  -2   69.89    5.10
  -4   9   2   70.29    3.60
   4   9  -2   62.09    5.20
   4   9  -2   67.89    5.00
  -4   9   2   68.19    5.10
  -4   9   2   78.09    5.30
   4   9  -2   68.89    5.20
  -4   9   2   70.19    3.60
  -4   9   2   66.99    3.70
  -4   9   2   68.09    3.60
   4   9  -2   55.29    6.40
  -3  -9   2    8.00    1.90
  -3  -9   2    7.40    2.20
  -3  -9   2    4.80    1.80
  -3  -9   2    3.80    2.20
   3  -9  -2    4.30    1.90
   3  -9  -2    5.80    2.30
  -3   9   2    7.80    2.50
  -3   9   2    4.60    1.40
   3   9  -2    5.80    2.30
   3   9  -2    3.90    2.20
  -3   9   2    2.70    1.70
   3   9  -2    4.90    2.60
   3   9  -2    7.50    2.60
   3   9  -2    3.70    2.00
  -3   9   2    5.70    1.70
  -3   9   2    4.00    2.30
  -3   9   2    6.90    1.90
  -2  -9   2   68.49    3.50
  -2  -9   2   66.99    5.00
   2  -9  -2   82.79    5.20
   2  -9  -2   71.99    4.20
   2  -9  -2   74.59    2.80
  -2  -9   2   65.09    3.60
  -2  -9   2   66.79    4.70
  -2   9   2   78.89    5.20
   2   9  -2   62.39    4.30
   2   9  -2   65.49    5.20
   2   9  -2   65.69    4.70
  -2   9   2   76.09    5.20
   2   9  -2   67.79    4.60
  -2   9   2   77.69    4.20
  -2   9   2   80.19    4.00
   2   9  -2   70.29    4.70
  -2   9   2   75.99    4.10
  -1  -9   2    7.10    2.30
   1  -9  -2   12.50    2.50
  -1  -9   2    8.80    1.50
   1  -9  -2    7.80    2.10
  -1  -9   2   10.10    2.40
   1  -9  -2    9.80    1.10
   1  -9  -2    8.20    1.10
  -1  -9   2    7.70    1.50
   1  -9  -2   10.90    1.40
  -1   9   2    9.70    2.60
   1   9  -2    7.60    2.30
   1   9  -2    9.10    2.80
  -1   9   2    9.20    1.90
   1   9  -2   10.80    2.30
  -1   9   2    8.10    2.60
  -1   9   2    6.80    2.00
   1   9  -2   11.70    2.30
   1   9  -2   11.70    2.50
  -1   9   2    6.30    2.00
   0  -9   2   10.20    2.50
   0  -9  -2   11.30    1.60
   0  -9   2    9.70    1.20
   0  -9   2    8.30    0.90
   0  -9  -2   10.90    2.30
   0  -9   2    6.80    2.10
   0  -9  -2   12.90    2.60
   0  -9  -2   12.40    1.30
   0  -9  -2   10.20    1.60
   0   9   2   12.00    2.30
   0   9  -2    7.80    2.40
   0   9  -2   13.40    2.60
   0   9   2   14.80    3.10
   0   9  -2   10.60    2.20
   0   9  -2    8.80    2.10
   0   9   2   15.10    2.60
   0   9   2   10.30    2.40
   0   9  -2    8.80    2.00
   0   9   2    6.40    2.20
   1  -9   2   11.50    2.30
  -1  -9  -2    9.90    1.80
  -1  -9  -2   12.90    1.90
   1  -9   2   11.50    2.60
  -1  -9  -2   13.20    1.30
  -1  -9  -2   13.40    2.40
  -1  -9  -2   10.40    2.60
   1   9   2   12.50    2.90
  -1   9  -2   14.60    2.10
  -1   9  -2   12.10    2.20
  -1   9  -2   15.20    2.20
   1   9   2   15.00    2.50
  -1   9  -2   13.70    2.50
   1   9   2    7.40    2.10
  -1   9  -2   11.50    2.90
   1   9   2   12.50    2.60
   1   9   2   12.70    2.80
   2  -9   2  168.68    6.60
   2  -9   2  161.98    7.00
  -2  -9  -2  177.58    7.40
  -2  -9  -2  169.28    6.00
  -2  -9  -2  167.68    4.40
  -2  -9  -2  183.18    6.00
  -2   9  -2  175.58    6.00
   2   9   2  170.18    6.90
  -2   9  -2  169.88    6.60
  -2   9  -2  169.28    5.80
  -2   9  -2  166.38    7.40
   2   9   2  174.48    7.00
  -2   9  -2  165.88    5.70
   2   9   2  187.98    7.70
   2   9   2  184.38    7.50
   3  -9   2    1.60    2.00
  -3  -9  -2   -0.80    1.00
  -3  -9  -2    0.10    1.70
  -3  -9  -2   -0.20    1.60
   3  -9   2   -0.40    1.80
  -3  -9  -2   -0.20    2.20
  -3   9  -2   -0.80    1.20
  -3   9  -2    0.00    1.30
   3   9   2    0.10    2.10
  -3   9  -2    2.70    1.90
   3   9   2   -3.30    2.00
   3   9   2   -1.30    1.90
   3   9   2   -1.20    1.90
  -3   9  -2   -0.40    1.40
  -3   9  -2    0.40    2.00
  -4  -9  -2   44.50    2.70
  -4  -9  -2   47.00    4.70
   4  -9   2   40.20    4.00
  -4  -9  -2   44.00    3.90
  -4  -9  -2   49.99    3.90
  -4   9  -2   39.30    2.70
   4   9   2   40.40    4.20
  -4   9  -2   48.80    4.60
  -4   9  -2   46.70    4.20
  -4   9  -2   46.30    2.80
   4   9   2   44.90    4.60
  -4   9  -2   42.20    2.80
  -4   9  -2   47.80    2.90
   4   9   2   46.60    4.70
  -4   9  -2   39.80    2.40
   4   9   2   50.99    4.90
  -5  -9  -2   -0.10    1.90
   5  -9   2    0.00    2.00
  -5  -9  -2    2.00    2.40
  -5  -9  -2   -0.10    1.80
  -5   9  -2    1.30    2.00
  -5   9  -2    0.30    1.10
  -5   9  -2   -0.10    2.20
   5   9   2   -1.80    2.10
   5   9   2   -4.70    2.10
  -5   9  -2   -2.50    1.10
   5   9   2    1.00    2.40
   5   9   2   -3.00    2.10
  -5   9  -2   -1.80    1.30
  -5   9  -2    0.70    1.00
  -6  -9  -2   20.30    3.10
  -6  -9  -2   19.30    3.10
   6  -9   2   21.30    3.50
  -6  -9  -2   20.10    2.50
  -6  -9  -2   21.00    3.60
  -6   9  -2   19.70    2.40
   6   9   2   20.60    3.80
   6   9   2   15.90    3.00
  -6   9  -2   19.00    3.00
   6   9   2   25.30    4.10
   6   9   2   23.70    3.60
  -6   9  -2   19.70    2.00
  -6   9  -2   26.10    3.60
  -6   9  -2   20.80    1.80
  -7  -9  -2   17.20    3.60
  -7  -9  -2   13.30    2.10
  -7  -9  -2   10.90    2.90
  -7  -9  -2   11.80    2.80
   7  -9   2   12.20    3.10
   7   9   2   12.20    3.10
   7   9   2    8.10    3.20
   7   9   2   10.70    3.00
  -7   9  -2   12.60    3.00
  -7   9  -2    9.40    1.30
  -7   9  -2    9.80    1.20
  -7   9  -2    9.80    2.20
   7   9   2   14.10    3.80
  -7   9  -2   14.60    2.70
   8  -9   2   32.20    4.30
  -8  -9  -2   30.30    4.10
  -8  -9  -2   32.20    3.60
  -8  -9  -2   33.10    3.90
  -8   9  -2   26.00    1.60
   8   9   2   29.20    4.10
  -8   9  -2   30.50    3.60
  -8   9  -2   31.50    3.40
  -8   9  -2   29.00    1.80
  -8   9  -2   24.10    3.70
   8   9   2   26.60    3.90
   9  -9   2    0.20    2.50
  -9  -9  -2    1.80    2.10
  -9  -9  -2    0.80    2.70
  -9   9  -2   -0.40    2.40
  -9   9  -2   -1.20    2.40
  -9   9  -2    1.50    2.40
   9   9   2    0.30    2.90
   9   9   2   -4.30    2.30
   9   9   2    4.40    3.30
 -10  -9  -2   21.30    4.50
 -10  -9  -2   18.50    3.90
 -10  -9  -2   17.00    3.00
 -10  -9  -2   13.20    3.30
  10  -9   2   17.40    3.70
  10   9   2   21.30    4.40
  10   9   2   23.20    4.70
 -10   9  -2   18.20    3.60
 -10   9  -2   20.20    3.50
 -10   9  -2   15.30    3.30
  10   9   2   24.10    4.30
  11  -9   2    5.40    3.30
 -11  -9  -2    9.90    4.20
 -11  -9  -2    4.50    3.80
 -11  -9  -2    5.90    3.40
 -11  -9  -2    6.00    2.70
  11   9   2    6.10    4.00
 -11   9  -2    7.20    3.30
  11   9   2    4.00    3.90
 -11   9  -2   -2.20    2.90
  11   9   2    1.30    3.30
 -12  -9  -2   27.40    4.00
 -12  -9  -2   27.20    5.00
 -12  -9  -2   15.90    5.10
 -12  -9  -2   16.60    4.20
 -12   9  -2   24.40    4.40
  12   9   2   22.40    5.60
 -12   9  -2   30.80    4.10
  12   9   2   25.10    4.60
 -12   9  -2   31.80    4.70
 -13  -9  -2   -8.70    4.00
 -13  -9  -2   -1.10    3.30
 -13  -9  -2    1.80    4.00
 -13  -9  -2   -1.40    4.70
  13   9   2    0.60    3.90
  13   9   2   -0.60    4.90
 -13   9  -2    3.00    4.10
 -13   9  -2   -2.10    3.00
  13   9   2   -2.40    3.80
 -13   9  -2   -0.60    3.80
 -13   9  -2    2.00    1.40
 -14  -9  -2   25.40    4.80
 -14  -9  -2   28.20    5.70
 -14  -9  -2   16.00    5.30
  14   9   2   25.50    5.10
 -14   9  -2   24.80    3.10
 -14   9  -2   31.00    5.40
 -14   9  -2   31.20    4.50
  14   9   2   19.20    6.10
 -14   9  -2   27.00    5.50
  14   9   2   34.90    7.60
 -15  -9  -2   -3.20    5.10
 -15  -9  -2   -8.70    4.50
 -15   9  -2   -4.20    3.70
 -15   9  -2   -1.70    4.80
 -15   9  -2   -4.50    2.10
  15   9   2   -5.80    5.30
  15   9   2    6.10    4.70
 -15   9  -2   -2.20    5.30
 -16  -9  -2    9.10    6.30
 -16  -9  -2   21.20    5.80
 -16   9  -2   11.70    4.80
  16   9   2    9.80    5.80
 -16   9  -2   15.40    6.00
 -16   9  -2   16.10    6.60
  16   9   2    6.00    6.00
 -15 -10   2    9.50    6.70
 -15 -10   2   15.10    6.10
 -15 -10   2   11.00    4.90
  15  10  -2   18.70    6.70
  15  10  -2    8.20    6.60
 -15  10   2   10.30    6.50
 -15  10   2   15.70    5.70
 -15  10   2   10.60    5.20
 -15  10   2   13.30    6.20
 -14 -10   2   17.60    6.30
 -14 -10   2   18.70    5.50
 -14 -10   2    6.80    4.40
 -14  10   2   11.10    5.80
 -14  10   2   14.00    5.00
 -14  10   2   13.10    3.30
  14  10  -2   25.40    7.10
  14  10  -2   17.90    5.90
 -14  10   2    6.80    5.40
 -13 -10   2    5.80    5.80
 -13 -10   2    4.40    3.70
 -13 -10   2    8.20    5.20
 -13 -10   2   -1.60    4.40
 -13 -10   2    1.30    4.90
  13  10  -2   -2.30    5.00
 -13  10   2   -1.20    4.70
  13  10  -2    3.70    5.80
 -13  10   2    9.40    4.70
 -13  10   2    4.90    2.60
 -13  10   2    0.40    4.00
  13  10  -2   -2.90    4.60
 -12 -10   2   15.50    3.40
 -12 -10   2   19.10    5.20
 -12 -10   2    9.80    4.70
 -12 -10   2   22.40    5.80
 -12 -10   2   20.20    4.50
 -12  10   2   16.60    2.70
  12  10  -2   16.70    6.20
  12  10  -2   28.40    5.80
 -12  10   2   15.90    4.70
 -12  10   2   18.50    5.20
 -12  10   2   17.50    4.10
  12  10  -2   20.70    5.60
 -11 -10   2    6.60    3.70
 -11 -10   2   10.20    5.00
 -11 -10   2    1.70    4.00
 -11 -10   2    8.20    4.00
 -11 -10   2   11.10    3.10
 -11  10   2    9.20    4.20
 -11  10   2   12.40    3.90
  11  10  -2    5.80    3.80
  11  10  -2    7.10    4.50
 -11  10   2    7.10    3.70
 -11  10   2    5.00    2.10
  11  10  -2    9.10    4.10
 -10 -10   2    0.60    4.10
 -10 -10   2    7.90    2.40
 -10 -10   2    4.60    3.50
 -10 -10   2    8.70    4.10
 -10 -10   2    6.90    3.20
  10  10  -2    0.40    3.80
  10  10  -2   -3.30    3.30
  10  10  -2    7.60    3.70
  10  10  -2    4.10    3.80
 -10  10   2    4.10    3.60
 -10  10   2    4.10    1.90
 -10  10   2    2.80    3.20
 -10  10   2    6.40    3.30
  -9 -10   2   42.70    5.30
   9 -10  -2   45.10    5.10
  -9 -10   2   49.80    5.70
  -9 -10   2   55.59    5.90
  -9 -10   2   55.39    4.00
  -9  10   2   50.89    6.50
  -9  10   2   60.39    5.90
  -9  10   2   58.79    5.50
   9  10  -2   47.50    6.20
   9  10  -2   46.70    5.90
   9  10  -2   36.80    5.10
   9  10  -2   55.69    6.80
  -9  10   2   54.59    3.60
  -8 -10   2   15.30    2.20
  -8 -10   2   14.30    4.00
  -8 -10   2   15.70    3.20
   8 -10  -2   14.90    3.40
  -8 -10   2   16.90    3.80
   8  10  -2   15.20    3.30
  -8  10   2   15.00    2.20
   8  10  -2   21.00    4.10
  -8  10   2   13.60    2.90
   8  10  -2   22.20    4.70
  -8  10   2   17.20    3.70
   8  10  -2   11.80    3.60
  -7 -10   2   19.10    4.00
  -7 -10   2   24.00    3.50
  -7 -10   2   26.80    3.90
  -7 -10   2   32.60    4.30
  -7 -10   2   20.70    2.00
   7 -10  -2   30.40    3.90
  -7  10   2   32.10    4.70
   7  10  -2   23.00    4.70
   7  10  -2   23.10    4.10
  -7  10   2   27.70    2.90
   7  10  -2   29.40    4.60
  -7  10   2   26.60    4.00
   7  10  -2   20.90    4.10
  -7  10   2   29.20    3.30
  -7  10   2   30.50    2.60
  -7  10   2   29.70    2.70
   6 -10  -2   38.80    4.10
  -6 -10   2   35.60    1.70
  -6 -10   2   36.60    4.20
  -6 -10   2   34.90    4.40
  -6 -10   2   32.70    4.30
  -6 -10   2   31.60    4.20
  -6  10   2   39.20    5.00
  -6  10   2   34.70    2.90
  -6  10   2   35.70    2.90
  -6  10   2   39.90    3.20
   6  10  -2   36.10    4.30
   6  10  -2   29.10    3.90
  -6  10   2   43.80    5.40
   6  10  -2   52.19    8.20
  -6  10   2   35.70    3.70
   6  10  -2   44.10    5.60
  -5 -10   2   21.70    3.80
  -5 -10   2   21.50    3.20
  -5 -10   2   20.90    4.00
   5 -10  -2   24.50    3.30
  -5 -10   2   19.20    2.90
   5  10  -2   21.30    3.40
  -5  10   2   26.60    3.00
   5  10  -2   20.60    4.30
  -5  10   2   25.00    3.80
  -5  10   2   21.70    2.50
  -5  10   2   25.40    3.10
  -5  10   2   23.70    2.60
  -5  10   2   24.50    4.00
   5  10  -2   22.30    4.20
  -4 -10   2   39.40    3.70
  -4 -10   2   38.30    3.80
   4 -10  -2   35.10    4.10
  -4  10   2   28.40    3.30
  -4  10   2   37.10    3.40
  -4  10   2   39.50    4.90
   4  10  -2   37.40    4.60
   4  10  -2   39.30    5.00
   4  10  -2   44.90    5.00
  -4  10   2   43.20    4.70
  -4  10   2   37.40    3.40
   4  10  -2   46.00    5.50
   4  10  -2   41.70    4.50
  -4  10   2   37.10    2.90
   3 -10  -2   41.00    4.00
   3 -10  -2   44.70    5.00
  -3 -10   2   37.00    4.60
  -3 -10   2   35.90    3.40
  -3 -10   2   33.60    3.40
   3  10  -2   39.10    4.80
   3  10  -2   39.70    4.30
  -3  10   2   41.90    3.60
  -3  10   2   38.60    3.60
   3  10  -2   42.00    5.40
  -3  10   2   43.80    3.60
  -3  10   2   43.30    5.00
   3  10  -2   36.70    4.20
  -3  10   2   37.90    4.90
   3  10  -2   36.00    4.50
   2 -10  -2   27.00    3.60
   2 -10  -2   26.90    3.10
  -2 -10   2   32.30    2.80
  -2 -10   2   24.80    3.50
  -2 -10   2   31.10    2.90
  -2  10   2   28.70    3.20
   2  10  -2   26.30    3.80
   2  10  -2   29.10    3.60
  -2  10   2   28.20    3.40
  -2  10   2   23.50    3.70
   2  10  -2   27.70    3.70
  -2  10   2   27.50    3.30
   2  10  -2   32.30    4.30
  -2  10   2   27.40    3.70
   2  10  -2   34.90    4.20
  -1 -10   2   43.00    4.30
  -1 -10   2   39.20    4.50
  -1 -10   2   37.40    2.60
   1 -10  -2   39.10    4.50
   1 -10  -2   48.00    3.60
  -1 -10   2   35.30    2.40
  -1  10   2   38.60    3.90
  -1  10   2   43.40    4.00
   1  10  -2   35.80    3.90
  -1  10   2   50.39    5.10
   1  10  -2   34.40    4.10
  -1  10   2   32.80    3.70
  -1  10   2   38.10    4.80
   1  10  -2   45.60    5.30
   1  10  -2   43.50    4.50
   1  10  -2   32.30    4.10
   0 -10  -2   14.60    3.00
   0 -10   2   21.50    3.60
   0 -10  -2   19.70    2.90
   0 -10  -2   18.50    2.20
   0 -10  -2   16.40    1.80
   0 -10   2   15.70    2.90
   0  10   2   20.20    3.70
   0  10  -2   14.00    2.60
   0  10   2   14.60    2.60
   0  10  -2   13.30    2.50
   0  10  -2   20.00    3.00
   0  10   2   17.50    3.00
   0  10  -2   17.10    3.00
   0  10   2   14.80    2.60
   0  10   2   13.20    3.20
   0  10  -2   16.20    3.70
  -1 -10  -2    1.40    1.80
   1 -10   2    1.40    2.00
  -1 -10  -2    3.40    1.50
  -1 -10  -2    6.20    2.80
   1 -10   2    0.70    2.20
  -1 -10  -2    2.10    1.50
  -1  10  -2    1.80    1.90
  -1  10  -2    2.00    2.60
  -1  10  -2    2.00    1.80
  -1  10  -2    4.40    2.00
  -1  10  -2    1.20    2.10
   1  10   2    1.70    2.50
   1  10   2    4.70    2.10
   1  10   2   -1.10    2.50
   1  10   2    0.60    2.20
  -2 -10  -2   36.20    3.40
  -2 -10  -2   38.70    3.40
   2 -10   2   36.00    4.10
  -2 -10  -2   41.00    5.00
   2 -10   2   40.50    4.40
  -2  10  -2   44.80    4.40
   2  10   2   39.80    5.10
  -2  10  -2   37.60    3.40
  -2  10  -2   44.60    3.60
   2  10   2   37.10    4.80
   2  10   2   33.10    4.30
  -2  10  -2   44.10    5.00
   2  10   2   37.70    4.20
  -2  10  -2   40.00    3.40
   3 -10   2  103.39    6.00
  -3 -10  -2   97.49    2.80
  -3 -10  -2  100.89    2.80
   3 -10   2   99.39    5.50
  -3 -10  -2  105.99    6.40
  -3 -10  -2  109.29    5.20
  -3 -10  -2   99.49    4.90
  -3  10  -2  107.19    6.50
   3  10   2  104.49    6.20
   3  10   2  103.99    6.70
   3  10   2  109.09    6.20
  -3  10  -2   91.59    4.50
  -3  10  -2   97.19    5.50
  -3  10  -2   90.49    4.50
  -3  10  -2   91.79    4.20
   3  10   2  106.09    6.50
  -4 -10  -2    1.30    2.50
  -4 -10  -2   -0.20    1.00
  -4 -10  -2    0.20    1.90
   4 -10   2    0.40    2.20
  -4 -10  -2    2.90    2.10
  -4 -10  -2   -0.10    1.10
  -4  10  -2    2.30    2.20
   4  10   2   -2.70    2.40
  -4  10  -2   -1.30    1.50
   4  10   2   -1.10    2.60
   4  10   2   -0.40    2.30
   4  10   2    0.40    2.80
  -4  10  -2    0.10    2.20
  -4  10  -2   -1.00    1.60
  -4  10  -2    1.50    2.60
  -4  10  -2    0.40    0.80
  -5 -10  -2   65.09    3.30
  -5 -10  -2   64.39    5.00
  -5 -10  -2   68.99    4.90
  -5 -10  -2   77.49    6.00
  -5 -10  -2   62.09    3.10
   5 -10   2   62.69    5.10
  -5  10  -2   58.99    3.40
   5  10   2   71.29    6.30
   5  10   2   64.29    6.10
  -5  10  -2   71.89    5.80
  -5  10  -2   57.89    3.00
  -5  10  -2   67.69    5.10
  -5  10  -2   65.89    2.90
   5  10   2   67.39    5.80
  -5  10  -2   55.39    3.10
  -6 -10  -2    4.10    2.40
  -6 -10  -2    6.00    3.10
  -6 -10  -2    5.40    2.40
   6 -10   2    3.90    2.50
  -6 -10  -2    2.70    1.40
[truncated: 2,250,744 more chars]
