# Supplementary material for: Synthesis, crystal structure and Hirshfeld analysis of trans-bis­{(2E)-N-phenyl-2-[(2E)-3-phenyl-2-propen-1-yl­idene]hydrazinecarbo­thio­amidato-κ2 N 1,S}palladium(II)
Source: Acta Crystallogr E Crystallogr Commun. 2023 Oct 5;79(Pt 11):993–8. doi: 10.1107/S2056989023008654 (PMC10626968; doi:10.1107/S2056989023008654)
Supplement: Supplementary file 2 [file e-79-00993-Isup2.hkl]

data_I                                                                          
_shelx_title ' Pd-TSC in P2(1)/c'                                               
_shelx_refln_list_code          4                                               
_shelx_F_calc_maximum      346.40                                               
_exptl_crystal_F_000      1360.00                                               
_reflns_d_resolution_high  0.7482                                               
                                                                                
loop_                                                                           
 _space_group_symop_operation_xyz                                               
 'x, y, z'                                                                      
 '-x, y+1/2, -z+1/2'                                                            
 '-x, -y, -z'                                                                   
 'x, -y-1/2, z-1/2'                                                             
                                                                                
_cell_length_a    15.0839                                                       
_cell_length_b    11.4179                                                       
_cell_length_c    17.0970                                                       
_cell_angle_alpha  90.000                                                       
_cell_angle_beta   91.097                                                       
_cell_angle_gamma  90.000                                                       
                                                                                
_shelx_F_squared_multiplier     1.000                                           
                                                                                
loop_                                                                           
 _refln_index_h                                                                 
 _refln_index_k                                                                 
 _refln_index_l                                                                 
 _refln_F_squared_calc                                                          
 _refln_F_squared_meas                                                          
 _refln_F_squared_sigma                                                         
 _refln_observed_status                                                         
   2   0   0      29740.06      29748.84       612.22 o                         
   3   0   0         16.60         21.53         3.81 o                         
   4   0   0      17403.17      17730.38       160.60 o                         
   5   0   0       1283.19       1424.26        19.44 o                         
   6   0   0      53544.44      50628.31       849.24 o                         
   7   0   0       2818.18       3186.79        38.15 o                         
   8   0   0      33754.50      31920.07       290.99 o                         
   9   0   0       3623.37       3858.04        46.89 o                         
  10   0   0      18283.09      18488.58       177.02 o                         
  11   0   0        811.14        907.17        25.47 o                         
  12   0   0       7210.28       7048.40        80.11 o                         
  13   0   0       1797.56       1899.43        31.64 o                         
  14   0   0      12829.72      12818.82       122.83 o                         
  15   0   0        801.35        805.62        30.76 o                         
  16   0   0       4474.18       4640.38        98.84 o                         
  17   0   0        905.32        951.90        55.25 o                         
  18   0   0       3660.90       3631.31        88.78 o                         
  19   0   0        810.13        803.94        43.45 o                         
  20   0   0        766.63        599.99        62.61 o                         
   2   1   0         42.91         63.62         3.37 o                         
   3   1   0       8865.14       8740.94        64.45 o                         
   4   1   0        115.44        132.23         4.04 o                         
   5   1   0      37461.66      36153.71       328.23 o                         
   6   1   0       2405.49       2684.24        24.10 o                         
   7   1   0      70054.26      68707.31       969.97 o                         
   8   1   0       1049.15       1069.82        12.95 o                         
   9   1   0      27447.78      27506.63       171.66 o                         
  10   1   0       1670.39       1757.26        19.93 o                         
  11   1   0      12246.57      12287.79        88.10 o                         
  12   1   0        955.78        964.12        16.07 o                         
  13   1   0       5756.67       6052.45        49.20 o                         
  14   1   0       1543.07       1556.10        22.51 o                         
  15   1   0       6764.23       6793.83        70.71 o                         
  16   1   0       1115.15       1137.09        25.85 o                         
  17   1   0       3699.17       3721.03        41.78 o                         
  18   1   0       1108.18       1212.32        27.35 o                         
  19   1   0       1851.04       1770.18        44.96 o                         
  20   1   0        218.42        151.96        33.08 o                         
   1   2   0       2720.60       2768.74        15.68 o                         
   2   2   0      96532.86      94188.39      1902.99 o                         
   3   2   0        411.86        441.05         5.93 o                         
   4   2   0      26694.46      25891.17       165.75 o                         
   5   2   0        978.49        945.10        12.79 o                         
   6   2   0      37101.29      36884.59       297.83 o                         
   7   2   0        766.93        786.50        12.76 o                         
   8   2   0      17238.85      17242.03       110.26 o                         
   9   2   0        219.85        228.06         8.00 o                         
  10   2   0      15950.70      15854.44       108.22 o                         
  11   2   0       1133.51       1159.08        19.71 o                         
  12   2   0      14977.57      15268.37        98.42 o                         
  13   2   0         73.37        105.34         8.01 o                         
  14   2   0       2839.06       2812.07        33.99 o                         
  15   2   0       1261.75       1305.42        22.92 o                         
  16   2   0       4447.09       4423.47        47.80 o                         
  17   2   0        873.09        906.93        24.76 o                         
  18   2   0       2377.47       2341.77        34.51 o                         
  19   2   0        199.90        206.80        17.50 o                         
   1   3   0      40389.78      41155.08       498.22 o                         
   2   3   0       2814.34       2690.21        16.91 o                         
   3   3   0      46572.78      44709.77      1247.03 o                         
   4   3   0        190.56        210.29         6.78 o                         
   5   3   0      17970.12      17612.25       106.02 o                         
   6   3   0       7062.33       7510.42        79.47 o                         
   7   3   0      14947.89      15082.20        92.58 o                         
   8   3   0       1205.09       1188.68        14.56 o                         
   9   3   0       7107.83       7112.59        52.00 o                         
  10   3   0        649.15        657.46        12.94 o                         
  11   3   0       8786.51       8938.84        67.59 o                         
  12   3   0       1257.93       1319.31        17.95 o                         
  13   3   0       2119.43       2148.77        26.15 o                         
  14   3   0       1293.51       1219.58        24.87 o                         
  15   3   0       2930.34       2972.81        33.01 o                         
  16   3   0        907.54        914.52        26.72 o                         
  17   3   0       2042.89       2020.12        43.03 o                         
  18   3   0        260.98        239.78        15.86 o                         
  19   3   0       1141.43       1140.10        32.99 o                         
   0   4   0       5813.03       5848.42        40.56 o                         
   1   4   0       7408.32       7555.30        41.74 o                         
   2   4   0       9240.45       8955.59        44.10 o                         
   3   4   0         28.72         35.78         3.10 o                         
   4   4   0      16100.33      15527.50        87.54 o                         
   5   4   0       2828.27       2948.43        35.50 o                         
   6   4   0      11380.66      11732.21        74.54 o                         
   7   4   0        106.66        109.55         6.23 o                         
   8   4   0       5767.34       5790.43        37.71 o                         
   9   4   0        151.46        136.67         7.23 o                         
  10   4   0       5175.25       5145.41        38.70 o                         
  11   4   0        604.93        618.06        11.67 o                         
  12   4   0       3675.98       3761.75        34.36 o                         
  13   4   0        125.08        139.54         9.65 o                         
  14   4   0       2065.78       2024.75        35.35 o                         
  15   4   0        308.97        350.58        14.49 o                         
  16   4   0       1349.44       1352.33        23.97 o                         
  17   4   0        266.07        259.74        14.33 o                         
  18   4   0        421.27        375.32        24.80 o                         
  19   4   0        107.27         67.97        20.47 o                         
   1   5   0       3738.36       3826.95        19.74 o                         
   2   5   0         19.34          5.48         2.54 o                         
   3   5   0       4645.19       4687.45        26.11 o                         
   4   5   0        626.57        679.34        16.85 o                         
   5   5   0       6056.42       6261.61        42.50 o                         
   6   5   0         16.37          5.66         4.30 o                         
   7   5   0        937.56        891.96        14.08 o                         
   8   5   0        108.10        118.81         6.64 o                         
   9   5   0       4062.44       4057.63        37.48 o                         
  10   5   0        446.99        413.64        13.39 o                         
  11   5   0        638.92        685.81        17.39 o                         
  12   5   0          0.88         -8.24         8.24 o                         
  13   5   0       1432.95       1473.55        32.44 o                         
  14   5   0        732.20        697.59        24.50 o                         
  15   5   0        516.16        500.58        24.23 o                         
  16   5   0        114.73         94.70        14.06 o                         
  17   5   0        240.90        220.10        19.39 o                         
  18   5   0         47.50         87.76        20.44 o                         
  19   5   0        362.02        382.83        37.49 o                         
   0   6   0        600.47        803.15        11.74 o                         
   1   6   0       1802.21       1760.23        15.70 o                         
   2   6   0       1786.41       1770.00        12.51 o                         
   3   6   0        180.34        145.66         5.57 o                         
   4   6   0       5355.22       5595.44        32.29 o                         
   5   6   0       1002.47        957.38        12.31 o                         
   6   6   0        371.88        585.12        12.69 o                         
   7   6   0          8.61          5.82         5.27 o                         
   8   6   0        199.11        193.86        10.05 o                         
   9   6   0        232.98        243.86        12.27 o                         
  10   6   0        184.82        223.88        10.32 o                         
  11   6   0        168.11        127.25         9.62 o                         
  12   6   0        144.51        183.96        11.65 o                         
  13   6   0         58.26         53.68        11.59 o                         
  14   6   0        103.70         98.50        12.74 o                         
  15   6   0        203.53        224.07        16.08 o                         
  16   6   0        144.79        127.14        15.01 o                         
  17   6   0         26.28         34.29        15.71 o                         
  18   6   0         85.91         86.63        19.90 o                         
   1   7   0         73.68         89.70         4.73 o                         
   2   7   0          0.31         -3.81         3.81 o                         
   3   7   0        261.75        247.53         5.94 o                         
   4   7   0        220.80        211.07         8.16 o                         
   5   7   0         11.19          6.58         3.27 o                         
   6   7   0          6.05         -0.33         4.35 o                         
   7   7   0         75.80        160.25         6.75 o                         
   8   7   0         59.63         47.83         7.27 o                         
   9   7   0         60.56         56.07         6.63 o                         
  10   7   0         74.00         72.64         9.28 o                         
  11   7   0        310.28        299.55        15.84 o                         
  12   7   0        147.17        144.24        10.22 o                         
  13   7   0         30.20         34.89         9.90 o                         
  14   7   0        264.51        239.35        14.00 o                         
  15   7   0          7.63         17.89        11.96 o                         
  16   7   0         19.52         -1.22        14.97 o                         
  17   7   0         17.31         28.32        17.52 o                         
   0   8   0          6.73         14.32         4.81 o                         
   1   8   0         93.35         90.07         5.38 o                         
   2   8   0          9.36          3.76         4.03 o                         
   3   8   0         22.96         14.60         3.63 o                         
   4   8   0        352.94        340.54         7.51 o                         
   5   8   0         61.28         51.33         4.55 o                         
   6   8   0          0.15         -4.90         4.90 o                         
   7   8   0        132.91        127.64         7.11 o                         
   8   8   0        154.53        211.73         9.73 o                         
   9   8   0        260.03        237.96        10.11 o                         
  10   8   0         87.47         87.21         8.90 o                         
  11   8   0        277.19        258.44        11.98 o                         
  12   8   0        119.22        116.01        10.96 o                         
  13   8   0         57.81         67.76        11.40 o                         
  14   8   0         86.04         84.28        13.41 o                         
  15   8   0         23.74         12.90        13.74 o                         
  16   8   0         26.70         14.02        17.29 o                         
  17   8   0         75.68         62.41        20.26 o                         
   1   9   0        170.13        181.36         7.04 o                         
   2   9   0         35.12         25.03         5.28 o                         
   3   9   0        449.01        488.36         9.82 o                         
   4   9   0         37.34         36.62         5.07 o                         
   5   9   0        502.51        463.68        10.10 o                         
   6   9   0        203.21        201.31         7.80 o                         
   7   9   0          4.28         -0.98         6.05 o                         
   8   9   0        175.02        178.80        11.10 o                         
   9   9   0         15.87         43.14         8.09 o                         
  10   9   0         22.16          7.24         8.15 o                         
  11   9   0        178.72        193.70        12.39 o                         
  12   9   0         60.40         20.34        10.53 o                         
  13   9   0        268.36        318.73        16.39 o                         
  14   9   0          0.13         -2.11        13.85 o                         
  15   9   0         18.95         19.29        17.86 o                         
  16   9   0         53.31         50.92        22.39 o                         
   0  10   0          9.03          7.00         5.54 o                         
   1  10   0        112.65        113.97         7.11 o                         
   2  10   0        496.73        476.67        11.71 o                         
   3  10   0          1.48         -5.74         5.74 o                         
   4  10   0        927.47        932.68        14.07 o                         
   5  10   0         40.50         31.80         5.16 o                         
   6  10   0         53.10         55.84         6.12 o                         
   7  10   0         35.38         23.88         7.63 o                         
   8  10   0        294.23        292.56        13.22 o                         
   9  10   0        119.22         89.09        10.06 o                         
  10  10   0        240.75        263.27        13.39 o                         
  11  10   0         14.56         14.48        10.47 o                         
  12  10   0         93.45         89.73        12.39 o                         
  13  10   0         18.71         13.43        13.80 o                         
  14  10   0         72.81         36.36        18.60 o                         
  15  10   0          5.41         -9.10        24.87 o                         
   1  11   0        455.19        460.67        11.88 o                         
   2  11   0         32.45         19.43         7.20 o                         
   3  11   0        833.62        877.58        16.11 o                         
   4  11   0         32.89         21.24         7.51 o                         
   5  11   0        296.38        287.73        11.25 o                         
   6  11   0          0.23         -6.99         6.99 o                         
   7  11   0        626.46        594.54        14.59 o                         
   8  11   0        108.85         86.15        10.69 o                         
   9  11   0        213.80        232.66        14.61 o                         
  10  11   0         84.62         86.36        11.64 o                         
  11  11   0        329.27        370.77        17.44 o                         
  12  11   0         40.00         35.18        19.23 o                         
  13  11   0        169.29        215.30        24.07 o                         
   0  12   0        235.25        260.42        23.67 o                         
   1  12   0          0.14         -2.90         6.55 o                         
   2  12   0        617.63        633.57        16.89 o                         
   3  12   0          4.46          4.67         8.57 o                         
   4  12   0        243.28        263.76        12.70 o                         
   5  12   0          3.56         10.21         9.16 o                         
   6  12   0        197.50        215.14        10.50 o                         
   7  12   0         60.24         58.82        11.88 o                         
   8  12   0        236.28        225.01        10.78 o                         
   9  12   0          0.13         29.54        11.41 o                         
  10  12   0         61.40         50.15        15.30 o                         
  11  12   0         26.45         -3.63        14.56 o                         
  12  12   0        213.94        203.34        24.30 o                         
   1  13   0        274.80        286.98        15.93 o                         
   2  13   0          6.98          8.27         9.33 o                         
   3  13   0        409.76        419.02        15.94 o                         
   4  13   0         12.22         10.69        10.76 o                         
   5  13   0        272.61        269.06        14.94 o                         
   6  13   0         58.70         55.60        13.02 o                         
   7  13   0        423.12        433.20        21.90 o                         
   8  13   0          5.19         13.50        14.16 o                         
   9  13   0        224.70        219.54        18.19 o                         
  10  13   0          3.63        -17.08        17.08 o                         
   0  14   0        354.42        398.22        26.33 o                         
   1  14   0         12.87        -13.73        13.73 o                         
   2  14   0        165.85        173.92        15.89 o                         
   3  14   0          1.59         18.15        11.46 o                         
   4  14   0        433.67        435.46        18.31 o                         
   5  14   0          5.61         -7.07        13.00 o                         
   6  14   0        119.20        148.93        22.81 o                         
   7  14   0         12.51        -22.41        22.41 o                         
   1  15   0        134.83        110.72        20.39 o                         
   2  15   0          7.52        -18.63        18.63 o                         
   3  15   0        264.40        295.70        23.10 o                         
 -20   1   1         12.30          4.66        30.01 o                         
 -19   1   1         12.78         46.30        16.38 o                         
 -18   1   1        149.56        154.61        16.43 o                         
 -17   1   1         74.27         95.20        13.54 o                         
 -16   1   1        290.83        276.85        13.15 o                         
 -15   1   1         90.26         80.21         9.81 o                         
 -14   1   1        930.28        960.90        20.04 o                         
 -13   1   1          2.91         -7.03         7.03 o                         
 -12   1   1        264.65        270.40        11.20 o                         
 -11   1   1         79.55         55.02         7.45 o                         
 -10   1   1       1616.58       1599.72        19.97 o                         
  -9   1   1          0.06          1.16         4.93 o                         
  -8   1   1       1084.49       1081.13        13.72 o                         
  -7   1   1       1010.89       1042.82        23.05 o                         
  -6   1   1       1148.27       1195.86        13.01 o                         
  -5   1   1        788.25        915.64        14.96 o                         
  -4   1   1       2251.40       2346.29        16.12 o                         
  -3   1   1       2851.65       3468.76        53.62 o                         
  -2   1   1       9032.34       8502.10        48.54 o                         
  -1   1   1        544.16        548.69         5.49 o                         
   0   1   1       2909.20       2618.72        31.92 o                         
   1   1   1      13221.26      13188.04       156.98 o                         
   2   1   1       4952.75       5047.63        32.35 o                         
   3   1   1        958.34       1382.65        22.01 o                         
   4   1   1       1477.73       1433.68        16.48 o                         
   5   1   1          9.23         15.94         3.38 o                         
   6   1   1       2372.48       2447.46        38.00 o                         
   7   1   1       1396.50       1226.36        37.48 o                         
   8   1   1         17.80          6.56         3.21 o                         
   9   1   1       1305.60       1342.98        20.53 o                         
  10   1   1        297.69        284.34         8.28 o                         
  11   1   1       1232.59       1178.61        17.07 o                         
  12   1   1       1302.08       1379.52        24.79 o                         
  13   1   1         22.44         11.32         7.19 o                         
  14   1   1         41.77         33.19        10.84 o                         
  15   1   1        430.32        433.25        16.04 o                         
  16   1   1        238.78        251.92        15.26 o                         
  17   1   1        146.98        130.10        13.60 o                         
  18   1   1         50.59         45.92        12.32 o                         
  19   1   1        142.30        152.75        15.11 o                         
  20   1   1          0.08        -19.76        31.93 o                         
 -19   2   1        333.13        329.87        20.24 o                         
 -18   2   1          1.63         -1.66        13.40 o                         
 -17   2   1        618.68        666.25        28.42 o                         
 -16   2   1         88.20         74.69        12.39 o                         
 -15   2   1        575.98        594.46        16.65 o                         
 -14   2   1        628.19        625.12        17.05 o                         
 -13   2   1        693.68        736.71        17.02 o                         
 -12   2   1        343.54        381.45        13.06 o                         
 -11   2   1        984.45        982.02        16.50 o                         
 -10   2   1       1214.93       1246.20        25.04 o                         
  -9   2   1       2299.09       2309.81        21.74 o                         
  -8   2   1       1665.54       1731.47        33.30 o                         
  -7   2   1       1882.86       1777.71        16.93 o                         
  -6   2   1      14049.65      14900.94       132.01 o                         
  -5   2   1       7159.52       7436.68        49.93 o                         
  -4   2   1        613.43        757.17        22.36 o                         
  -3   2   1       2886.85       2623.97        18.85 o                         
  -2   2   1      13132.06      13941.56        70.91 o                         
  -1   2   1       4520.48       4623.61        22.22 o                         
   0   2   1       9805.89       9833.25       115.48 o                         
   1   2   1         20.64         22.55         2.03 o                         
   2   2   1       2900.43       2810.47        24.25 o                         
   3   2   1       6092.73       6007.57        42.34 o                         
   4   2   1       1042.07       1031.11        20.58 o                         
   5   2   1       5823.78       5843.55        59.48 o                         
   6   2   1        123.20        172.76         8.32 o                         
   7   2   1       2567.89       2709.89        40.28 o                         
   8   2   1       4340.21       4730.46        39.24 o                         
   9   2   1        425.64        404.42        13.65 o                         
  10   2   1        807.54        791.89        15.06 o                         
  11   2   1       1896.49       1840.13        26.90 o                         
  12   2   1        859.06        782.69        16.61 o                         
  13   2   1         40.81         85.66         7.88 o                         
  14   2   1        254.34        282.03        13.43 o                         
  15   2   1        235.72        263.91        12.47 o                         
  16   2   1        292.09        322.85        15.66 o                         
  17   2   1        204.06        250.80        13.62 o                         
  18   2   1        446.75        475.58        19.18 o                         
  19   2   1         19.79          4.53        18.06 o                         
 -19   3   1         43.15          4.78        18.51 o                         
 -18   3   1        604.95        615.69        26.85 o                         
 -17   3   1         49.38         61.37        12.88 o                         
 -16   3   1       1662.77       1583.39        33.38 o                         
 -15   3   1         31.51         33.19         9.14 o                         
 -14   3   1       2364.41       2219.62        29.12 o                         
 -13   3   1        536.63        563.56        15.76 o                         
 -12   3   1       3727.23       3781.09        34.86 o                         
 -11   3   1         14.50          9.66         5.72 o                         
 -10   3   1       5135.73       5052.19        43.56 o                         
  -9   3   1        594.07        536.51        20.36 o                         
  -8   3   1       5410.72       5299.29        40.54 o                         
  -7   3   1       1264.45       1315.14        18.75 o                         
  -6   3   1      16985.21      17161.71       104.16 o                         
  -5   3   1       1021.20       1022.23        29.13 o                         
  -4   3   1       3441.00       3274.99        20.58 o                         
  -3   3   1       2453.15       2635.92        24.75 o                         
  -2   3   1      11604.64      11139.61        56.42 o                         
  -1   3   1       3695.48       3989.48        27.93 o                         
   0   3   1      23341.14      21474.39       115.49 o                         
   1   3   1     115230.99     112293.19      1600.56 o                         
   2   3   1       2346.64       2210.63        24.98 o                         
   3   3   1         83.43         77.73         4.50 o                         
   4   3   1      11150.37      10769.50        67.24 o                         
   5   3   1        282.16        330.41        10.01 o                         
   6   3   1       9410.76       9420.96        70.94 o                         
   7   3   1      11230.37      11526.24        76.28 o                         
   8   3   1       2005.20       1979.84        23.38 o                         
   9   3   1       3839.44       3777.98        31.23 o                         
  10   3   1       1790.54       1795.31        27.17 o                         
  11   3   1        776.86        790.71        20.18 o                         
  12   3   1        484.57        500.65        13.06 o                         
  13   3   1       1651.15       1587.31        22.19 o                         
  14   3   1       1553.34       1452.53        25.33 o                         
  15   3   1        966.28        955.29        21.06 o                         
  16   3   1        975.32        979.73        22.61 o                         
  17   3   1        754.56        790.87        28.45 o                         
  18   3   1        147.54        124.64        14.63 o                         
  19   3   1        587.79        605.64        25.76 o                         
 -19   4   1        340.54        294.27        21.94 o                         
 -18   4   1          4.06         -4.79        15.24 o                         
 -17   4   1       1909.68       1881.43        33.75 o                         
 -16   4   1         21.78         30.01        10.38 o                         
 -15   4   1       2578.88       2563.53        33.17 o                         
 -14   4   1          1.59         13.20         7.22 o                         
 -13   4   1       1823.33       1817.14        22.75 o                         
 -12   4   1          0.29          7.16         6.57 o                         
 -11   4   1       3454.24       3410.09        33.10 o                         
 -10   4   1        136.64        141.19         7.27 o                         
  -9   4   1       5317.39       5175.87        37.54 o                         
  -8   4   1       1284.17       1334.21        19.59 o                         
  -7   4   1       6474.77       6275.97        43.40 o                         
  -6   4   1       6214.07       6766.93        49.22 o                         
  -5   4   1       7957.58       7993.62        48.31 o                         
  -4   4   1        153.74        166.64         9.40 o                         
  -3   4   1      13986.58      13673.01        71.86 o                         
  -2   4   1       1689.99       1731.20        12.79 o                         
  -1   4   1      11994.73      11554.68        56.79 o                         
   0   4   1       1274.49       1169.11         9.30 o                         
   1   4   1      14622.17      13534.41        66.39 o                         
   2   4   1      17922.98      17691.41        95.38 o                         
   3   4   1       7159.30       6959.24        39.17 o                         
   4   4   1         41.91         32.61         3.65 o                         
   5   4   1       7787.69       7489.91        50.48 o                         
   6   4   1       2294.92       2358.07        23.90 o                         
   7   4   1       2762.24       2657.73        28.29 o                         
   8   4   1       6229.61       6499.94        56.07 o                         
   9   4   1       6216.08       6106.98        49.46 o                         
  10   4   1       2281.03       2254.46        25.63 o                         
  11   4   1       2065.71       2144.58        25.11 o                         
  12   4   1       2218.91       2205.53        25.92 o                         
  13   4   1       1693.77       1702.03        23.30 o                         
  14   4   1        810.05        761.06        16.78 o                         
  15   4   1       1132.82       1086.29        22.28 o                         
  16   4   1       1202.89       1133.52        21.97 o                         
  17   4   1        386.05        364.96        16.05 o                         
  18   4   1        491.89        508.20        20.36 o                         
  19   4   1         44.80          9.45        18.06 o                         
 -19   5   1          0.22        -13.46        54.52 o                         
 -18   5   1        786.55        731.32        28.62 o                         
 -17   5   1          4.85         18.63        13.07 o                         
 -16   5   1       2116.56       2081.68        33.77 o                         
 -15   5   1          0.54          8.75         8.68 o                         
 -14   5   1       2215.44       2149.00        27.21 o                         
 -13   5   1         66.37         78.73         7.38 o                         
 -12   5   1       3759.43       3869.41        33.33 o                         
 -11   5   1       1420.09       1413.24        22.08 o                         
 -10   5   1       4496.47       4389.09        36.54 o                         
  -9   5   1         64.47         68.25         6.04 o                         
  -8   5   1       9011.45       8903.38        58.39 o                         
  -7   5   1        568.71        567.91        13.74 o                         
  -6   5   1       6871.46       6807.62        43.56 o                         
  -5   5   1       2352.15       2452.36        32.43 o                         
  -4   5   1      25641.22      24255.81       117.56 o                         
  -3   5   1       2246.20       2183.02        14.63 o                         
  -2   5   1       5853.68       5588.08        30.90 o                         
  -1   5   1         27.19         35.53         2.49 o                         
   0   5   1       4978.62       4591.78        25.68 o                         
   1   5   1       5337.75       5463.85        34.95 o                         
   2   5   1      18381.76      17149.87        84.02 o                         
   3   5   1       6662.09       6706.51        62.13 o                         
   4   5   1      10985.68      10828.49        67.17 o                         
   5   5   1       1522.94       1443.61        15.66 o                         
   6   5   1       8584.29       8615.11        58.65 o                         
   7   5   1        529.40        471.86        11.78 o                         
   8   5   1       1499.51       1466.02        18.64 o                         
   9   5   1       2617.45       2670.53        27.76 o                         
  10   5   1       2416.80       2411.16        38.71 o                         
  11   5   1       3140.26       3152.81        33.40 o                         
  12   5   1        439.09        499.85        17.03 o                         
  13   5   1       1922.62       1941.94        32.21 o                         
  14   5   1       1549.76       1448.29        29.66 o                         
  15   5   1        648.38        708.06        20.98 o                         
  16   5   1        507.63        462.01        18.45 o                         
  17   5   1        735.41        750.76        28.13 o                         
  18   5   1        172.97        187.79        20.93 o                         
 -18   6   1          3.17        -11.06        21.56 o                         
 -17   6   1       1156.62       1179.42        34.54 o                         
 -16   6   1         36.14         39.39        14.37 o                         
 -15   6   1       2425.64       2452.07        36.62 o                         
 -14   6   1          0.12         10.27        10.90 o                         
 -13   6   1       3373.73       3279.20        41.08 o                         
 -12   6   1         13.06         26.42         8.81 o                         
 -11   6   1       3026.48       3092.41        30.25 o                         
 -10   6   1        433.90        410.42        14.60 o                         
  -9   6   1       4328.48       4331.62        42.24 o                         
  -8   6   1         60.07         64.57         5.70 o                         
  -7   6   1       3944.39       3800.43        27.96 o                         
  -6   6   1          9.45         14.11         3.67 o                         
  -5   6   1      12423.04      12137.27        72.26 o                         
  -4   6   1       3322.41       3270.02        21.56 o                         
  -3   6   1       3754.83       3746.27        22.60 o                         
  -2   6   1       1879.30       1916.97        14.60 o                         
  -1   6   1       7644.93       7502.02        37.85 o                         
   0   6   1         98.54         97.99         4.31 o                         
   1   6   1       7077.18       6700.68        36.70 o                         
   2   6   1       4267.19       4181.08        31.46 o                         
   3   6   1       8828.45       8421.45        46.17 o                         
   4   6   1       6027.65       6095.88        34.39 o                         
   5   6   1       4356.01       4227.09        31.40 o                         
   6   6   1       2522.17       2520.23        24.53 o                         
   7   6   1       2615.63       2544.60        24.14 o                         
   8   6   1        902.91        911.26        15.48 o                         
   9   6   1       4505.54       4524.09        41.02 o                         
  10   6   1       1626.73       1647.40        20.32 o                         
  11   6   1       2113.93       2158.08        26.53 o                         
  12   6   1       1123.29       1081.39        20.24 o                         
  13   6   1       2131.61       2143.04        29.03 o                         
  14   6   1        533.74        511.53        18.16 o                         
  15   6   1        824.48        849.45        23.67 o                         
  16   6   1        571.85        596.49        19.91 o                         
  17   6   1        374.92        399.45        19.41 o                         
  18   6   1        375.06        370.93        22.93 o                         
 -17   7   1         19.09         49.59        17.79 o                         
 -16   7   1       1479.75       1482.87        42.74 o                         
 -15   7   1         48.71         47.22        13.73 o                         
 -14   7   1       1167.82       1104.07        26.00 o                         
 -13   7   1          3.67         -2.15        10.38 o                         
 -12   7   1       1520.92       1515.44        24.86 o                         
 -11   7   1         59.88         50.57        10.60 o                         
 -10   7   1       5237.04       5240.38        46.11 o                         
  -9   7   1        229.25        216.17        10.03 o                         
  -8   7   1       3820.05       3729.33        32.37 o                         
  -7   7   1          0.53          6.13         5.07 o                         
  -6   7   1       8210.11       8274.54        52.97 o                         
  -5   7   1        435.84        425.21         9.63 o                         
  -4   7   1       5974.73       5747.92        34.86 o                         
  -3   7   1        824.09        791.94        10.23 o                         
  -2   7   1      10274.00       9981.14        51.52 o                         
  -1   7   1        375.58        350.66         5.98 o                         
   0   7   1       1288.72       1110.58         9.90 o                         
   1   7   1         13.23         10.84         3.16 o                         
   2   7   1      12653.08      12591.26        64.72 o                         
   3   7   1       1560.14       1447.83        13.22 o                         
   4   7   1       5553.89       5443.65        34.00 o                         
   5   7   1       2093.08       2077.98        17.96 o                         
   6   7   1       2213.03       2201.80        21.68 o                         
   7   7   1         73.79         80.98         7.06 o                         
   8   7   1       4962.43       4971.00        43.32 o                         
   9   7   1        946.54        927.22        18.33 o                         
  10   7   1        611.01        631.51        13.84 o                         
  11   7   1        989.85       1002.36        19.15 o                         
  12   7   1       1276.55       1247.67        21.92 o                         
  13   7   1       1431.51       1473.26        24.21 o                         
  14   7   1        627.88        528.62        19.93 o                         
  15   7   1        552.00        587.28        23.60 o                         
  16   7   1        402.37        421.23        20.78 o                         
  17   7   1        402.74        397.75        20.57 o                         
 -17   8   1        691.39        672.71        32.00 o                         
 -16   8   1         74.48         82.78        18.77 o                         
 -15   8   1        725.91        646.59        22.39 o                         
 -14   8   1         17.31          2.99        12.96 o                         
 -13   8   1       2509.11       2489.37        37.21 o                         
 -12   8   1          6.03          9.48         9.85 o                         
 -11   8   1       1259.72       1309.47        23.08 o                         
 -10   8   1         34.52         33.42         8.61 o                         
  -9   8   1       2483.41       2437.90        26.14 o                         
  -8   8   1         31.85         28.23         6.43 o                         
  -7   8   1       1314.23       1302.12        18.09 o                         
  -6   8   1        101.25        107.79         5.71 o                         
  -5   8   1       2927.74       2939.81        23.28 o                         
  -4   8   1        308.54        306.84         7.37 o                         
  -3   8   1       6756.64       6545.81        39.80 o                         
  -2   8   1        315.53        325.84         7.67 o                         
  -1   8   1       5182.14       5127.10        30.72 o                         
   0   8   1        425.89        428.45         7.69 o                         
   1   8   1       3031.69       3010.42        23.00 o                         
   2   8   1        134.81        146.03         5.58 o                         
   3   8   1       3802.27       3697.41        24.31 o                         
   4   8   1       1264.10       1244.13        13.80 o                         
   5   8   1       3799.98       3720.79        26.14 o                         
   6   8   1        344.67        326.42         9.90 o                         
   7   8   1       1737.89       1708.12        17.91 o                         
   8   8   1       1262.64       1271.43        20.89 o                         
   9   8   1        519.90        527.61        15.77 o                         
  10   8   1        794.46        801.72        20.50 o                         
  11   8   1       1011.75        996.88        18.73 o                         
  12   8   1        298.73        313.63        13.37 o                         
  13   8   1       1319.03       1259.29        24.56 o                         
  14   8   1        429.09        439.71        17.37 o                         
  15   8   1        340.90        319.41        18.14 o                         
  16   8   1        162.10        160.00        20.55 o                         
  17   8   1        108.38         77.65        23.76 o                         
 -16   9   1        404.20        439.81        26.84 o                         
 -15   9   1          1.70         12.04        17.40 o                         
 -14   9   1        493.06        485.87        21.26 o                         
 -13   9   1          2.72         15.01        12.33 o                         
 -12   9   1       1204.74       1233.35        24.89 o                         
 -11   9   1          0.04         -1.67         9.64 o                         
 -10   9   1        980.93       1035.93        21.42 o                         
  -9   9   1         38.43         34.81         8.20 o                         
  -8   9   1       2755.48       2794.18        38.57 o                         
  -7   9   1         28.63         16.98         6.39 o                         
  -6   9   1        977.90        913.50        13.03 o                         
  -5   9   1         36.22         35.82         5.30 o                         
  -4   9   1       2954.33       2858.28        23.21 o                         
  -3   9   1          0.80         -0.56         4.88 o                         
  -2   9   1       1739.19       1687.24        17.97 o                         
  -1   9   1        160.76        135.62         6.53 o                         
   0   9   1        639.91        630.53         9.37 o                         
   1   9   1        181.26        191.47         7.33 o                         
   2   9   1       2191.97       2181.89        20.69 o                         
   3   9   1         92.47         79.97         4.69 o                         
   4   9   1       1093.78       1084.39        12.09 o                         
   5   9   1        669.44        659.28        10.66 o                         
   6   9   1       1760.84       1746.44        20.05 o                         
   7   9   1        187.22        186.97         8.68 o                         
   8   9   1        638.39        630.87        15.10 o                         
   9   9   1          0.65         -6.94         6.94 o                         
  10   9   1       1274.71       1255.21        20.64 o                         
  11   9   1         43.62         45.45        11.06 o                         
  12   9   1        538.91        517.69        21.27 o                         
  13   9   1        205.42        200.33        13.92 o                         
  14   9   1        322.72        263.45        16.38 o                         
  15   9   1        179.69        166.78        23.04 o                         
  16   9   1         38.83         -9.09        33.22 o                         
 -15  10   1         90.92         92.84        24.57 o                         
 -14  10   1         72.76         68.07        20.03 o                         
 -13  10   1        868.00        836.85        26.17 o                         
 -12  10   1         39.32         47.82        19.87 o                         
 -11  10   1        880.24        856.04        21.91 o                         
 -10  10   1         22.32         40.96         9.95 o                         
  -9  10   1        334.57        365.64        14.76 o                         
  -8  10   1          0.81          1.15         7.89 o                         
  -7  10   1       1296.41       1312.58        19.04 o                         
  -6  10   1         69.32         51.97         6.37 o                         
  -5  10   1       1173.60       1162.98        17.45 o                         
  -4  10   1          6.07         -2.65         5.84 o                         
  -3  10   1       1588.06       1596.24        19.13 o                         
  -2  10   1        453.51        446.15        11.75 o                         
  -1  10   1       1708.25       1693.45        18.19 o                         
   0  10   1          1.10         -5.09         5.09 o                         
   1  10   1       1063.55       1061.10        15.84 o                         
   2  10   1          9.80          6.46         6.04 o                         
   3  10   1       1262.02       1213.86        17.31 o                         
   4  10   1         30.91         23.48         5.46 o                         
   5  10   1       1455.78       1438.29        15.07 o                         
   6  10   1        235.77        207.49         8.98 o                         
   7  10   1        412.00        394.83        14.28 o                         
   8  10   1        185.61        193.27        10.92 o                         
   9  10   1        530.95        526.37        22.24 o                         
  10  10   1        198.56        206.11        11.64 o                         
  11  10   1        399.46        406.18        16.17 o                         
  12  10   1        266.00        251.31        14.89 o                         
  13  10   1        241.11        223.66        18.10 o                         
  14  10   1         88.07         92.17        19.27 o                         
  15  10   1         29.25          5.43        27.88 o                         
 -13  11   1          0.81        -14.02        17.26 o                         
 -12  11   1        399.78        382.06        20.39 o                         
 -11  11   1          0.01        -12.81        12.81 o                         
 -10  11   1        308.09        318.33        14.97 o                         
  -9  11   1         36.74         20.07         9.95 o                         
  -8  11   1         76.67         53.26         9.89 o                         
  -7  11   1          1.43         -2.75         6.32 o                         
  -6  11   1        325.62        330.38        12.33 o                         
  -5  11   1          3.98         -7.18         7.18 o                         
  -4  11   1        519.00        521.80        14.68 o                         
  -3  11   1          3.87         -6.88         6.88 o                         
  -2  11   1        736.72        711.68        14.68 o                         
  -1  11   1          6.41          0.82         6.14 o                         
   0  11   1        731.33        756.70        17.84 o                         
   1  11   1         30.93         14.85         6.76 o                         
   2  11   1        227.52        230.55        12.23 o                         
   3  11   1         54.27         49.04         8.11 o                         
   4  11   1        703.44        679.90        17.57 o                         
   5  11   1          8.82         -1.59         6.35 o                         
   6  11   1         82.39         72.53         8.55 o                         
   7  11   1         18.21         10.06         8.68 o                         
   8  11   1        240.76        244.54        14.85 o                         
   9  11   1         33.63         30.99        11.79 o                         
  10  11   1        128.82         82.95        11.73 o                         
  11  11   1         62.29         57.17        11.68 o                         
  12  11   1        189.86        172.01        15.09 o                         
  13  11   1         21.03          8.64        21.86 o                         
 -12  12   1         20.79         24.02        22.13 o                         
 -11  12   1        244.69        232.40        17.61 o                         
 -10  12   1          0.16          1.90        13.86 o                         
  -9  12   1        103.09         86.33        12.15 o                         
  -8  12   1         14.09         14.99        12.72 o                         
  -7  12   1        211.24        202.30        13.62 o                         
  -6  12   1          0.79         -8.60         9.05 o                         
  -5  12   1         94.31         97.72         9.93 o                         
  -4  12   1          0.82          2.00         9.07 o                         
  -3  12   1        119.10        103.71         9.39 o                         
  -2  12   1         25.41         26.38         8.36 o                         
  -1  12   1        243.86        230.75        12.49 o                         
   0  12   1          2.77          8.69        10.09 o                         
   1  12   1          5.20          1.81         7.54 o                         
   2  12   1         23.27         23.98         8.67 o                         
   3  12   1        154.79        166.89        12.61 o                         
   4  12   1         81.46         83.72        10.46 o                         
   5  12   1         96.67         80.11        10.88 o                         
   6  12   1          4.84         -7.84         9.75 o                         
   7  12   1        229.13        221.59        17.04 o                         
   8  12   1         35.61         18.07         9.16 o                         
   9  12   1        115.64         93.91        12.88 o                         
  10  12   1         17.78          4.70        12.60 o                         
  11  12   1        110.91        103.52        18.75 o                         
  12  12   1          1.88         22.35        22.00 o                         
 -10  13   1         31.83         44.00        17.50 o                         
  -9  13   1          0.01         13.29        21.42 o                         
  -8  13   1         34.35         33.03        14.73 o                         
  -7  13   1          5.24         10.45        13.78 o                         
  -6  13   1         40.51         42.75        11.89 o                         
  -5  13   1         63.95         40.57        12.52 o                         
  -4  13   1         91.56         78.02        11.23 o                         
  -3  13   1          5.96          6.76        10.10 o                         
  -2  13   1        110.39         79.46         9.05 o                         
  -1  13   1          1.84         -8.58        11.87 o                         
   0  13   1        136.07        139.51        13.90 o                         
   1  13   1         45.06         29.97        12.90 o                         
   2  13   1         72.43         53.90        10.18 o                         
   3  13   1         38.59         29.92        11.28 o                         
   4  13   1          4.82          8.01        11.96 o                         
   5  13   1          0.17        -12.93        13.93 o                         
   6  13   1         75.79         47.37        19.04 o                         
   7  13   1         20.76          7.71        18.98 o                         
   8  13   1         20.26         28.33        16.96 o                         
   9  13   1         16.93          2.98        18.13 o                         
  10  13   1          8.37        -19.94        29.36 o                         
  -7  14   1          0.22        -14.77        24.69 o                         
  -6  14   1          1.87         -2.51        18.64 o                         
  -5  14   1          0.05         -7.52        13.47 o                         
  -4  14   1          6.83         14.24        12.74 o                         
  -3  14   1          5.29         21.42        11.12 o                         
  -2  14   1         18.27         28.10        14.17 o                         
  -1  14   1          1.70          7.69        13.81 o                         
   0  14   1         12.35         -6.59        13.78 o                         
   1  14   1         27.83         39.72        14.73 o                         
   2  14   1          2.27        -13.83        13.83 o                         
   3  14   1          1.47         15.33        11.99 o                         
   4  14   1         30.45         37.72        13.16 o                         
   5  14   1          9.96         -9.62        14.22 o                         
   6  14   1          1.02          9.46        19.31 o                         
   7  14   1          0.12         -8.41        21.66 o                         
  -3  15   1         12.85         22.50        20.17 o                         
  -2  15   1          1.85         17.64        23.83 o                         
  -1  15   1          2.61          5.77        19.12 o                         
   0  15   1          7.25         31.79        19.28 o                         
   1  15   1          4.26         43.10        20.61 o                         
   2  15   1         11.68         11.60        19.22 o                         
   3  15   1          2.45          4.26        22.12 o                         
 -20   0   2        886.06        783.57        66.97 o                         
 -19   0   2         19.93         85.00        32.87 o                         
 -18   0   2       1982.61       1960.35        47.63 o                         
 -17   0   2          6.31         -0.59        15.77 o                         
 -16   0   2       2717.21       2622.45        48.83 o                         
 -15   0   2         43.33         57.91        14.13 o                         
 -14   0   2       2123.73       1953.33        39.01 o                         
 -13   0   2         76.85         57.19        11.75 o                         
 -12   0   2       8029.97       8327.84        93.01 o                         
 -11   0   2         61.74         87.28        10.72 o                         
 -10   0   2       6941.30       7373.42        81.33 o                         
  -9   0   2        369.68        374.35        12.76 o                         
  -8   0   2      11096.00      10961.83        99.35 o                         
  -7   0   2       1026.92       1014.75        16.23 o                         
  -6   0   2      15660.64      16001.47       127.06 o                         
  -5   0   2        851.66        810.59        12.73 o                         
  -4   0   2       9831.63       9575.42        77.22 o                         
  -3   0   2       2441.26       2281.86        22.25 o                         
  -2   0   2      93451.45      87125.88      1754.16 o                         
  -1   0   2       2813.24       2999.08        27.67 o                         
   0   0   2      20593.26      19986.44       305.41 o                         
   1   0   2       5914.88       5254.24        47.78 o                         
   2   0   2      14150.22      14403.11       145.40 o                         
   3   0   2       2323.47       2515.72        43.04 o                         
   4   0   2      18468.72      18168.88       184.99 o                         
   5   0   2      10695.30      10747.16       152.96 o                         
   6   0   2      15165.11      14982.49       177.57 o                         
   7   0   2      41882.01      42126.23       598.00 o                         
   8   0   2         48.71         30.04         5.77 o                         
   9   0   2       1981.60       1972.44        28.48 o                         
  10   0   2       3140.95       3129.61        40.18 o                         
  11   0   2       7348.44       7426.54        80.11 o                         
  12   0   2       2637.50       2757.16        39.43 o                         
  13   0   2       1752.95       1887.37        32.59 o                         
  14   0   2         42.82         68.11        16.18 o                         
  15   0   2       4965.85       4800.97        69.27 o                         
  16   0   2       1485.26       1394.28        38.37 o                         
  17   0   2       2311.26       2213.54        40.57 o                         
  18   0   2        297.38        267.25        49.62 o                         
  19   0   2        379.91        339.84        32.43 o                         
  20   0   2         31.15         72.11        82.75 o                         
 -20   1   2         12.55        -25.23        30.42 o                         
 -19   1   2        571.42        484.55        22.32 o                         
 -18   1   2          1.83        -10.05        19.19 o                         
 -17   1   2       1268.95       1193.17        24.74 o                         
 -16   1   2          3.32          0.23        10.70 o                         
 -15   1   2       2420.20       2359.71        31.35 o                         
 -14   1   2          8.27         10.25         8.80 o                         
 -13   1   2       1452.55       1494.45        22.84 o                         
 -12   1   2        218.14        242.67        10.98 o                         
 -11   1   2      10873.37      11145.79        82.24 o                         
 -10   1   2        246.62        263.94         9.47 o                         
  -9   1   2       4885.18       4835.20        38.32 o                         
  -8   1   2        764.28        741.09        11.83 o                         
  -7   1   2       6383.69       6497.27        40.92 o                         
  -6   1   2       1233.35       1229.42        12.04 o                         
  -5   1   2       6217.37       6048.19        37.01 o                         
  -4   1   2        339.01        340.95         5.72 o                         
  -3   1   2      40277.98      36273.45       511.48 o                         
  -2   1   2      14577.78      14356.05        81.05 o                         
  -1   1   2      20295.32      19599.71       148.34 o                         
   0   1   2      17235.30      16098.36       144.43 o                         
   1   1   2      11649.49      11827.72        76.99 o                         
   2   1   2       2351.87       2523.83        17.78 o                         
   3   1   2       2619.04       2558.42        20.29 o                         
   4   1   2       5004.96       5055.03        34.15 o                         
   5   1   2      18115.56      17837.55       137.42 o                         
   6   1   2       8550.69       8940.30        68.48 o                         
   7   1   2      24312.81      25005.34       179.80 o                         
   8   1   2        349.54        299.34         7.73 o                         
   9   1   2       3212.22       3233.27        28.23 o                         
  10   1   2       2096.05       2096.36        21.76 o                         
  11   1   2       3496.16       3489.42        31.89 o                         
  12   1   2       2993.81       3219.15        32.51 o                         
  13   1   2       1721.35       1819.68        23.89 o                         
  14   1   2        488.44        551.29        15.00 o                         
  15   1   2       1066.43       1003.90        19.57 o                         
  16   1   2       2031.44       2061.06        38.18 o                         
  17   1   2        822.18        775.96        18.91 o                         
  18   1   2       1271.27       1268.56        27.67 o                         
  19   1   2        156.93        149.65        21.48 o                         
 -19   2   2         21.02         33.61        17.09 o                         
 -18   2   2       1072.30        998.15        27.89 o                         
 -17   2   2          3.59         -4.22        11.01 o                         
 -16   2   2       1308.81       1250.93        25.39 o                         
 -15   2   2          0.55         -7.71        11.17 o                         
 -14   2   2       6920.99       6959.38        62.70 o                         
 -13   2   2         44.83         39.90         8.07 o                         
 -12   2   2       1338.32       1330.75        20.59 o                         
 -11   2   2         55.00         50.75         6.47 o                         
 -10   2   2       8316.41       8422.67        56.33 o                         
  -9   2   2        104.72        123.30         6.42 o                         
  -8   2   2      15828.60      16538.60        98.60 o                         
  -7   2   2        284.38        287.53         7.36 o                         
  -6   2   2      19774.37      20052.19       120.55 o                         
  -5   2   2       1325.36       1353.33        11.48 o                         
  -4   2   2       7640.13       7547.04        42.65 o                         
  -3   2   2       6968.78       6901.69        38.75 o                         
  -2   2   2         17.20         21.33         1.88 o                         
  -1   2   2        755.64        781.69         7.49 o                         
   0   2   2      69972.84      67903.59       794.36 o                         
   1   2   2        712.83        887.50        11.73 o                         
   2   2   2       1697.45       2032.46        14.36 o                         
   3   2   2       9101.06       9153.05        63.62 o                         
   4   2   2       6419.09       6307.20        38.40 o                         
   5   2   2       9627.19       9737.16        63.20 o                         
   6   2   2      10333.44      10711.06        77.59 o                         
   7   2   2       2277.23       2320.44        24.38 o                         
   8   2   2       8116.86       8477.86        65.04 o                         
   9   2   2       3057.25       3126.60        29.72 o                         
  10   2   2       1637.35       1659.66        18.57 o                         
  11   2   2       1526.13       1538.75        20.17 o                         
  12   2   2       1060.93       1066.89        16.78 o                         
  13   2   2       1343.59       1502.81        20.59 o                         
  14   2   2       1053.56       1134.15        26.12 o                         
  15   2   2       1399.54       1347.84        20.94 o                         
  16   2   2        326.23        320.21        14.37 o                         
  17   2   2       1097.01       1020.50        20.75 o                         
  18   2   2        442.29        444.56        19.08 o                         
  19   2   2        685.33        708.95        32.10 o                         
 -19   3   2        315.49        259.56        21.83 o                         
 -18   3   2         24.80         27.56        17.19 o                         
 -17   3   2       1092.76       1096.21        24.99 o                         
 -16   3   2         21.03         39.82        16.11 o                         
 -15   3   2       2208.67       2243.56        30.61 o                         
 -14   3   2         16.38         19.93         8.89 o                         
 -13   3   2       2686.46       2602.87        30.41 o                         
 -12   3   2        121.69        113.72         8.49 o                         
 -11   3   2        592.65        579.57        14.35 o                         
 -10   3   2         41.25         41.67         5.66 o                         
  -9   3   2       7051.31       7228.38        51.01 o                         
  -8   3   2         37.84         53.31         4.92 o                         
  -7   3   2       5235.89       5068.95        35.46 o                         
  -6   3   2        150.25        182.41         6.52 o                         
  -5   3   2      15949.38      15695.47        99.71 o                         
  -4   3   2        488.60        446.54         6.67 o                         
  -3   3   2       1363.59       1381.91        11.20 o                         
  -2   3   2       1946.60       1988.74        12.28 o                         
  -1   3   2      38718.19      36720.02       680.79 o                         
   0   3   2      19606.11      19287.11        94.47 o                         
   1   3   2     119995.62     118117.03      1688.75 o                         
   2   3   2       3459.01       4066.31        24.66 o                         
   3   3   2       2336.04       2399.43        19.89 o                         
   4   3   2       3836.98       3911.19        29.82 o                         
   5   3   2       3947.98       4036.60        34.23 o                         
   6   3   2       1717.00       1630.02        19.17 o                         
   7   3   2       7361.13       7216.51        48.47 o                         
   8   3   2       1562.77       1663.18        18.27 o                         
   9   3   2       4198.90       4176.25        35.61 o                         
  10   3   2       2329.74       2443.50        24.42 o                         
  11   3   2       1868.11       1849.44        22.32 o                         
  12   3   2        422.31        446.85        14.23 o                         
  13   3   2       1185.39       1172.73        18.76 o                         
  14   3   2       2013.28       1937.39        34.18 o                         
  15   3   2       1291.36       1276.58        22.19 o                         
  16   3   2        782.92        725.08        19.58 o                         
  17   3   2        442.30        446.11        17.80 o                         
  18   3   2        321.85        299.58        18.16 o                         
  19   3   2        374.77        357.17        27.01 o                         
 -19   4   2         11.90        -19.58        19.58 o                         
 -18   4   2        451.44        442.44        22.82 o                         
 -17   4   2        163.94        170.68        16.31 o                         
 -16   4   2       1315.88       1286.14        28.93 o                         
 -15   4   2         60.08         50.79        10.45 o                         
 -14   4   2       1135.14       1087.36        24.42 o                         
 -13   4   2       1405.01       1401.58        24.55 o                         
 -12   4   2       2715.23       2848.65        33.73 o                         
 -11   4   2        859.42        812.94        16.68 o                         
 -10   4   2       3581.44       3607.54        33.52 o                         
  -9   4   2        170.22        174.21         7.99 o                         
  -8   4   2       4191.81       4261.21        31.08 o                         
  -7   4   2         36.42         49.33         4.25 o                         
  -6   4   2       8220.25       8412.45        49.87 o                         
  -5   4   2          0.74         -3.00         3.05 o                         
  -4   4   2       3537.73       3610.69        25.87 o                         
  -3   4   2        329.60        314.52         6.55 o                         
  -2   4   2       5033.91       4783.52        24.83 o                         
  -1   4   2        455.26        476.59         8.64 o                         
   0   4   2        377.52        356.29         4.83 o                         
   1   4   2        782.59        768.77         7.68 o                         
   2   4   2      14287.06      13756.81        69.95 o                         
   3   4   2         33.28         17.14         2.95 o                         
   4   4   2       1862.17       1897.46        16.91 o                         
   5   4   2         74.83         86.46         4.92 o                         
   6   4   2       2422.67       2336.15        22.40 o                         
   7   4   2        985.85       1083.35        14.93 o                         
   8   4   2       9882.65      10055.80        70.56 o                         
   9   4   2       1064.84       1067.70        19.37 o                         
  10   4   2       2457.08       2528.28        31.50 o                         
  11   4   2         46.25         62.50         6.67 o                         
  12   4   2       1346.47       1311.68        19.36 o                         
  13   4   2         51.06         45.90         7.11 o                         
  14   4   2        143.42        158.66         9.06 o                         
  15   4   2        531.33        443.28        13.00 o                         
  16   4   2        796.58        757.98        21.04 o                         
  17   4   2         83.19         82.62        10.06 o                         
  18   4   2        342.24        355.93        17.92 o                         
  19   4   2          7.90         48.87        26.35 o                         
 -18   5   2         51.61         45.37        19.45 o                         
 -17   5   2        737.01        716.86        22.22 o                         
 -16   5   2         44.47         55.55        11.31 o                         
 -15   5   2       1132.97       1117.28        19.17 o                         
 -14   5   2        277.17        274.16        13.18 o                         
 -13   5   2        136.58        150.48        11.90 o                         
 -12   5   2         78.86        103.36         8.16 o                         
 -11   5   2       1676.34       1680.03        20.51 o                         
 -10   5   2         66.01         62.24         6.45 o                         
  -9   5   2       2297.42       2287.44        21.30 o                         
  -8   5   2         67.13         49.03         4.86 o                         
  -7   5   2       4317.83       4631.94        31.57 o                         
  -6   5   2        704.75        677.09        11.36 o                         
  -5   5   2       5127.91       5200.19        32.19 o                         
  -4   5   2       1335.22       1268.33        15.12 o                         
  -3   5   2       4405.35       4514.77        26.26 o                         
  -2   5   2        412.54        394.66         5.73 o                         
  -1   5   2        568.73        551.07         6.44 o                         
   0   5   2        243.20        201.54         4.75 o                         
   1   5   2      14265.41      14103.98        72.05 o                         
   2   5   2        802.86        897.39        10.80 o                         
   3   5   2       8457.53       8621.88        48.30 o                         
   4   5   2        202.09        222.22         7.99 o                         
   5   5   2         85.31         66.78         5.05 o                         
   6   5   2        434.32        469.28        10.39 o                         
   7   5   2       2171.07       2257.29        22.52 o                         
   8   5   2        333.81        306.43        10.65 o                         
   9   5   2       1137.56       1173.71        21.00 o                         
  10   5   2        196.02        178.92        11.07 o                         
  11   5   2       1626.05       1573.78        21.47 o                         
  12   5   2          6.97          0.04         6.91 o                         
  13   5   2       1366.48       1354.36        26.62 o                         
  14   5   2        184.69        153.62        11.96 o                         
  15   5   2        132.84        149.13        11.38 o                         
  16   5   2        144.65        169.48        12.57 o                         
  17   5   2        483.68        448.89        29.72 o                         
  18   5   2         27.25         32.28        16.49 o                         
 -18   6   2         38.17         27.23        22.95 o                         
 -17   6   2         24.51          7.88        19.12 o                         
 -16   6   2        526.15        520.24        22.36 o                         
 -15   6   2        653.36        648.38        23.29 o                         
 -14   6   2        149.33        123.34        11.64 o                         
 -13   6   2       1546.71       1549.44        25.61 o                         
 -12   6   2        250.77        246.20        11.94 o                         
 -11   6   2        344.22        338.01        11.90 o                         
 -10   6   2        413.59        410.30        12.68 o                         
  -9   6   2        270.20        243.12         9.20 o                         
  -8   6   2       1325.89       1338.86        15.10 o                         
  -7   6   2        998.31       1000.10        12.18 o                         
  -6   6   2       1068.32       1114.24        12.17 o                         
  -5   6   2       3909.14       3869.67        26.24 o                         
  -4   6   2       1975.66       1878.88        15.41 o                         
  -3   6   2        580.36        598.61         7.92 o                         
  -2   6   2       1177.40       1149.76         9.71 o                         
  -1   6   2        464.23        422.18         6.74 o                         
   0   6   2        933.30        917.50         9.12 o                         
   1   6   2       6268.53       6295.77        37.50 o                         
   2   6   2       9926.64       9968.75        52.51 o                         
   3   6   2       1527.46       1392.02        12.35 o                         
   4   6   2        980.13        907.46        10.58 o                         
   5   6   2        107.55        113.23         6.63 o                         
   6   6   2        479.81        483.04        10.98 o                         
   7   6   2         97.10        103.85         7.52 o                         
   8   6   2       2105.51       2160.84        24.64 o                         
   9   6   2          9.35          5.10         6.51 o                         
  10   6   2       1680.49       1635.04        22.60 o                         
  11   6   2          3.39          1.14         6.58 o                         
  12   6   2        248.41        242.75        12.13 o                         
  13   6   2          7.10         -1.02         9.05 o                         
  14   6   2         67.28         83.51        10.70 o                         
  15   6   2          0.64         -7.06        11.14 o                         
  16   6   2        344.27        373.35        17.34 o                         
  17   6   2         94.85        120.71        17.31 o                         
  18   6   2        299.27        299.03        24.75 o                         
 -17   7   2         44.81         61.46        19.77 o                         
 -16   7   2        125.96         70.43        18.43 o                         
 -15   7   2         93.99         90.79        15.88 o                         
 -14   7   2        927.46        943.65        26.64 o                         
 -13   7   2         98.38        123.25        12.91 o                         
 -12   7   2        141.99        120.22        12.05 o                         
 -11   7   2         87.42         85.89        10.20 o                         
 -10   7   2        335.39        299.19        12.49 o                         
  -9   7   2         76.64         73.50         6.77 o                         
  -8   7   2       1891.97       1792.19        20.24 o                         
  -7   7   2        264.51        252.04         8.22 o                         
  -6   7   2          0.18         -4.27         4.27 o                         
  -5   7   2       1694.74       1772.94        16.44 o                         
  -4   7   2       1210.12       1111.34        22.64 o                         
  -3   7   2        124.48        123.36         5.79 o                         
  -2   7   2         50.62         43.13         4.05 o                         
  -1   7   2         24.68         30.64         3.38 o                         
   0   7   2         21.45         15.20         3.10 o                         
   1   7   2       1146.51       1141.63        12.13 o                         
   2   7   2       1102.91        996.49        11.61 o                         
   3   7   2       1840.81       1735.92        18.44 o                         
   4   7   2        145.86        120.46         4.99 o                         
   5   7   2        262.97        252.10         8.77 o                         
   6   7   2        122.90        126.65         7.97 o                         
   7   7   2         82.08         82.52         8.24 o                         
   8   7   2        851.04        799.34        18.78 o                         
   9   7   2        983.26        905.36        17.48 o                         
  10   7   2        581.58        561.81        16.09 o                         
  11   7   2        346.63        348.15        12.03 o                         
  12   7   2         14.18          1.91         8.03 o                         
  13   7   2        499.23        459.96        16.09 o                         
  14   7   2         92.04         91.47        12.09 o                         
  15   7   2         66.31         33.78        12.48 o                         
  16   7   2        189.12        233.36        18.04 o                         
  17   7   2        119.18        150.28        18.02 o                         
 -17   8   2          7.97         -1.37        21.36 o                         
 -16   8   2         52.94         36.23        20.38 o                         
 -15   8   2        485.94        470.61        21.86 o                         
 -14   8   2          0.39         15.61        13.52 o                         
 -13   8   2        181.97        161.80        15.31 o                         
 -12   8   2          2.74         -0.18        10.46 o                         
 -11   8   2         18.91          7.21         9.70 o                         
 -10   8   2         19.25         25.69         8.44 o                         
  -9   8   2        138.36        127.83        12.96 o                         
  -8   8   2         30.36         21.61         6.04 o                         
  -7   8   2       1200.94       1171.22        16.00 o                         
  -6   8   2          9.83          8.00         5.60 o                         
  -5   8   2       1402.32       1332.53        15.55 o                         
  -4   8   2        101.61        102.02         5.22 o                         
  -3   8   2       1912.07       1913.06        16.98 o                         
  -2   8   2         66.83         65.72         4.71 o                         
  -1   8   2        513.19        499.32        10.29 o                         
   0   8   2         17.65          9.37         3.36 o                         
   1   8   2        554.91        491.24         9.16 o                         
   2   8   2         20.71         19.16         4.36 o                         
   3   8   2       2284.44       2156.53        17.59 o                         
   4   8   2        201.39        174.98         7.90 o                         
   5   8   2        626.34        612.00        11.47 o                         
   6   8   2          0.07          2.50         4.57 o                         
   7   8   2        865.30        826.49        19.31 o                         
   8   8   2         15.82          6.23         7.54 o                         
   9   8   2        459.04        444.59        15.24 o                         
  10   8   2         11.02         14.63         9.65 o                         
  11   8   2        391.67        439.06        17.06 o                         
  12   8   2          8.55         -4.83         8.15 o                         
  13   8   2        143.34        148.61        12.11 o                         
  14   8   2         69.56         67.70        12.15 o                         
  15   8   2        164.08        166.24        21.99 o                         
  16   8   2         80.86         64.74        19.01 o                         
  17   8   2        123.16        185.12        35.48 o                         
 -16   9   2        126.10         92.31        22.15 o                         
 -15   9   2         47.52         36.17        18.19 o                         
 -14   9   2        470.59        454.73        19.60 o                         
 -13   9   2        177.47        175.81        14.47 o                         
 -12   9   2        267.63        238.43        14.44 o                         
 -11   9   2        163.78        161.59        11.53 o                         
 -10   9   2         92.36         87.88        10.87 o                         
  -9   9   2         12.67         23.70         8.77 o                         
  -8   9   2        425.48        412.81        18.00 o                         
  -7   9   2        623.42        605.88        12.09 o                         
  -6   9   2        488.02        484.93        11.29 o                         
  -5   9   2         16.00         20.06         4.91 o                         
  -4   9   2        804.15        806.99        12.86 o                         
  -3   9   2         62.39         63.91         5.74 o                         
  -2   9   2        874.45        851.83        15.89 o                         
  -1   9   2        111.46        110.02         4.94 o                         
   0   9   2        132.91        123.54         5.36 o                         
   1   9   2        157.37        149.77         6.29 o                         
   2   9   2       2080.42       2036.85        19.32 o                         
   3   9   2          6.50         -3.42         4.88 o                         
   4   9   2        569.80        524.67        10.15 o                         
   5   9   2          0.27         -5.01         5.01 o                         
   6   9   2        221.23        244.48         8.90 o                         
   7   9   2        130.76        133.59         7.09 o                         
   8   9   2        344.54        340.36        10.30 o                         
   9   9   2         10.42          2.51         9.84 o                         
  10   9   2        195.85        223.15        13.28 o                         
  11   9   2         55.92         54.55        12.66 o                         
  12   9   2        325.76        307.54        18.03 o                         
  13   9   2          0.13         -5.94        10.84 o                         
  14   9   2        302.62        316.24        18.39 o                         
  15   9   2          0.35        -15.98        15.98 o                         
  16   9   2        139.65        153.52        26.01 o                         
 -15  10   2        133.76        147.24        23.48 o                         
 -14  10   2        143.27        167.33        19.86 o                         
 -13  10   2         47.13         30.22        14.65 o                         
 -12  10   2        214.52        215.32        15.08 o                         
 -11  10   2         79.52         91.13        12.18 o                         
 -10  10   2         41.69         51.51        10.29 o                         
  -9  10   2        607.19        612.55        19.10 o                         
  -8  10   2        182.94        187.55        10.81 o                         
  -7  10   2        317.59        318.00        10.95 o                         
  -6  10   2        395.76        431.35        11.73 o                         
  -5  10   2        260.06        272.23        10.40 o                         
  -4  10   2        456.73        453.01        12.59 o                         
  -3  10   2        506.68        465.35        12.65 o                         
  -2  10   2        351.77        340.75        10.52 o                         
  -1  10   2        492.69        466.24        13.10 o                         
   0  10   2        190.41        198.52         8.11 o                         
   1  10   2         24.72         25.69         6.11 o                         
   2  10   2        469.60        466.52        12.76 o                         
   3  10   2       1157.73       1180.08        15.90 o                         
   4  10   2         15.60          1.28         4.71 o                         
   5  10   2        792.56        753.00        14.50 o                         
   6  10   2         53.74         40.31         6.32 o                         
   7  10   2        620.37        612.82        14.41 o                         
   8  10   2        576.42        559.46        16.05 o                         
   9  10   2        343.17        339.89        13.08 o                         
  10  10   2         52.98         65.15        12.14 o                         
  11  10   2        214.67        220.55        15.59 o                         
  12  10   2         24.77         19.19        15.55 o                         
  13  10   2        212.24        215.42        21.44 o                         
  14  10   2          0.83        -15.80        22.04 o                         
  15  10   2        150.56        164.18        26.07 o                         
 -13  11   2        509.67        508.43        24.06 o                         
 -12  11   2         18.67        -11.76        15.10 o                         
 -11  11   2        346.48        337.78        16.99 o                         
 -10  11   2          6.08         15.27        11.66 o                         
  -9  11   2        567.05        583.66        20.43 o                         
  -8  11   2        123.44        117.80        11.27 o                         
  -7  11   2        441.96        497.10        14.13 o                         
  -6  11   2         13.61         17.78         7.62 o                         
  -5  11   2        293.42        312.08        11.68 o                         
  -4  11   2        764.39        775.18        16.06 o                         
  -3  11   2        510.25        503.60        13.84 o                         
  -2  11   2        399.49        396.81        12.20 o                         
  -1  11   2        324.64        317.66         9.94 o                         
   0  11   2        561.93        571.47        13.80 o                         
   1  11   2        370.10        418.72        12.58 o                         
   2  11   2        287.05        298.05        10.74 o                         
   3  11   2        653.95        655.40        15.37 o                         
   4  11   2        609.54        661.06        16.81 o                         
   5  11   2        660.74        648.97        12.05 o                         
   6  11   2        390.32        370.88        13.34 o                         
   7  11   2         97.43        117.05        10.05 o                         
   8  11   2        293.74        322.06        14.36 o                         
   9  11   2         73.78         65.20        11.33 o                         
  10  11   2        464.42        485.95        16.87 o                         
  11  11   2        122.75        120.08        15.65 o                         
  12  11   2        316.74        333.06        21.79 o                         
  13  11   2         89.04        108.57        22.62 o                         
 -12  12   2        230.18        243.49        22.99 o                         
 -11  12   2        105.53         80.60        16.60 o                         
 -10  12   2        356.13        390.40        18.63 o                         
  -9  12   2         59.35         43.66        11.00 o                         
  -8  12   2        133.72        153.70        14.52 o                         
  -7  12   2        198.86        205.32        11.76 o                         
  -6  12   2        347.89        382.60        14.07 o                         
  -5  12   2         84.39         75.71        10.46 o                         
  -4  12   2       1102.28       1172.00        22.51 o                         
  -3  12   2        150.97        140.52         9.98 o                         
  -2  12   2        809.19        854.09        16.73 o                         
  -1  12   2        200.18        221.28        12.81 o                         
   0  12   2        307.47        312.23        14.03 o                         
   1  12   2        198.10        225.80        11.22 o                         
   2  12   2        178.45        164.04        10.18 o                         
   3  12   2        287.44        304.50        11.68 o                         
   4  12   2        725.40        714.40        17.88 o                         
   5  12   2        361.04        398.60        14.60 o                         
   6  12   2         26.28         31.92        11.13 o                         
   7  12   2        184.33        194.88        11.04 o                         
   8  12   2        133.90        140.37        12.74 o                         
   9  12   2        170.81        208.27        14.01 o                         
  10  12   2        222.70        208.06        19.90 o                         
  11  12   2        157.03        189.29        21.07 o                         
  12  12   2        135.74        203.76        27.93 o                         
 -10  13   2         46.39         38.89        19.70 o                         
  -9  13   2        311.14        305.44        19.22 o                         
  -8  13   2         13.82         28.72        14.93 o                         
  -7  13   2        529.85        536.46        18.86 o                         
  -6  13   2        105.27        123.76        13.85 o                         
  -5  13   2        260.74        301.18        14.51 o                         
  -4  13   2         77.30        102.43        11.07 o                         
  -3  13   2        545.95        577.96        16.07 o                         
  -2  13   2        175.00        212.76        16.28 o                         
  -1  13   2        154.96        170.32        13.98 o                         
   0  13   2        221.67        228.08        14.36 o                         
   1  13   2        235.57        245.29        14.01 o                         
   2  13   2        109.64        119.77        10.43 o                         
   3  13   2        787.46        852.43        19.86 o                         
   4  13   2        323.03        326.94        14.00 o                         
   5  13   2        357.96        375.19        17.32 o                         
   6  13   2        119.13        153.76        17.74 o                         
   7  13   2        197.08        195.93        20.94 o                         
   8  13   2        319.37        328.76        19.34 o                         
   9  13   2        160.08        176.73        17.94 o                         
  10  13   2        200.84        228.02        24.36 o                         
  -7  14   2         12.85         51.12        22.72 o                         
  -6  14   2        300.40        281.60        16.63 o                         
  -5  14   2         30.10         13.15        13.14 o                         
  -4  14   2        339.64        305.71        16.08 o                         
  -3  14   2         64.06         43.57        15.27 o                         
  -2  14   2        495.73        498.13        19.38 o                         
  -1  14   2         88.94         82.49        14.17 o                         
   0  14   2        252.42        249.00        16.88 o                         
   1  14   2        155.71        167.28        16.99 o                         
   2  14   2        306.51        345.64        14.76 o                         
   3  14   2        204.04        228.31        13.93 o                         
   4  14   2        309.64        306.39        15.88 o                         
   5  14   2         64.41         48.11        14.45 o                         
   6  14   2        198.71        217.24        23.15 o                         
   7  14   2        183.24        196.33        23.59 o                         
  -3  15   2        281.80        318.31        40.74 o                         
  -2  15   2         60.25         95.21        21.75 o                         
  -1  15   2        173.63        201.57        21.16 o                         
   0  15   2         49.35         63.60        19.92 o                         
   1  15   2        150.49        155.22        21.54 o                         
   2  15   2        103.64        127.69        23.26 o                         
   3  15   2        220.44        174.94        44.19 o                         
 -19   1   3         14.87         -3.16        16.82 o                         
 -18   1   3          7.59         -9.28        13.60 o                         
 -17   1   3         66.55         80.84        13.79 o                         
 -16   1   3         77.50         77.82        12.25 o                         
 -15   1   3         33.85          5.46         9.91 o                         
 -14   1   3        321.61        353.01        15.44 o                         
 -13   1   3         83.83         81.78         9.15 o                         
 -12   1   3        191.35        188.88        13.04 o                         
 -11   1   3          0.10         -5.60         5.60 o                         
 -10   1   3          7.68         -3.45         4.85 o                         
  -9   1   3         60.81         80.77         5.40 o                         
  -8   1   3        210.25        207.38         6.81 o                         
  -7   1   3        342.59        402.63         7.74 o                         
  -6   1   3        626.11        642.66         9.04 o                         
  -5   1   3        751.53        831.15         9.89 o                         
  -4   1   3        726.28        800.84         8.89 o                         
  -3   1   3       2002.79       1996.23        16.13 o                         
  -2   1   3       1299.85       1372.86        10.75 o                         
  -1   1   3       7810.29       8057.52        42.65 o                         
   0   1   3      32262.56      29494.68       586.34 o                         
   1   1   3      15460.90      15380.20        87.50 o                         
   2   1   3          4.93          7.97         1.81 o                         
   3   1   3         88.72         93.81         3.30 o                         
   4   1   3        332.67        397.84        14.10 o                         
   5   1   3        149.07        142.17         6.90 o                         
   6   1   3       1148.09       1304.53        20.91 o                         
   7   1   3       1562.48       1661.84        19.00 o                         
   8   1   3        163.01        160.31         7.49 o                         
   9   1   3        144.93        137.95         6.42 o                         
  10   1   3         38.19         49.82         6.14 o                         
  11   1   3          1.14         -4.39         4.39 o                         
  12   1   3        361.31        332.19         9.82 o                         
  13   1   3        779.73        760.18        16.42 o                         
  14   1   3        191.40        170.72        14.74 o                         
  15   1   3          0.35        -10.78        10.78 o                         
  16   1   3          0.01        -12.35        12.35 o                         
  17   1   3         87.85         63.55        15.01 o                         
  18   1   3         37.11         15.57        15.60 o                         
  19   1   3         39.84          0.04        19.20 o                         
 -19   2   3          1.22        -17.18        17.18 o                         
 -18   2   3          2.60        -12.66        13.46 o                         
 -17   2   3        135.21        145.60        15.73 o                         
 -16   2   3          0.18        -10.98        10.98 o                         
 -15   2   3        287.74        287.64        14.19 o                         
 -14   2   3         67.64         56.81        10.10 o                         
 -13   2   3         81.46         78.40         9.05 o                         
 -12   2   3       1115.26       1060.23        17.95 o                         
 -11   2   3        142.93        142.31         8.21 o                         
 -10   2   3        466.64        431.68        10.83 o                         
  -9   2   3        498.54        501.58        10.92 o                         
  -8   2   3       1070.15       1166.12        13.63 o                         
  -7   2   3       1149.74       1218.14        12.93 o                         
  -6   2   3       2390.66       2461.49        19.36 o                         
  -5   2   3        719.71        736.21         9.65 o                         
  -4   2   3       2013.68       2004.99        15.62 o                         
  -3   2   3        111.08         86.41         3.31 o                         
  -2   2   3         20.68         25.22         2.24 o                         
  -1   2   3       1401.90       1756.59        17.34 o                         
   0   2   3       1096.87       1189.45         9.01 o                         
   1   2   3        862.23       1031.07        11.82 o                         
   2   2   3       1129.17       1201.88        10.27 o                         
   3   2   3       1638.75       1596.18        16.07 o                         
   4   2   3        159.24        120.36         4.89 o                         
   5   2   3          0.46          4.84         2.84 o                         
   6   2   3       4662.12       5000.79        40.05 o                         
   7   2   3         88.33         63.05         6.37 o                         
   8   2   3       1756.53       1841.26        18.59 o                         
   9   2   3        221.37        221.31        10.03 o                         
  10   2   3        710.84        728.47        11.98 o                         
  11   2   3        125.00        112.00         6.72 o                         
  12   2   3        411.21        382.81        10.79 o                         
  13   2   3        239.72        216.13         9.22 o                         
  14   2   3        210.35        246.49        12.49 o                         
  15   2   3        220.29        164.33        13.28 o                         
  16   2   3        310.23        290.97        17.21 o                         
  17   2   3        176.96        191.99        16.64 o                         
  18   2   3        147.61        129.76        15.90 o                         
  19   2   3        148.95        111.10        28.61 o                         
 -19   3   3        214.52        223.03        24.33 o                         
 -18   3   3        279.79        271.97        16.99 o                         
 -17   3   3        141.37        152.62        15.14 o                         
 -16   3   3        293.80        313.54        16.08 o                         
 -15   3   3          2.26         -3.16        10.47 o                         
 -14   3   3        272.96        297.39        14.18 o                         
 -13   3   3        794.22        712.36        16.99 o                         
 -12   3   3        252.49        284.32        11.01 o                         
 -11   3   3       2036.93       2061.40        25.42 o                         
 -10   3   3        965.76        984.46        15.39 o                         
  -9   3   3        563.73        599.02        11.84 o                         
  -8   3   3       1820.40       1761.02        18.88 o                         
  -7   3   3        196.82        135.25         7.37 o                         
  -6   3   3         61.84        118.52         5.14 o                         
  -5   3   3       1984.71       1968.39        17.17 o                         
  -4   3   3        743.85        766.79         9.02 o                         
  -3   3   3       1964.58       2005.96        18.17 o                         
  -2   3   3        121.52        167.55         3.94 o                         
  -1   3   3      14697.78      14491.63        70.41 o                         
   0   3   3        959.21        929.59        15.45 o                         
   1   3   3      33808.35      32708.26       248.63 o                         
   2   3   3         24.83         26.74         2.51 o                         
   3   3   3       1050.33       1005.78        10.28 o                         
   4   3   3       1273.11       1313.57        13.69 o                         
   5   3   3       3330.88       3411.99        27.16 o                         
   6   3   3          0.71         17.90         3.18 o                         
   7   3   3       2352.49       2275.78        20.92 o                         
   8   3   3       1156.27       1238.36        27.26 o                         
   9   3   3        637.16        609.72        10.53 o                         
  10   3   3        368.85        373.57         9.39 o                         
  11   3   3       1436.38       1416.64        20.88 o                         
  12   3   3         85.06         86.79         6.18 o                         
  13   3   3        452.91        467.90        12.29 o                         
  14   3   3         23.57         16.48         6.63 o                         
  15   3   3        623.88        601.25        17.04 o                         
  16   3   3         15.45         11.61        10.75 o                         
  17   3   3        455.37        494.71        30.48 o                         
  18   3   3        140.41        142.37        16.59 o                         
  19   3   3        146.83        100.45        23.08 o                         
 -19   4   3        178.51        131.48        22.08 o                         
 -18   4   3         85.38         67.44        18.73 o                         
 -17   4   3        505.18        472.87        18.52 o                         
 -16   4   3         29.99         20.38        11.74 o                         
 -15   4   3       1324.52       1293.75        24.96 o                         
 -14   4   3        165.28        159.31        10.89 o                         
 -13   4   3         10.32         10.26         7.59 o                         
 -12   4   3         13.70          6.06         6.95 o                         
 -11   4   3        675.98        670.81        14.74 o                         
 -10   4   3       1989.81       1969.89        22.03 o                         
  -9   4   3       1696.71       1813.49        19.39 o                         
  -8   4   3        202.52        217.81         7.76 o                         
  -7   4   3        918.59        972.40        12.36 o                         
  -6   4   3       1436.38       1494.45        14.43 o                         
  -5   4   3       6227.20       6318.20        38.67 o                         
  -4   4   3       2297.65       2213.67        15.93 o                         
  -3   4   3       3513.26       3351.77        19.09 o                         
  -2   4   3       7643.41       7368.03        36.37 o                         
  -1   4   3       4211.71       4076.78        22.41 o                         
   0   4   3        758.45        859.16         8.17 o                         
   1   4   3       1434.25       1181.05        10.19 o                         
   2   4   3       2696.90       2708.32        17.54 o                         
   3   4   3       4192.00       4201.90        28.13 o                         
   4   4   3       1423.26       1443.45        15.84 o                         
   5   4   3        120.36        109.80         6.56 o                         
   6   4   3       4521.54       4422.80        39.40 o                         
   7   4   3        615.94        636.59        13.37 o                         
   8   4   3       6615.55       6647.18        51.52 o                         
   9   4   3         62.72         56.97         6.86 o                         
  10   4   3       1040.08       1081.86        18.26 o                         
  11   4   3         44.31         47.18         5.48 o                         
  12   4   3       1227.30       1224.42        15.83 o                         
  13   4   3        137.70        136.13         7.20 o                         
  14   4   3        766.64        755.57        13.76 o                         
  15   4   3          2.71          7.03         7.29 o                         
  16   4   3        947.08        942.61        17.32 o                         
  17   4   3         51.40         28.60        12.15 o                         
  18   4   3        489.75        441.39        22.00 o                         
  19   4   3        124.63        105.10        44.35 o                         
 -18   5   3        371.99        411.84        24.06 o                         
 -17   5   3         63.05         74.42        13.94 o                         
 -16   5   3       1345.85       1314.19        24.77 o                         
 -15   5   3        310.16        328.54        14.68 o                         
 -14   5   3        294.98        308.73        14.03 o                         
 -13   5   3       1838.20       1781.17        25.81 o                         
 -12   5   3       2409.64       2494.45        27.36 o                         
 -11   5   3         51.75         48.95         6.86 o                         
 -10   5   3       3643.11       3620.00        33.70 o                         
  -9   5   3       3147.78       3155.16        25.85 o                         
  -8   5   3       1742.43       1726.77        17.30 o                         
  -7   5   3       2624.13       2671.71        22.91 o                         
  -6   5   3       1525.89       1503.81        16.09 o                         
  -5   5   3       7618.80       7636.27        46.38 o                         
  -4   5   3        126.71         96.56         4.38 o                         
  -3   5   3       1065.14        985.69         8.78 o                         
  -2   5   3       4142.83       4001.04        22.14 o                         
  -1   5   3       2888.37       2795.54        16.70 o                         
   0   5   3        169.48        175.23         5.08 o                         
   1   5   3      10490.84      10237.24        54.32 o                         
   2   5   3       2689.29       2732.26        19.06 o                         
   3   5   3       2876.62       2722.08        21.49 o                         
   4   5   3         23.36         15.24         4.33 o                         
   5   5   3       1457.25       1366.72        15.93 o                         
   6   5   3       1593.65       1631.51        18.17 o                         
   7   5   3       4297.92       4222.54        35.82 o                         
   8   5   3        117.00        127.66         9.59 o                         
   9   5   3       5061.62       5134.71        47.85 o                         
  10   5   3         35.73         16.82         7.09 o                         
  11   5   3       2817.05       2814.05        32.96 o                         
  12   5   3        239.51        251.63        12.83 o                         
  13   5   3       2128.54       2201.47        31.10 o                         
  14   5   3         54.18         65.77         9.88 o                         
  15   5   3        582.75        572.11        20.34 o                         
  16   5   3          0.34          5.40        10.86 o                         
  17   5   3        368.20        333.73        19.58 o                         
  18   5   3         24.30         74.99        26.24 o                         
 -18   6   3          8.11         17.53        23.01 o                         
 -17   6   3       1232.37       1289.11        39.37 o                         
 -16   6   3        148.89        169.95        11.98 o                         
 -15   6   3        775.41        789.58        19.80 o                         
 -14   6   3        435.49        409.06        16.38 o                         
 -13   6   3        909.09        921.32        18.90 o                         
 -12   6   3       1094.94       1116.33        19.98 o                         
 -11   6   3       1346.73       1416.73        21.32 o                         
 -10   6   3        267.54        252.14         9.81 o                         
  -9   6   3       3303.07       3340.73        28.22 o                         
  -8   6   3       2007.24       1989.30        19.16 o                         
  -7   6   3       2843.94       2774.96        22.84 o                         
  -6   6   3       3358.15       3327.03        24.51 o                         
  -5   6   3       4418.15       4354.79        30.28 o                         
  -4   6   3       1326.25       1300.06        12.46 o                         
  -3   6   3       3660.39       3606.49        23.59 o                         
  -2   6   3        765.57        691.94         8.00 o                         
  -1   6   3       3553.23       3446.49        21.48 o                         
   0   6   3      10247.35      10425.42        51.40 o                         
   1   6   3       1516.38       1385.51        11.27 o                         
   2   6   3      21177.84      21114.86       110.05 o                         
   3   6   3       1986.24       1907.35        16.33 o                         
   4   6   3       1075.55       1047.47        10.23 o                         
   5   6   3       2401.92       2371.98        23.16 o                         
   6   6   3       3105.68       3161.26        28.71 o                         
   7   6   3        538.85        544.65        13.61 o                         
   8   6   3       2937.88       2909.22        30.97 o                         
   9   6   3        759.21        775.96        23.92 o                         
  10   6   3       1259.72       1240.48        23.66 o                         
  11   6   3        301.41        291.72        17.09 o                         
  12   6   3        728.11        742.96        18.03 o                         
  13   6   3         82.22         67.93        10.29 o                         
  14   6   3       1236.08       1183.46        28.80 o                         
  15   6   3          3.20        -12.57        12.57 o                         
  16   6   3        802.17        832.22        22.91 o                         
  17   6   3          2.16         16.14        14.84 o                         
  18   6   3        623.27        594.25        36.75 o                         
 -17   7   3         39.69         40.10        20.77 o                         
 -16   7   3        926.28        944.51        35.19 o                         
 -15   7   3        231.55        262.14        17.29 o                         
 -14   7   3        753.24        773.61        21.75 o                         
 -13   7   3         80.30         76.63         9.93 o                         
 -12   7   3       3269.13       3348.13        36.66 o                         
 -11   7   3        333.80        343.46        13.85 o                         
 -10   7   3       2738.59       2823.32        29.55 o                         
  -9   7   3        110.57        120.72         7.03 o                         
  -8   7   3       2304.71       2223.78        22.82 o                         
  -7   7   3       2148.03       2086.77        22.26 o                         
  -6   7   3       1583.30       1598.89        15.98 o                         
  -5   7   3       2776.96       2820.79        22.19 o                         
  -4   7   3       8537.42       8495.94        48.46 o                         
  -3   7   3       2401.74       2343.21        18.50 o                         
  -2   7   3       1485.95       1439.98        12.15 o                         
  -1   7   3       2757.10       2648.66        18.15 o                         
   0   7   3       4448.12       4589.00        27.03 o                         
   1   7   3       2435.76       2200.64        18.20 o                         
   2   7   3       4595.67       4548.04        29.66 o                         
   3   7   3       3935.36       3874.55        25.59 o                         
   4   7   3       2036.87       2079.12        18.23 o                         
   5   7   3       2547.17       2437.54        22.13 o                         
   6   7   3       1373.61       1320.26        18.91 o                         
   7   7   3       2409.75       2458.46        28.47 o                         
   8   7   3        156.95        169.74        10.32 o                         
   9   7   3       6030.19       5995.28        53.40 o                         
  10   7   3        792.79        793.08        20.44 o                         
  11   7   3       2268.19       2358.64        32.96 o                         
  12   7   3        299.20        316.34        19.29 o                         
  13   7   3       1901.62       1816.05        27.02 o                         
  14   7   3        336.51        351.10        15.33 o                         
  15   7   3        640.18        665.88        22.03 o                         
  16   7   3          3.71          8.42        15.44 o                         
  17   7   3        618.51        627.92        24.82 o                         
 -16   8   3        191.00        205.25        22.77 o                         
 -15   8   3        707.88        672.13        24.66 o                         
 -14   8   3        110.52        127.69        15.81 o                         
 -13   8   3       2240.02       2258.02        31.33 o                         
 -12   8   3        707.49        773.32        22.30 o                         
 -11   8   3       2072.03       2090.70        26.47 o                         
 -10   8   3       1160.71       1158.48        20.82 o                         
  -9   8   3       2610.60       2615.05        27.97 o                         
  -8   8   3       1165.05       1157.43        17.48 o                         
  -7   8   3       1845.91       1806.50        19.05 o                         
  -6   8   3       1533.40       1553.71        16.83 o                         
  -5   8   3       4299.20       4184.85        32.06 o                         
  -4   8   3       2771.28       2692.93        21.70 o                         
  -3   8   3       3255.11       3173.70        23.69 o                         
  -2   8   3       1861.82       1852.76        14.71 o                         
  -1   8   3       2867.43       2853.43        20.87 o                         
   0   8   3        969.67        896.09        10.25 o                         
   1   8   3       1144.43       1123.82        13.79 o                         
   2   8   3       5249.51       5279.03        34.68 o                         
   3   8   3       2280.74       2152.73        17.78 o                         
   4   8   3       3898.94       3869.62        28.11 o                         
   5   8   3       2072.27       2075.16        22.75 o                         
   6   8   3       1527.42       1465.04        17.05 o                         
   7   8   3        883.88        903.42        18.21 o                         
   8   8   3       1151.05       1220.59        22.38 o                         
   9   8   3        576.50        573.50        18.86 o                         
  10   8   3       2094.23       2146.39        31.68 o                         
  11   8   3        304.49        322.37        15.26 o                         
  12   8   3       1840.64       1827.39        30.49 o                         
  13   8   3        167.37        188.54        13.38 o                         
  14   8   3       1024.12       1025.07        24.69 o                         
  15   8   3         10.78         12.45        14.33 o                         
  16   8   3        254.17        237.24        19.81 o                         
 -16   9   3        638.22        660.74        29.62 o                         
 -15   9   3         34.00         37.60        20.28 o                         
 -14   9   3        980.79       1094.31        31.05 o                         
 -13   9   3        154.64        187.95        15.63 o                         
 -12   9   3       1651.37       1745.05        28.90 o                         
 -11   9   3        200.43        228.28        13.40 o                         
 -10   9   3       1264.65       1306.23        26.22 o                         
  -9   9   3        287.11        296.42        12.85 o                         
  -8   9   3        961.62        921.17        17.23 o                         
  -7   9   3        195.50        197.45         9.44 o                         
  -6   9   3       2920.34       2967.58        26.93 o                         
  -5   9   3        935.79        911.85        12.90 o                         
  -4   9   3       2202.37       2173.19        22.62 o                         
  -3   9   3       2159.73       2189.71        19.49 o                         
  -2   9   3       2581.12       2534.17        21.77 o                         
  -1   9   3       2259.61       2264.92        17.32 o                         
   0   9   3       1261.26       1253.08        14.19 o                         
   1   9   3        563.22        496.90        10.30 o                         
   2   9   3       2146.25       2096.57        19.95 o                         
   3   9   3       4196.31       4248.63        31.66 o                         
   4   9   3       1732.26       1728.60        17.58 o                         
   5   9   3       3009.64       3021.93        24.58 o                         
   6   9   3        392.90        403.23        13.57 o                         
   7   9   3        473.29        446.39        12.05 o                         
   8   9   3       1027.37       1055.40        23.42 o                         
   9   9   3       1199.51       1247.44        24.22 o                         
  10   9   3        378.87        371.88        15.40 o                         
  11   9   3       1058.79       1043.52        24.67 o                         
  12   9   3        452.60        492.29        19.98 o                         
  13   9   3        652.55        682.48        28.47 o                         
  14   9   3        118.28        138.22        15.75 o                         
  15   9   3        339.77        354.25        20.12 o                         
 -15  10   3        452.33        403.70        32.44 o                         
 -14  10   3         74.13         91.96        19.71 o                         
 -13  10   3       1106.36       1149.78        41.72 o                         
 -12  10   3         88.84        125.84        14.83 o                         
 -11  10   3       1270.56       1235.81        24.93 o                         
 -10  10   3        246.93        265.12        13.38 o                         
  -9  10   3       1070.30       1067.96        22.78 o                         
  -8  10   3        241.02        240.59        10.06 o                         
  -7  10   3       2388.79       2366.08        23.03 o                         
  -6  10   3        914.17        885.16        16.08 o                         
  -5  10   3       1127.77       1162.34        17.74 o                         
  -4  10   3        884.38        870.10        15.10 o                         
  -3  10   3       2307.11       2336.54        21.98 o                         
  -2  10   3        926.31        919.35        14.03 o                         
  -1  10   3       1725.13       1762.11        15.44 o                         
   0  10   3        311.13        293.65         8.95 o                         
   1  10   3        510.09        527.79        11.06 o                         
   2  10   3        832.46        816.63        13.82 o                         
   3  10   3       2210.11       2153.50        21.50 o                         
   4  10   3       1870.04       1853.43        28.89 o                         
   5  10   3        506.74        491.65        11.47 o                         
   6  10   3        843.54        808.23        16.79 o                         
   7  10   3        689.79        706.89        16.35 o                         
   8  10   3        978.02        951.21        26.85 o                         
   9  10   3        436.40        427.24        17.11 o                         
  10  10   3       1050.78       1061.82        25.27 o                         
  11  10   3        112.36        137.64        14.49 o                         
  12  10   3        923.76        928.16        28.20 o                         
  13  10   3         30.80         42.18        24.41 o                         
  14  10   3        425.92        393.06        26.29 o                         
 -13  11   3        207.09        192.45        20.86 o                         
 -12  11   3        768.83        759.37        26.91 o                         
 -11  11   3         17.32         22.57        13.93 o                         
 -10  11   3        138.52        179.80        13.25 o                         
  -9  11   3         82.98        104.79        11.49 o                         
  -8  11   3        564.11        606.12        17.38 o                         
  -7  11   3        189.91        199.57        10.54 o                         
  -6  11   3        459.33        447.30        15.47 o                         
  -5  11   3        279.58        281.46        10.97 o                         
  -4  11   3        991.29        974.87        17.94 o                         
  -3  11   3        504.60        502.96        13.92 o                         
  -2  11   3       1023.41       1033.92        18.10 o                         
  -1  11   3        416.34        398.55        13.33 o                         
   0  11   3        509.24        521.75        12.76 o                         
   1  11   3        520.81        498.38        16.08 o                         
   2  11   3        532.30        518.54        14.47 o                         
   3  11   3        364.32        351.23        11.41 o                         
   4  11   3        250.55        252.64         9.67 o                         
   5  11   3       1379.15       1296.58        16.99 o                         
   6  11   3        828.86        813.12        17.24 o                         
   7  11   3        365.01        360.88        13.22 o                         
   8  11   3         67.25         75.72        10.00 o                         
   9  11   3        201.66        218.81        14.48 o                         
  10  11   3        147.95        152.48        15.04 o                         
  11  11   3        498.78        532.14        21.78 o                         
  12  11   3        115.14         77.65        17.69 o                         
  13  11   3        233.89        203.30        25.08 o                         
 -12  12   3          5.95         16.55        23.03 o                         
 -11  12   3        187.40        203.57        21.76 o                         
 -10  12   3         52.55         44.04        14.51 o                         
  -9  12   3        275.43        288.49        17.41 o                         
  -8  12   3         79.70         67.58        10.60 o                         
  -7  12   3        369.53        367.15        13.87 o                         
  -6  12   3         85.55         83.74        10.72 o                         
  -5  12   3        265.78        253.32        13.16 o                         
  -4  12   3        241.16        230.43        12.19 o                         
  -3  12   3        597.44        634.67        16.90 o                         
  -2  12   3        442.95        443.41        13.23 o                         
  -1  12   3        215.62        234.61        12.05 o                         
   0  12   3        137.50        136.95        11.36 o                         
   1  12   3        157.65        167.30        10.02 o                         
   2  12   3         95.04         89.41         9.34 o                         
   3  12   3        151.01        157.93        10.22 o                         
   4  12   3        497.36        475.77        16.12 o                         
   5  12   3        303.23        323.66        13.60 o                         
   6  12   3        305.80        296.47        14.12 o                         
   7  12   3         99.10        130.47        12.69 o                         
   8  12   3        141.41        134.80        12.40 o                         
   9  12   3         57.06         54.66        12.84 o                         
  10  12   3         91.64         79.53        16.49 o                         
  11  12   3         23.19         43.41        17.86 o                         
  12  12   3        102.09         72.99        21.78 o                         
 -10  13   3        151.66        149.68        26.64 o                         
  -9  13   3          0.05         13.66        17.83 o                         
  -8  13   3         50.11         72.08        15.85 o                         
  -7  13   3         91.91         96.91        13.31 o                         
  -6  13   3        131.98        142.71        13.22 o                         
  -5  13   3         24.79         30.38        11.64 o                         
  -4  13   3        117.90        101.56        11.32 o                         
  -3  13   3         47.24         38.59         9.89 o                         
  -2  13   3        117.35        133.48        13.53 o                         
  -1  13   3         32.35         34.51        11.78 o                         
   0  13   3        172.47        164.82        13.04 o                         
   1  13   3         28.26         27.85        11.05 o                         
   2  13   3         27.81         28.68         9.92 o                         
   3  13   3        191.07        176.83        11.82 o                         
   4  13   3        233.43        210.99        13.89 o                         
   5  13   3        143.11        123.60        11.91 o                         
   6  13   3         83.24         93.11        16.97 o                         
   7  13   3         99.29         85.87        18.68 o                         
   8  13   3          7.42         25.96        11.95 o                         
   9  13   3         66.07         66.06        17.88 o                         
  10  13   3          2.48         30.63        24.52 o                         
  -7  14   3          0.28          9.69        17.17 o                         
  -6  14   3          4.68         13.29        15.93 o                         
  -5  14   3         17.52          2.68        13.68 o                         
  -4  14   3         54.37         69.90        13.06 o                         
  -3  14   3         34.15         37.20        15.59 o                         
  -2  14   3          8.82         35.55        14.55 o                         
  -1  14   3         87.78         72.30        14.50 o                         
   0  14   3          0.11         -5.69        13.74 o                         
   1  14   3          0.02         -3.46        14.24 o                         
   2  14   3         96.64         71.81        11.83 o                         
   3  14   3         11.43         28.44        12.40 o                         
   4  14   3         16.09         21.91        12.69 o                         
   5  14   3         26.44         65.92        15.82 o                         
   6  14   3          2.46         10.52        21.54 o                         
   7  14   3          0.15        -22.34        22.34 o                         
  -2  15   3          1.24         16.60        29.77 o                         
  -1  15   3          1.22         12.13        19.80 o                         
   0  15   3          3.01         34.75        20.03 o                         
   1  15   3         13.97        116.56        25.73 o                         
   2  15   3          9.76         31.20        30.38 o                         
 -19   0   4         14.58        -10.48        25.05 o                         
 -18   0   4          8.45         36.54        22.94 o                         
 -17   0   4        117.84        113.63        21.14 o                         
 -16   0   4        342.44        329.62        23.45 o                         
 -15   0   4         92.16         69.09        16.13 o                         
 -14   0   4       4549.06       4622.71        71.41 o                         
 -13   0   4        666.65        700.61        25.88 o                         
 -12   0   4       1827.26       1766.50        30.59 o                         
 -11   0   4        351.13        345.61        15.86 o                         
 -10   0   4         16.61         16.83         6.87 o                         
  -9   0   4       1900.93       1955.66        26.96 o                         
  -8   0   4       3643.86       3666.86        39.49 o                         
  -7   0   4        352.18        297.77        10.62 o                         
  -6   0   4       3979.13       3948.22        39.59 o                         
  -5   0   4       1114.81       1148.15        18.16 o                         
  -4   0   4       1120.94       1058.33        16.60 o                         
  -3   0   4        156.88        114.53         5.94 o                         
  -2   0   4          6.49         30.93         3.87 o                         
  -1   0   4       3035.80       3032.26        26.46 o                         
   0   0   4        475.12        451.87         6.97 o                         
   1   0   4      16566.00      14901.90       115.76 o                         
   2   0   4        826.39        883.28        10.39 o                         
   3   0   4         18.74         34.86         3.66 o                         
   4   0   4        928.72        899.08        13.48 o                         
   5   0   4       7063.53       7392.60        73.88 o                         
   6   0   4        572.93        652.32        16.60 o                         
   7   0   4       1570.71       1375.16        25.40 o                         
   8   0   4        545.08        642.17        21.61 o                         
   9   0   4       1798.17       1946.42        58.86 o                         
  10   0   4        182.02        205.86        19.63 o                         
  11   0   4       2139.07       2334.29        45.93 o                         
  12   0   4         83.30         72.96        14.09 o                         
  13   0   4        425.32        440.18        23.55 o                         
  14   0   4        215.62        208.88        26.96 o                         
  15   0   4       2714.64       2444.19        59.14 o                         
  16   0   4         36.29         -2.90        16.29 o                         
  17   0   4        617.87        600.95        28.44 o                         
  18   0   4          0.07        -11.37        18.93 o                         
  19   0   4         39.85        -24.48        24.48 o                         
 -19   1   4         32.71         18.38        17.48 o                         
 -18   1   4          2.60        -11.41        15.36 o                         
 -17   1   4        181.74        205.41        16.41 o                         
 -16   1   4        110.34         78.35        13.37 o                         
 -15   1   4       1255.41       1272.66        25.91 o                         
 -14   1   4        807.78        835.07        21.63 o                         
 -13   1   4       1822.95       1821.27        24.64 o                         
 -12   1   4        794.51        724.79        16.03 o                         
 -11   1   4        706.55        745.10        13.64 o                         
 -10   1   4         92.26        104.62         6.36 o                         
  -9   1   4       2165.77       2213.72        20.60 o                         
  -8   1   4       1900.98       1955.77        18.47 o                         
  -7   1   4       1894.47       1917.40        17.58 o                         
  -6   1   4       2817.06       2698.51        21.29 o                         
  -5   1   4        732.19        747.24        11.20 o                         
  -4   1   4       3193.11       3068.47        24.72 o                         
  -3   1   4         80.27         48.34         3.12 o                         
  -2   1   4          8.13         17.33         2.52 o                         
  -1   1   4       2750.54       2797.73        17.76 o                         
   0   1   4       1316.04       1194.55        10.03 o                         
   1   1   4      19154.31      18532.58       100.33 o                         
   2   1   4        687.17       1055.54         8.35 o                         
   3   1   4         11.39         46.36         2.45 o                         
   4   1   4       7971.83       7816.56        47.06 o                         
   5   1   4        455.28        468.38         7.65 o                         
   6   1   4        356.65        225.41         7.86 o                         
   7   1   4         96.53        115.69         6.30 o                         
   8   1   4       3794.98       4097.39        39.06 o                         
   9   1   4          2.91         -0.17         5.30 o                         
  10   1   4       1548.54       1559.83        23.38 o                         
  11   1   4         13.31         12.12         7.03 o                         
  12   1   4        383.87        408.49        15.47 o                         
  13   1   4          1.93         -4.74         7.12 o                         
  14   1   4        357.58        353.68        14.01 o                         
  15   1   4          7.30          6.12         9.81 o                         
  16   1   4        782.11        722.45        22.09 o                         
  17   1   4         11.14          6.71        12.60 o                         
  18   1   4        136.35        107.68        14.91 o                         
  19   1   4          1.90        -18.31        18.31 o                         
 -19   2   4          8.60         -7.52        17.13 o                         
 -18   2   4         89.58        100.56        16.83 o                         
 -17   2   4          8.58        -11.86        13.25 o                         
 -16   2   4        557.41        540.95        22.20 o                         
 -15   2   4        932.33        915.46        23.08 o                         
 -14   2   4        305.37        356.89        15.96 o                         
 -13   2   4         66.21         60.39         8.60 o                         
 -12   2   4         30.45         29.37         7.25 o                         
 -11   2   4        977.70        934.44        16.40 o                         
 -10   2   4        475.28        508.46        12.32 o                         
  -9   2   4       1207.20       1102.13        14.07 o                         
  -8   2   4       1267.98       1360.19        14.91 o                         
  -7   2   4       2978.19       3161.97        24.51 o                         
  -6   2   4       1227.18       1253.87        13.68 o                         
  -5   2   4         74.53         39.18         3.60 o                         
  -4   2   4       1505.32       1461.28        12.90 o                         
  -3   2   4       2211.56       2129.92        17.73 o                         
  -2   2   4       1167.57       1212.31        10.76 o                         
  -1   2   4       5860.51       5699.92        32.31 o                         
   0   2   4       4044.98       4430.01        24.91 o                         
   1   2   4      36025.07      35131.27       317.31 o                         
   2   2   4        942.97        935.64         8.83 o                         
   3   2   4       3204.81       3111.93        24.22 o                         
   4   2   4          8.51         13.84         2.41 o                         
   5   2   4        274.82        167.82         7.99 o                         
   6   2   4        844.02        838.93        11.10 o                         
   7   2   4       7966.41       8650.90        61.76 o                         
   8   2   4        955.51       1034.31        14.70 o                         
   9   2   4         43.46         62.02         6.58 o                         
  10   2   4          7.62         13.21         6.11 o                         
  11   2   4        597.66        601.29        18.75 o                         
  12   2   4         19.87         20.43         7.57 o                         
  13   2   4        679.57        683.69        17.39 o                         
  14   2   4         68.58         69.33        10.80 o                         
  15   2   4        941.21        853.45        21.73 o                         
  16   2   4        105.33         82.61        12.42 o                         
  17   2   4        586.78        540.67        24.40 o                         
  18   2   4          2.00         -0.08        15.22 o                         
  19   2   4         40.78         13.01        20.96 o                         
 -19   3   4         29.67         20.72        21.08 o                         
 -18   3   4        242.63        280.34        19.22 o                         
 -17   3   4        535.16        513.53        21.60 o                         
 -16   3   4        397.08        409.78        18.02 o                         
 -15   3   4        624.73        597.28        20.66 o                         
 -14   3   4          7.37         -6.68         8.80 o                         
 -13   3   4        389.79        372.95        20.53 o                         
 -12   3   4        201.46        234.90        10.46 o                         
 -11   3   4       1519.32       1499.38        21.10 o                         
 -10   3   4        371.07        385.64        11.08 o                         
  -9   3   4        630.10        637.84        12.25 o                         
  -8   3   4       2511.35       2564.90        21.02 o                         
  -7   3   4       2230.05       2390.63        20.60 o                         
  -6   3   4        153.31        122.44         6.31 o                         
  -5   3   4        190.67        157.27         5.55 o                         
  -4   3   4         53.60         34.31         3.23 o                         
  -3   3   4       2777.58       2915.40        19.46 o                         
  -2   3   4       3044.66       3131.87        18.93 o                         
  -1   3   4       2745.93       2869.39        17.69 o                         
   0   3   4        110.46        157.39         4.27 o                         
   1   3   4        806.06        771.44         8.92 o                         
   2   3   4        263.00        224.26         5.53 o                         
   3   3   4       1199.74       1060.24        10.05 o                         
   4   3   4        127.09        200.81         5.15 o                         
   5   3   4        133.10        128.51         4.84 o                         
   6   3   4       8613.25       9068.30        60.72 o                         
   7   3   4          1.46          1.15         3.31 o                         
   8   3   4       2524.56       2557.80        34.02 o                         
   9   3   4         61.18         62.32         5.38 o                         
  10   3   4       2058.95       2054.92        22.50 o                         
  11   3   4        142.72        150.74         7.24 o                         
  12   3   4       1711.00       1727.59        21.05 o                         
  13   3   4         37.54         36.89         8.32 o                         
  14   3   4        420.71        462.14        18.26 o                         
  15   3   4         77.78         83.16        11.81 o                         
  16   3   4       1022.13        973.52        23.34 o                         
  17   3   4        113.43         78.59        16.60 o                         
  18   3   4        164.77        162.27        17.80 o                         
  19   3   4          6.42         -3.27        20.44 o                         
 -19   4   4          6.09        -20.92        20.92 o                         
 -18   4   4        209.46        230.18        18.52 o                         
 -17   4   4        352.77        370.17        20.77 o                         
 -16   4   4        164.57        176.00        14.86 o                         
 -15   4   4         72.81         61.51        11.25 o                         
 -14   4   4        109.99        131.22        11.80 o                         
 -13   4   4        358.38        344.23        15.23 o                         
 -12   4   4         73.06         88.77         8.44 o                         
 -11   4   4       2268.68       2321.19        26.34 o                         
 -10   4   4        892.93        876.00        15.25 o                         
  -9   4   4        741.23        762.13        13.83 o                         
  -8   4   4         54.84         61.08         5.61 o                         
  -7   4   4          8.14          0.68         3.68 o                         
  -6   4   4          1.60          0.44         3.31 o                         
  -5   4   4       3776.14       3868.89        24.82 o                         
  -4   4   4       1506.19       1478.67        12.45 o                         
  -3   4   4       6686.22       6643.98        36.20 o                         
  -2   4   4        967.39        982.71         9.78 o                         
  -1   4   4       4150.22       4229.48        25.02 o                         
   0   4   4       1828.98       1937.66        15.19 o                         
   1   4   4        895.06        948.09         8.47 o                         
   2   4   4        474.87        483.21         9.02 o                         
   3   4   4       3770.99       3878.30        26.00 o                         
   4   4   4        613.66        642.14         7.63 o                         
   5   4   4       4774.92       5119.36        36.87 o                         
   6   4   4         37.48         41.30         4.29 o                         
   7   4   4        757.11        749.37        14.39 o                         
   8   4   4       1524.75       1557.22        24.91 o                         
   9   4   4        491.64        477.73        13.90 o                         
  10   4   4          0.41         -6.58         6.58 o                         
  11   4   4        494.90        465.57        11.09 o                         
  12   4   4          0.07         -5.50         5.50 o                         
  13   4   4       1323.12       1314.98        17.02 o                         
  14   4   4         21.13         22.47         6.06 o                         
  15   4   4         58.43         64.99         9.60 o                         
  16   4   4          8.00          4.24        10.50 o                         
  17   4   4        196.16        176.07        13.76 o                         
  18   4   4         19.25          6.39        15.59 o                         
  19   4   4        332.37        319.28       114.67 o                         
 -18   5   4        285.01        291.05        20.38 o                         
 -17   5   4         52.87         39.85        13.52 o                         
 -16   5   4         88.65         85.46        13.28 o                         
 -15   5   4         39.57         25.63        10.63 o                         
 -14   5   4         22.39         24.71        11.38 o                         
 -13   5   4        819.77        771.09        21.24 o                         
 -12   5   4        863.76        841.39        21.00 o                         
 -11   5   4         17.10         17.90         7.60 o                         
 -10   5   4       2708.97       2746.49        27.52 o                         
  -9   5   4        945.39       1047.48        15.17 o                         
  -8   5   4        196.61        210.15         8.20 o                         
  -7   5   4        739.44        745.73        11.37 o                         
  -6   5   4          1.01         -3.51         3.51 o                         
  -5   5   4       1865.88       1868.48        16.80 o                         
  -4   5   4       1098.29       1031.16         9.57 o                         
  -3   5   4        727.22        726.45         7.81 o                         
  -2   5   4        892.53        870.65         8.46 o                         
  -1   5   4        114.58        126.96         4.21 o                         
   0   5   4       4718.80       4944.44        26.56 o                         
   1   5   4        703.35        765.04         9.25 o                         
   2   5   4          2.00          0.73         2.81 o                         
   3   5   4       1723.24       1892.24        15.20 o                         
   4   5   4       2024.13       2040.31        17.29 o                         
   5   5   4         96.28         88.37         5.97 o                         
   6   5   4       1642.19       1649.15        19.49 o                         
   7   5   4          5.24          6.49         5.68 o                         
   8   5   4        568.26        587.83        14.69 o                         
   9   5   4          0.45         -1.55         6.42 o                         
  10   5   4         85.28         92.53         8.96 o                         
  11   5   4        164.19        113.19        11.70 o                         
  12   5   4        316.40        317.63        16.99 o                         
  13   5   4         19.14         16.46         8.50 o                         
  14   5   4        477.77        472.66        16.35 o                         
  15   5   4          2.10         -8.61         8.61 o                         
  16   5   4         26.54         50.82        15.83 o                         
  17   5   4         23.48         51.93        22.70 o                         
  18   5   4        369.97        378.20        30.87 o                         
 -18   6   4         33.28         28.09        27.80 o                         
 -17   6   4        191.65        186.38        18.31 o                         
 -16   6   4         42.81         42.79        11.41 o                         
 -15   6   4          3.69          3.81        12.52 o                         
 -14   6   4         13.75         -9.34         9.34 o                         
 -13   6   4         19.28          6.30         8.84 o                         
 -12   6   4         17.85         19.02         8.58 o                         
 -11   6   4        111.61        127.83         8.80 o                         
 -10   6   4         14.22          1.42         6.35 o                         
  -9   6   4        413.94        403.51        11.08 o                         
  -8   6   4        140.13        135.80         7.51 o                         
  -7   6   4        116.71        122.30         6.72 o                         
  -6   6   4         11.91          7.97         4.28 o                         
  -5   6   4       1233.12       1187.57        13.64 o                         
  -4   6   4          5.72          2.34         3.25 o                         
  -3   6   4         83.40         98.54         4.12 o                         
  -2   6   4        301.32        317.71         6.30 o                         
  -1   6   4       1100.56       1133.36         9.82 o                         
   0   6   4        175.32        171.67         7.09 o                         
   1   6   4       1083.69       1072.62        10.65 o                         
   2   6   4       7193.33       7475.19        48.04 o                         
   3   6   4         38.26         32.02         3.89 o                         
   4   6   4       1890.43       1844.19        17.15 o                         
   5   6   4        171.68        176.61         8.22 o                         
   6   6   4         88.41        101.76         7.07 o                         
   7   6   4       1257.73       1267.65        18.42 o                         
   8   6   4       1433.52       1355.45        21.66 o                         
   9   6   4        715.28        723.64        17.00 o                         
  10   6   4        104.08        109.83        10.52 o                         
  11   6   4        583.12        584.92        20.12 o                         
  12   6   4         51.09         42.99        11.51 o                         
  13   6   4        252.68        260.91        13.68 o                         
  14   6   4          4.06          0.49        10.05 o                         
  15   6   4        158.35        151.93        13.09 o                         
  16   6   4          2.88        -11.37        11.45 o                         
  17   6   4         54.88         39.26        23.47 o                         
  18   6   4          6.76          4.75        30.07 o                         
 -17   7   4          6.15          2.68        21.38 o                         
 -16   7   4         25.78          5.48        16.35 o                         
 -15   7   4          0.65        -12.82        12.82 o                         
 -14   7   4          5.87        -10.44        12.25 o                         
 -13   7   4          0.35         -8.24         8.24 o                         
 -12   7   4        307.62        299.89        13.78 o                         
 -11   7   4          2.37         -7.34         8.01 o                         
 -10   7   4         67.55         66.73         7.57 o                         
  -9   7   4         38.82         29.41         6.23 o                         
  -8   7   4          1.35          3.44         5.33 o                         
  -7   7   4          0.76          2.90         5.39 o                         
  -6   7   4        589.47        566.67        11.98 o                         
  -5   7   4        244.63        229.20         7.70 o                         
  -4   7   4         10.30          7.96         4.05 o                         
  -3   7   4         21.58         12.41         3.72 o                         
  -2   7   4         17.38         17.85         3.54 o                         
  -1   7   4        223.80        238.71         6.55 o                         
   0   7   4        429.28        463.67         7.27 o                         
   1   7   4         53.34         36.91         3.23 o                         
   2   7   4          0.13         -3.54         3.54 o                         
   3   7   4        498.35        499.53        12.61 o                         
   4   7   4          0.37          1.74         4.04 o                         
   5   7   4        435.37        451.21        11.18 o                         
   6   7   4        105.10        113.69         6.58 o                         
   7   7   4          7.00         -6.38         6.38 o                         
   8   7   4         19.87         18.81         7.80 o                         
   9   7   4         56.99         47.38         9.43 o                         
  10   7   4        121.15        101.39        10.75 o                         
  11   7   4        120.46        121.90        13.08 o                         
  12   7   4         38.58         13.08        10.95 o                         
  13   7   4        102.04         81.69        10.89 o                         
  14   7   4          8.69         11.97        10.69 o                         
  15   7   4         20.02        -11.96        12.27 o                         
  16   7   4         50.75         37.90        15.45 o                         
  17   7   4          0.39          0.52        20.66 o                         
 -16   8   4          0.47        -21.31        21.31 o                         
 -15   8   4          5.00         -7.04        16.70 o                         
 -14   8   4          2.30        -11.96        11.96 o                         
 -13   8   4         32.28         51.14        11.22 o                         
 -12   8   4        315.13        338.22        14.88 o                         
 -11   8   4        116.37        115.34        11.28 o                         
 -10   8   4         40.76         48.11         9.93 o                         
  -9   8   4        293.09        301.76        12.50 o                         
  -8   8   4          6.29         -1.49         5.69 o                         
  -7   8   4          5.54         -1.20         6.07 o                         
  -6   8   4         96.91        104.02         6.76 o                         
  -5   8   4         75.17         66.04         5.56 o                         
  -4   8   4         22.47         15.12         4.25 o                         
  -3   8   4         43.65         31.25         4.98 o                         
  -2   8   4        761.68        763.95         9.98 o                         
  -1   8   4         25.34         43.39         4.18 o                         
   0   8   4        297.46        283.35         6.76 o                         
   1   8   4        172.69        174.67         7.12 o                         
   2   8   4         18.19          8.51         3.81 o                         
   3   8   4        106.45         97.30         5.60 o                         
   4   8   4        176.37        165.97         6.80 o                         
   5   8   4         69.20         61.37         6.55 o                         
   6   8   4       1652.85       1655.70        20.50 o                         
   7   8   4         10.33         -6.98         6.98 o                         
   8   8   4          0.96         -7.79         8.41 o                         
   9   8   4         43.06         40.74        10.29 o                         
  10   8   4        115.72        116.12        13.36 o                         
  11   8   4         46.73         33.63        11.27 o                         
  12   8   4         17.24         23.69        11.93 o                         
  13   8   4         11.87         16.72        10.31 o                         
  14   8   4          0.34          5.29        11.87 o                         
  15   8   4          7.25         -9.61        19.39 o                         
  16   8   4         67.98        106.72        20.98 o                         
 -15   9   4          9.65         57.93        24.68 o                         
 -14   9   4        142.04        117.81        17.88 o                         
 -13   9   4        159.99        174.29        15.23 o                         
 -12   9   4         30.90         24.29        12.51 o                         
 -11   9   4         56.67         52.84         9.87 o                         
 -10   9   4         37.89         41.33         9.55 o                         
  -9   9   4        290.36        308.13        13.04 o                         
  -8   9   4         58.77         39.10         8.97 o                         
  -7   9   4         29.52         27.57         7.07 o                         
  -6   9   4         46.78         31.44         7.21 o                         
  -5   9   4        122.94        126.85         6.57 o                         
  -4   9   4        868.89        791.83        14.01 o                         
  -3   9   4        960.96        960.37        14.03 o                         
  -2   9   4          3.79         -4.14         4.14 o                         
  -1   9   4        887.08        860.67        14.79 o                         
   0   9   4        635.63        610.16        11.42 o                         
   1   9   4         19.26          2.80         5.19 o                         
   2   9   4        595.10        585.61        11.72 o                         
   3   9   4        155.39        135.76         6.46 o                         
   4   9   4        570.69        548.26        11.62 o                         
   5   9   4        818.17        760.94        15.91 o                         
   6   9   4         61.84         51.64         7.60 o                         
   7   9   4         40.67         36.24         7.83 o                         
   8   9   4         35.38         35.31        11.75 o                         
   9   9   4          0.08         -6.71        10.36 o                         
  10   9   4        234.29        241.67        14.86 o                         
  11   9   4         75.00         55.75        12.12 o                         
  12   9   4         62.23         73.39        13.48 o                         
  13   9   4         98.10         56.88        15.94 o                         
  14   9   4         83.28         94.31        19.04 o                         
  15   9   4         79.83         85.10        16.60 o                         
 -14  10   4         87.38        136.67        23.75 o                         
 -13  10   4         27.87         38.21        16.29 o                         
 -12  10   4        394.20        441.32        21.09 o                         
 -11  10   4        204.95        203.48        15.90 o                         
 -10  10   4        573.85        639.61        18.40 o                         
  -9  10   4        260.30        261.91        13.53 o                         
  -8  10   4        178.42        211.50        11.15 o                         
  -7  10   4        501.05        494.54        14.08 o                         
  -6  10   4        635.38        614.14        15.29 o                         
  -5  10   4        123.96        142.62         9.44 o                         
  -4  10   4        106.38        124.56         8.07 o                         
  -3  10   4        418.09        421.22        12.34 o                         
  -2  10   4        587.24        533.59        13.66 o                         
  -1  10   4        129.09        132.54         6.68 o                         
   0  10   4        149.56        150.45         7.31 o                         
   1  10   4        222.41        224.82         8.35 o                         
   2  10   4        173.06        173.11         7.76 o                         
   3  10   4       1167.07       1137.90        16.28 o                         
   4  10   4        322.81        305.20        10.22 o                         
   5  10   4        304.71        327.31        10.24 o                         
   6  10   4        479.13        460.91        14.91 o                         
   7  10   4        243.75        230.84        12.31 o                         
   8  10   4        180.85        164.29        11.49 o                         
   9  10   4        531.49        604.83        20.93 o                         
  10  10   4         31.90         21.51        11.83 o                         
  11  10   4        341.82        375.19        17.62 o                         
  12  10   4         47.25         48.39        15.05 o                         
  13  10   4        139.97        148.28        20.42 o                         
  14  10   4          0.98         54.88        22.04 o                         
 -13  11   4        332.63        367.58        35.66 o                         
 -12  11   4        255.47        256.84        18.53 o                         
 -11  11   4        188.54        195.60        15.95 o                         
 -10  11   4         81.23         88.70        12.82 o                         
  -9  11   4         75.33         88.06         9.56 o                         
  -8  11   4        172.44        185.06         9.99 o                         
  -7  11   4        388.65        378.30        14.40 o                         
  -6  11   4        615.94        609.92        16.28 o                         
  -5  11   4        305.56        326.32        12.95 o                         
  -4  11   4        544.45        546.32        14.93 o                         
  -3  11   4        521.93        529.38        14.81 o                         
  -2  11   4       1101.28       1082.28        16.31 o                         
  -1  11   4        532.01        536.18        11.76 o                         
   0  11   4        435.27        442.86        11.92 o                         
   1  11   4        398.31        380.87        11.60 o                         
   2  11   4        668.96        649.17        14.19 o                         
   3  11   4        309.36        324.52        12.58 o                         
   4  11   4        812.62        784.85        15.98 o                         
   5  11   4        363.92        384.88        12.34 o                         
   6  11   4        408.39        443.40        14.93 o                         
   7  11   4         81.58         85.85         9.58 o                         
   8  11   4        658.95        684.64        18.44 o                         
   9  11   4        169.77        141.30        11.92 o                         
  10  11   4        319.71        335.43        17.76 o                         
  11  11   4         49.58         53.67        15.84 o                         
  12  11   4        437.89        415.22        23.90 o                         
  13  11   4         32.44         12.26        34.91 o                         
 -12  12   4        327.54        359.37        92.21 o                         
 -11  12   4        278.35        283.26        21.82 o                         
 -10  12   4        185.39        170.57        15.62 o                         
  -9  12   4        140.97        159.15        16.72 o                         
  -8  12   4        470.88        491.91        20.23 o                         
  -7  12   4        462.66        449.38        15.70 o                         
  -6  12   4        587.89        639.70        20.16 o                         
  -5  12   4        248.67        286.83        13.14 o                         
  -4  12   4        431.44        445.12        14.77 o                         
  -3  12   4        613.78        658.07        16.92 o                         
  -2  12   4        306.66        320.57        11.16 o                         
  -1  12   4        531.62        574.80        17.78 o                         
   0  12   4        253.91        282.35        11.26 o                         
   1  12   4        372.62        407.32        13.79 o                         
   2  12   4        313.29        328.67        12.94 o                         
   3  12   4       1196.10       1237.11        21.74 o                         
   4  12   4        202.23        212.29         9.39 o                         
   5  12   4        682.50        734.50        16.56 o                         
   6  12   4         24.49         10.37        11.92 o                         
   7  12   4        297.07        324.18        12.53 o                         
   8  12   4        128.25        121.96        13.50 o                         
   9  12   4        441.84        440.78        19.68 o                         
  10  12   4         76.39         73.13        15.66 o                         
  11  12   4        453.40        458.85        24.08 o                         
 -10  13   4        203.46        196.23        83.93 o                         
  -9  13   4        174.90        164.95        20.15 o                         
  -8  13   4        306.26        304.73        22.39 o                         
  -7  13   4        348.06        392.34        17.87 o                         
  -6  13   4        372.84        389.58        16.28 o                         
  -5  13   4        208.60        216.94        13.89 o                         
  -4  13   4        527.05        566.03        24.01 o                         
  -3  13   4        237.92        262.66        12.80 o                         
  -2  13   4        600.53        615.04        20.31 o                         
  -1  13   4        103.31        120.12        12.54 o                         
   0  13   4        504.98        543.34        19.61 o                         
   1  13   4        232.80        250.86        12.28 o                         
   2  13   4        360.57        394.67        14.50 o                         
   3  13   4        404.51        392.97        17.32 o                         
   4  13   4        686.22        766.70        22.18 o                         
   5  13   4         76.43         48.84        13.15 o                         
   6  13   4        359.78        350.53        16.78 o                         
   7  13   4         51.56         52.99        11.94 o                         
   8  13   4        520.24        486.32        17.54 o                         
   9  13   4        140.92        175.07        21.88 o                         
  -7  14   4        184.12        161.54        18.77 o                         
  -6  14   4        269.58        262.43        20.37 o                         
  -5  14   4        189.51        212.31        16.51 o                         
  -4  14   4        246.77        273.79        15.09 o                         
  -3  14   4        315.93        328.23        18.16 o                         
  -2  14   4        147.03        124.10        15.65 o                         
  -1  14   4        325.58        315.09        18.10 o                         
   0  14   4        179.31        222.44        16.77 o                         
   1  14   4        485.83        498.25        22.75 o                         
   2  14   4        231.83        213.19        13.73 o                         
   3  14   4        299.56        342.64        17.71 o                         
   4  14   4        234.13        243.07        16.87 o                         
   5  14   4        439.45        416.49        22.58 o                         
   6  14   4         19.61         49.85        21.09 o                         
   7  14   4        287.68        321.18        31.00 o                         
   0  15   4        258.87        282.90        37.86 o                         
 -19   1   5         36.92         52.10        19.38 o                         
 -18   1   5        309.70        327.89        20.63 o                         
 -17   1   5         43.38         28.25        14.07 o                         
 -16   1   5        240.80        240.53        15.60 o                         
 -15   1   5        105.35        108.09        13.02 o                         
 -14   1   5         68.83         45.02         9.31 o                         
 -13   1   5          8.06         -0.80         7.55 o                         
 -12   1   5         56.64         52.98         7.13 o                         
 -11   1   5        368.73        352.36        12.15 o                         
 -10   1   5        280.60        289.72        10.09 o                         
  -9   1   5         25.09         35.48         5.29 o                         
  -8   1   5        292.07        309.85         8.73 o                         
  -7   1   5        141.79        118.77         6.58 o                         
  -6   1   5       1182.67       1409.89        15.15 o                         
  -5   1   5        332.35        383.49         7.86 o                         
  -4   1   5       9523.43      10017.06        64.14 o                         
  -3   1   5        106.29        129.27         5.32 o                         
  -2   1   5       1694.52       1817.38        34.97 o                         
  -1   1   5         23.66         22.75         2.57 o                         
   0   1   5       6356.87       6385.40        39.47 o                         
   1   1   5       2374.03       2424.94        14.85 o                         
   2   1   5        318.23        374.02         7.26 o                         
   3   1   5          4.77          7.03         2.09 o                         
   4   1   5        613.83        577.26        15.48 o                         
   5   1   5         15.74         15.93         2.44 o                         
   6   1   5        459.53        475.30         8.36 o                         
   7   1   5        589.73        567.56        11.46 o                         
   8   1   5        514.98        561.08        15.09 o                         
   9   1   5         77.63         82.10         6.76 o                         
  10   1   5        466.23        478.65        14.15 o                         
  11   1   5         81.48         75.24         8.04 o                         
  12   1   5        181.04        174.90        10.83 o                         
  13   1   5         11.88         12.77         7.57 o                         
  14   1   5          2.22         -8.43         8.43 o                         
  15   1   5        154.94        139.91        11.67 o                         
  16   1   5          5.29        -10.22        10.22 o                         
  17   1   5         75.20         67.12        13.29 o                         
  18   1   5          0.47         -8.53        13.81 o                         
  19   1   5          7.07         31.85        19.74 o                         
 -19   2   5         79.48         41.31        20.63 o                         
 -18   2   5        137.82        197.30        18.48 o                         
 -17   2   5        641.41        673.29        24.28 o                         
 -16   2   5         14.82         26.15        13.40 o                         
 -15   2   5        679.15        639.94        21.86 o                         
 -14   2   5        468.18        463.91        17.55 o                         
 -13   2   5          6.19         14.82         8.23 o                         
 -12   2   5         54.15         45.73         8.44 o                         
 -11   2   5       8542.31       8509.54        61.35 o                         
 -10   2   5        119.19        118.32         7.49 o                         
  -9   2   5       4483.50       4441.61        36.05 o                         
  -8   2   5        142.45        136.46         6.38 o                         
  -7   2   5        122.85        134.28         5.95 o                         
  -6   2   5        571.54        551.94         9.87 o                         
  -5   2   5         23.85         45.77         3.99 o                         
  -4   2   5        364.95        303.47         7.14 o                         
  -3   2   5       4301.10       4689.83        29.97 o                         
  -2   2   5       3655.25       3485.95        22.58 o                         
  -1   2   5       1025.35       1117.38        10.54 o                         
   0   2   5        175.69        271.85         5.70 o                         
   1   2   5       1116.86       1089.83        14.68 o                         
   2   2   5       3524.61       3512.80        22.42 o                         
   3   2   5       1971.97       2106.45        17.48 o                         
   4   2   5        687.65        656.71         8.34 o                         
   5   2   5        542.17        520.99        10.02 o                         
   6   2   5       1094.42       1131.55        16.02 o                         
   7   2   5       3548.26       3751.77        30.26 o                         
   8   2   5       1193.86       1168.33        15.69 o                         
   9   2   5         25.96         31.09         5.14 o                         
  10   2   5       1042.11       1016.71        16.73 o                         
  11   2   5          5.82          6.06         7.89 o                         
  12   2   5        759.78        735.95        19.07 o                         
  13   2   5        723.50        706.50        19.29 o                         
  14   2   5        148.86        159.93        10.81 o                         
  15   2   5         13.24          5.06         8.92 o                         
  16   2   5        196.88        194.40        13.59 o                         
  17   2   5          2.71        -11.10        12.06 o                         
  18   2   5         53.62         35.43        14.95 o                         
  19   2   5         10.89          4.77        21.31 o                         
 -19   3   5         19.33         10.87        25.58 o                         
 -18   3   5        617.13        599.09        28.52 o                         
 -17   3   5          0.68        -14.11        14.11 o                         
 -16   3   5       1268.38       1289.28        28.73 o                         
 -15   3   5         66.53         70.09        11.21 o                         
 -14   3   5        140.97        158.46        12.31 o                         
 -13   3   5       1533.55       1515.78        24.47 o                         
 -12   3   5          2.52         -0.75         7.07 o                         
 -11   3   5         89.07         82.84         9.01 o                         
 -10   3   5       2497.88       2555.42        24.70 o                         
  -9   3   5        443.82        428.16        12.36 o                         
  -8   3   5       2774.84       2844.53        23.23 o                         
  -7   3   5       2912.50       2987.95        23.32 o                         
  -6   3   5        654.09        559.45         8.95 o                         
  -5   3   5       2316.94       2399.84        19.89 o                         
  -4   3   5       2245.83       2265.08        21.52 o                         
  -3   3   5       1032.21       1005.05        10.21 o                         
  -2   3   5       4666.21       4910.29        29.56 o                         
  -1   3   5        796.32        750.64         8.24 o                         
   0   3   5       3978.89       4035.83        24.90 o                         
   1   3   5       2785.34       2852.10        20.63 o                         
   2   3   5        385.05        439.27         9.56 o                         
   3   3   5       2393.78       2377.32        17.87 o                         
   4   3   5       1185.77       1136.89        11.77 o                         
   5   3   5       3334.45       3326.81        25.77 o                         
   6   3   5        334.74        357.75        11.41 o                         
   7   3   5       1510.48       1519.99        14.59 o                         
   8   3   5        553.03        573.20        12.45 o                         
   9   3   5        131.36        144.10         7.02 o                         
  10   3   5        480.22        496.47        18.15 o                         
  11   3   5        272.70        265.89        11.53 o                         
  12   3   5        252.48        214.73        10.54 o                         
  13   3   5        891.41        918.37        22.27 o                         
  14   3   5        129.33        129.70        11.48 o                         
  15   3   5        385.26        371.75        15.88 o                         
  16   3   5        119.93        124.07        11.98 o                         
  17   3   5        228.23        202.10        16.08 o                         
  18   3   5          1.94         -7.76        15.60 o                         
  19   3   5        291.43        319.85        25.07 o                         
 -19   4   5        391.08        397.68        51.13 o                         
 -18   4   5          4.07         32.50        18.13 o                         
 -17   4   5        782.72        800.50        41.92 o                         
 -16   4   5          9.66         16.75        13.63 o                         
 -15   4   5        644.97        682.64        22.10 o                         
 -14   4   5        164.61        177.42        12.73 o                         
 -13   4   5        775.28        736.28        19.30 o                         
 -12   4   5        503.64        504.87        15.89 o                         
 -11   4   5       3273.67       3373.36        33.08 o                         
 -10   4   5         12.41         18.05         6.31 o                         
  -9   4   5       3092.91       3108.49        26.26 o                         
  -8   4   5        409.51        388.74         9.81 o                         
  -7   4   5        770.70        714.73        10.27 o                         
  -6   4   5        474.27        406.90         7.99 o                         
  -5   4   5       5859.79       6018.27        38.02 o                         
  -4   4   5       2422.33       2371.52        18.34 o                         
  -3   4   5       3360.76       3342.62        21.29 o                         
  -2   4   5       1177.25       1026.89        10.26 o                         
  -1   4   5       4189.36       4219.77        26.14 o                         
   0   4   5      12694.09      12558.79        65.04 o                         
   1   4   5      13280.85      13834.23        70.95 o                         
   2   4   5       4880.92       4640.76        31.71 o                         
   3   4   5       2946.11       3110.14        22.43 o                         
   4   4   5        268.63        178.91         5.95 o                         
   5   4   5        814.19        935.37        10.59 o                         
   6   4   5       5012.66       4975.82        34.58 o                         
   7   4   5       1190.38       1139.42        22.84 o                         
   8   4   5       4900.59       4905.99        37.31 o                         
   9   4   5        188.04        185.98         7.83 o                         
  10   4   5       2577.64       2568.48        27.46 o                         
  11   4   5        448.56        400.58        10.66 o                         
  12   4   5       1651.03       1637.78        20.82 o                         
  13   4   5          1.64         -4.19         7.70 o                         
  14   4   5       1629.39       1630.50        23.87 o                         
  15   4   5        406.39        373.26        15.50 o                         
  16   4   5        467.50        495.99        17.72 o                         
  17   4   5          7.70          1.94        11.58 o                         
  18   4   5        531.08        551.98        28.24 o                         
 -18   5   5        924.63        890.85        49.65 o                         
 -17   5   5         45.33         50.73        18.23 o                         
 -16   5   5        476.38        489.79        21.45 o                         
 -15   5   5        210.60        214.90        14.52 o                         
 -14   5   5        890.21        890.36        21.44 o                         
 -13   5   5        690.53        684.87        18.83 o                         
 -12   5   5       2530.56       2576.62        30.34 o                         
 -11   5   5       1397.31       1413.28        21.85 o                         
 -10   5   5       3131.75       3281.07        31.37 o                         
  -9   5   5       1095.05       1128.74        16.09 o                         
  -8   5   5       1621.74       1579.27        18.00 o                         
  -7   5   5       2958.28       2996.37        23.70 o                         
  -6   5   5       1233.81       1150.95        13.29 o                         
  -5   5   5       7367.58       7461.47        43.03 o                         
  -4   5   5       4263.86       4469.64        28.19 o                         
  -3   5   5       3322.56       3299.62        22.39 o                         
  -2   5   5        289.12        219.47         5.50 o                         
  -1   5   5       3250.04       3302.45        21.64 o                         
   0   5   5       3351.72       3645.82        30.65 o                         
   1   5   5       2521.40       2342.62        15.84 o                         
   2   5   5         63.49         48.81         4.49 o                         
   3   5   5       3259.36       3104.23        21.79 o                         
   4   5   5        784.86        775.01         9.38 o                         
   5   5   5       3967.89       3968.00        28.62 o                         
   6   5   5       1192.55       1150.96        13.45 o                         
   7   5   5       6434.61       6616.09        49.81 o                         
   8   5   5        289.85        278.13        10.16 o                         
   9   5   5       3080.07       3025.89        40.41 o                         
  10   5   5       1168.28       1137.49        20.69 o                         
  11   5   5       1521.86       1500.75        26.68 o                         
  12   5   5         14.18          4.30         9.91 o                         
  13   5   5       1339.59       1266.53        28.99 o                         
  14   5   5         76.46         68.59        10.29 o                         
  15   5   5        791.26        707.44        23.56 o                         
  16   5   5          5.82          6.51        15.12 o                         
  17   5   5        666.99        639.52        30.43 o                         
  18   5   5          7.90         20.58        23.09 o                         
 -18   6   5        221.38        238.31        22.40 o                         
 -17   6   5        433.42        407.75        20.39 o                         
 -16   6   5        286.59        267.35        15.59 o                         
 -15   6   5        680.82        711.39        20.41 o                         
 -14   6   5        138.05        125.63        11.74 o                         
 -13   6   5        763.06        809.89        20.71 o                         
 -12   6   5       1655.96       1676.67        25.63 o                         
 -11   6   5       1242.49       1319.82        21.41 o                         
 -10   6   5       2243.04       2249.98        25.60 o                         
  -9   6   5       1830.54       1813.03        20.85 o                         
  -8   6   5        934.83        901.49        14.55 o                         
  -7   6   5       1790.27       1810.81        19.62 o                         
  -6   6   5       1487.23       1471.31        16.55 o                         
  -5   6   5       3142.44       3149.07        25.50 o                         
  -4   6   5       2643.09       2586.02        17.50 o                         
  -3   6   5       1795.97       1800.66        14.34 o                         
  -2   6   5       7037.15       7011.65        39.15 o                         
  -1   6   5       2295.83       2325.68        17.32 o                         
   0   6   5      10317.31      10249.00        50.92 o                         
   1   6   5       1024.73       1022.42        10.94 o                         
   2   6   5       7800.81       7533.62        43.16 o                         
   3   6   5       1438.82       1520.48        14.38 o                         
   4   6   5       4796.18       4551.99        30.12 o                         
   5   6   5        511.06        504.25         9.46 o                         
   6   6   5       4827.33       4644.92        38.31 o                         
   7   6   5        348.89        363.81        13.06 o                         
   8   6   5       1913.35       1939.06        21.95 o                         
   9   6   5         47.44         46.83         6.33 o                         
  10   6   5       2253.58       2251.44        30.20 o                         
  11   6   5         10.98         15.98         9.23 o                         
  12   6   5       1821.41       1850.30        32.67 o                         
  13   6   5         11.70          7.32        12.74 o                         
  14   6   5       1480.52       1476.95        25.83 o                         
  15   6   5          0.82         12.62         9.21 o                         
  16   6   5       1354.84       1356.71        32.02 o                         
  17   6   5          0.29        -13.20        19.85 o                         
 -17   7   5        276.84        301.32        27.06 o                         
 -16   7   5        546.69        580.72        25.01 o                         
 -15   7   5        292.93        305.05        14.66 o                         
 -14   7   5        657.35        680.26        21.70 o                         
 -13   7   5        291.20        282.04        12.64 o                         
 -12   7   5       2591.76       2659.33        34.53 o                         
 -11   7   5       1011.32       1076.87        19.65 o                         
 -10   7   5        488.76        530.82        14.61 o                         
  -9   7   5       2185.30       2191.26        27.22 o                         
  -8   7   5        806.14        849.64        15.48 o                         
  -7   7   5        977.74        950.33        14.42 o                         
  -6   7   5       2561.10       2596.29        24.43 o                         
  -5   7   5       4914.82       4833.85        34.14 o                         
  -4   7   5        839.22        856.23        11.83 o                         
  -3   7   5       4836.73       4785.87        30.67 o                         
  -2   7   5       3375.12       3404.01        22.07 o                         
  -1   7   5       6508.74       6350.03        35.28 o                         
   0   7   5       1769.28       1709.34        13.40 o                         
   1   7   5       1486.08       1376.71        13.17 o                         
   2   7   5       1919.01       1864.12        15.67 o                         
   3   7   5       5634.99       5558.32        35.91 o                         
   4   7   5        739.01        717.63        12.15 o                         
   5   7   5       4521.42       4469.29        35.68 o                         
   6   7   5        141.25        147.21         7.51 o                         
   7   7   5       5922.43       5839.12        45.20 o                         
   8   7   5        462.12        451.30        15.90 o                         
   9   7   5       6348.76       6281.55        58.05 o                         
  10   7   5          2.79         -0.60         9.32 o                         
  11   7   5       2212.16       2152.08        28.78 o                         
  12   7   5         90.22        104.09        12.95 o                         
  13   7   5       1829.76       1810.63        31.98 o                         
  14   7   5          6.01         -1.70        10.43 o                         
  15   7   5        723.30        736.79        20.74 o                         
  16   7   5          1.24         22.87        15.28 o                         
  17   7   5       1076.78       1016.88        37.92 o                         
 -16   8   5        241.58        231.54        20.39 o                         
 -15   8   5        434.88        432.02        20.31 o                         
 -14   8   5        430.50        402.44        19.83 o                         
 -13   8   5        638.09        648.27        21.20 o                         
 -12   8   5       2083.59       2084.69        27.39 o                         
 -11   8   5       1008.69       1006.52        21.26 o                         
 -10   8   5        656.82        630.49        16.10 o                         
  -9   8   5        323.20        353.45        11.88 o                         
  -8   8   5       2118.91       2130.18        23.07 o                         
  -7   8   5       1664.90       1635.63        20.65 o                         
  -6   8   5       3462.76       3500.07        29.56 o                         
  -5   8   5        564.22        600.18        11.72 o                         
  -4   8   5       3125.82       3069.22        23.71 o                         
  -3   8   5        485.88        447.14         8.68 o                         
  -2   8   5       3118.09       3081.63        22.75 o                         
  -1   8   5        222.52        223.37         6.56 o                         
   0   8   5       3593.94       3528.86        22.68 o                         
   1   8   5          4.87         -3.93         4.22 o                         
   2   8   5       6473.37       6265.09        36.93 o                         
   3   8   5        282.04        259.91         8.61 o                         
   4   8   5       2163.15       2123.88        20.08 o                         
   5   8   5         33.09         26.49         5.12 o                         
   6   8   5       5684.39       5650.43        55.78 o                         
   7   8   5         85.24         77.65         9.26 o                         
   8   8   5       1495.69       1500.20        24.27 o                         
   9   8   5          6.24         18.08         9.79 o                         
  10   8   5       1834.05       1842.82        34.54 o                         
  11   8   5          0.54          5.31        10.67 o                         
  12   8   5       2293.18       2273.41        36.80 o                         
  13   8   5          0.68          5.87        10.24 o                         
  14   8   5       1559.32       1548.59        29.48 o                         
  15   8   5         17.69         21.37        18.34 o                         
  16   8   5        864.44        809.41        30.17 o                         
 -15   9   5        362.13        398.87        26.52 o                         
 -14   9   5        449.25        398.85        25.51 o                         
 -13   9   5        656.66        657.15        22.41 o                         
 -12   9   5        700.04        725.96        27.97 o                         
 -11   9   5        734.70        767.97        21.97 o                         
 -10   9   5         97.38        114.18         9.42 o                         
  -9   9   5       1198.99       1221.90        20.33 o                         
  -8   9   5        696.21        728.88        15.30 o                         
  -7   9   5       2068.34       2070.12        24.72 o                         
  -6   9   5        415.88        447.59        11.90 o                         
  -5   9   5       1999.97       1993.77        21.57 o                         
  -4   9   5       1362.17       1320.96        17.00 o                         
  -3   9   5       3197.68       3088.26        25.38 o                         
  -2   9   5        516.39        521.60         9.95 o                         
  -1   9   5       3776.30       3674.55        25.06 o                         
   0   9   5        505.88        492.24        10.85 o                         
   1   9   5       3321.90       3288.07        25.53 o                         
   2   9   5        248.63        266.27         9.44 o                         
   3   9   5       4054.27       3978.65        32.42 o                         
   4   9   5        151.36        152.79         7.83 o                         
   5   9   5       3313.51       3267.80        27.35 o                         
   6   9   5        211.42        229.72        12.18 o                         
   7   9   5       1342.68       1367.80        27.78 o                         
   8   9   5          6.32          1.92         7.79 o                         
   9   9   5       2387.16       2368.06        34.53 o                         
  10   9   5          1.88          0.15        11.00 o                         
  11   9   5       1321.73       1370.11        28.77 o                         
  12   9   5         58.86         83.07        15.45 o                         
  13   9   5        784.53        815.36        27.79 o                         
  14   9   5          1.91          0.45        14.40 o                         
  15   9   5        887.64       1083.80        42.90 o                         
 -14  10   5        210.63        168.85        25.37 o                         
 -13  10   5        294.61        259.79        25.72 o                         
 -12  10   5        400.13        375.07        19.89 o                         
 -11  10   5        160.26        143.16        12.73 o                         
 -10  10   5        543.83        553.17        22.93 o                         
  -9  10   5        611.85        563.20        18.84 o                         
  -8  10   5        506.77        485.11        19.77 o                         
  -7  10   5        108.62         96.16         9.66 o                         
  -6  10   5       1390.52       1394.61        25.26 o                         
  -5  10   5        139.54        127.66         9.36 o                         
  -4  10   5       1423.36       1376.28        19.69 o                         
  -3  10   5        329.85        303.14        11.55 o                         
  -2  10   5       1206.29       1160.66        14.07 o                         
  -1  10   5         36.67         28.12         4.99 o                         
   0  10   5       1121.54       1123.96        15.26 o                         
   1  10   5         41.87         41.88         6.46 o                         
   2  10   5       1124.42       1118.05        15.56 o                         
   3  10   5         50.90         35.21         7.12 o                         
   4  10   5       4371.30       4318.51        44.25 o                         
   5  10   5         94.75        112.94         9.37 o                         
   6  10   5       1126.24       1112.67        18.98 o                         
   7  10   5         15.42         18.00         8.36 o                         
   8  10   5        968.22        974.21        21.58 o                         
   9  10   5         49.12         52.74        11.04 o                         
  10  10   5       2005.05       2071.74        34.41 o                         
  11  10   5          9.55         26.71        13.37 o                         
  12  10   5       1055.51       1090.62        30.79 o                         
  13  10   5          0.22          1.14        19.19 o                         
  14  10   5        691.25        707.82        47.84 o                         
 -13  11   5        274.80        300.97        24.59 o                         
 -12  11   5         47.23         82.62        17.84 o                         
 -11  11   5        261.26        232.28        17.66 o                         
 -10  11   5        205.67        212.15        13.40 o                         
  -9  11   5        370.93        379.61        15.65 o                         
  -8  11   5         75.73         69.88        11.30 o                         
  -7  11   5        777.96        781.34        25.12 o                         
  -6  11   5        180.15        168.45        11.27 o                         
  -5  11   5        994.55       1006.94        20.05 o                         
  -4  11   5        195.76        190.31        10.27 o                         
  -3  11   5       1328.76       1294.99        20.50 o                         
  -2  11   5        270.88        278.61        10.99 o                         
  -1  11   5        620.91        593.59        13.50 o                         
   0  11   5         66.49         60.68         7.27 o                         
   1  11   5        462.29        451.29        12.91 o                         
   2  11   5         75.28         50.06         7.35 o                         
   3  11   5       2728.49       2694.68        28.37 o                         
   4  11   5        249.64        224.18        10.54 o                         
   5  11   5        785.99        779.00        17.64 o                         
   6  11   5          5.38          3.43         8.77 o                         
   7  11   5        105.32        112.66        10.98 o                         
   8  11   5          5.61         -9.87         9.87 o                         
   9  11   5        583.25        578.78        20.08 o                         
  10  11   5          0.65          4.27        13.85 o                         
  11  11   5        821.37        774.70        42.04 o                         
  12  11   5          0.24         17.27        18.23 o                         
  13  11   5        412.39        375.90        29.86 o                         
 -11  12   5        132.29        116.22        20.31 o                         
 -10  12   5        120.54         99.21        17.23 o                         
  -9  12   5          8.44         10.21        14.52 o                         
  -8  12   5        148.31        164.34        14.09 o                         
  -7  12   5         44.26         42.78        11.60 o                         
  -6  12   5        362.18        333.81        14.25 o                         
  -5  12   5         66.61         51.38        10.14 o                         
  -4  12   5        416.53        414.24        14.55 o                         
  -3  12   5         53.45         29.69         8.33 o                         
  -2  12   5        312.03        310.25        11.48 o                         
  -1  12   5          5.87         -1.91         8.65 o                         
   0  12   5        133.95        134.71         9.10 o                         
   1  12   5          0.49         -7.31         7.42 o                         
   2  12   5        792.59        731.81        17.97 o                         
   3  12   5         71.85         53.73         8.79 o                         
   4  12   5        879.96        876.96        21.84 o                         
   5  12   5         17.26         26.54        10.17 o                         
   6  12   5        106.08        103.24        13.25 o                         
   7  12   5          1.53         -0.48         9.70 o                         
   8  12   5        246.85        245.88        13.15 o                         
   9  12   5         26.88         24.33        12.48 o                         
  10  12   5        303.71        327.88        17.10 o                         
  11  12   5         14.27         13.98        19.53 o                         
  -9  13   5         54.56         62.77        17.52 o                         
  -8  13   5         85.24         71.29        15.31 o                         
  -7  13   5        116.61        100.08        17.06 o                         
  -6  13   5         30.83         11.09        12.75 o                         
  -5  13   5         65.14         68.64        12.31 o                         
  -4  13   5          2.28          1.82        11.28 o                         
  -3  13   5         90.07         88.64        10.43 o                         
  -2  13   5         30.53         30.49        12.24 o                         
  -1  13   5         14.56          7.49        11.62 o                         
   0  13   5          0.53         25.50        11.34 o                         
   1  13   5        180.70        161.39        11.37 o                         
   2  13   5          0.59         -8.35        10.29 o                         
   3  13   5        204.68        190.58        12.56 o                         
   4  13   5         12.38         15.72         7.67 o                         
   5  13   5        174.27        188.96        11.82 o                         
   6  13   5         58.33         41.99        12.34 o                         
   7  13   5         43.54         26.88        13.10 o                         
   8  13   5          6.69         21.19        12.98 o                         
   9  13   5         91.22         86.93        21.29 o                         
  -6  14   5         15.09          0.12        17.02 o                         
  -5  14   5          8.10          3.09        15.92 o                         
  -4  14   5         44.03         25.15        14.18 o                         
  -3  14   5         45.52         48.17        16.12 o                         
  -2  14   5          8.85          7.36        15.35 o                         
  -1  14   5         10.96         -7.96        14.77 o                         
   0  14   5         31.94         16.18        17.65 o                         
   1  14   5          0.99          3.08        14.79 o                         
   2  14   5         34.91         20.51        12.92 o                         
   3  14   5         22.61         43.69        14.35 o                         
   4  14   5          1.66         11.24        13.11 o                         
   5  14   5          6.47         -8.90        16.78 o                         
   6  14   5         25.01         19.45        19.04 o                         
 -19   0   6        755.87        705.02        49.35 o                         
 -18   0   6        166.69        106.12        25.74 o                         
 -17   0   6       3201.10       3478.06        64.54 o                         
 -16   0   6       1807.29       1689.07        44.90 o                         
 -15   0   6       4672.92       4697.83       102.20 o                         
 -14   0   6       1200.58       1257.81        30.53 o                         
 -13   0   6        777.29        795.35        23.26 o                         
 -12   0   6        116.32        124.88        12.66 o                         
 -11   0   6       3597.06       3713.32        45.92 o                         
 -10   0   6       2357.20       2390.06        33.74 o                         
  -9   0   6      16286.88      16320.14       137.31 o                         
  -8   0   6       1571.82       1635.53        25.12 o                         
  -7   0   6      27754.62      27666.47       218.72 o                         
  -6   0   6        813.40       1146.24        19.34 o                         
  -5   0   6         40.48         36.64         5.87 o                         
  -4   0   6        849.04        904.40        17.35 o                         
  -3   0   6      24571.02      24151.10       188.73 o                         
  -2   0   6       1189.48       1237.28        16.28 o                         
  -1   0   6      24694.48      24415.55       176.62 o                         
   0   0   6         30.16        118.17         6.64 o                         
   1   0   6      22894.86      22358.70       146.68 o                         
   2   0   6        488.86        571.47         9.14 o                         
   3   0   6      12607.62      12465.36        88.17 o                         
   4   0   6        441.04        414.50         9.05 o                         
   5   0   6       7059.20       6848.15        59.00 o                         
   6   0   6        901.81        964.40        18.97 o                         
   7   0   6      20169.42      20371.15       191.78 o                         
   8   0   6         25.12         77.04         9.37 o                         
   9   0   6       5581.64       5515.67        70.90 o                         
  10   0   6          3.05         -6.55         8.49 o                         
  11   0   6       8293.05       8379.98       102.36 o                         
  12   0   6         41.34         83.79        12.28 o                         
  13   0   6       4703.53       4679.26        69.49 o                         
  14   0   6        299.83        345.84        21.92 o                         
  15   0   6       1974.73       1997.83        38.28 o                         
  16   0   6        134.05        119.95        18.52 o                         
  17   0   6       1551.42       1539.90        40.07 o                         
  18   0   6         53.63         47.25        21.35 o                         
  19   0   6        724.06        665.65        54.08 o                         
 -19   1   6        461.94        466.33        27.46 o                         
 -18   1   6        639.12        556.24        23.80 o                         
 -17   1   6       1284.11       1342.16        39.13 o                         
 -16   1   6       3431.40       3433.62        43.56 o                         
 -15   1   6       1029.52       1072.61        23.80 o                         
 -14   1   6       3482.57       3636.55        38.99 o                         
 -13   1   6        469.61        469.09        14.84 o                         
 -12   1   6        602.22        544.07        14.30 o                         
 -11   1   6        305.21        278.88        10.72 o                         
 -10   1   6      15587.59      15715.89        94.86 o                         
  -9   1   6       1971.72       2076.06        21.16 o                         
  -8   1   6      17500.68      17830.98       104.18 o                         
  -7   1   6       1388.31       1453.03        16.14 o                         
  -6   1   6       7420.42       7070.43        46.16 o                         
  -5   1   6        335.81        296.47         8.35 o                         
  -4   1   6      30034.99      28817.93       170.91 o                         
  -3   1   6        325.59        355.11         7.41 o                         
  -2   1   6      35804.90      34574.00       180.80 o                         
  -1   1   6         82.29        120.96         4.18 o                         
   0   1   6      21996.23      21101.44       104.92 o                         
   1   1   6        149.10        149.88         3.77 o                         
   2   1   6      35149.57      34688.92       186.25 o                         
   3   1   6        256.57        306.34         5.77 o                         
   4   1   6      22643.47      22883.50       148.54 o                         
   5   1   6         19.47         25.06         3.36 o                         
   6   1   6      12969.29      13308.13        82.75 o                         
   7   1   6        471.34        482.78        10.69 o                         
   8   1   6      18731.83      18955.72       127.96 o                         
   9   1   6        241.70        255.24        10.48 o                         
  10   1   6       4513.34       4492.85        46.78 o                         
  11   1   6        531.16        546.08        16.60 o                         
  12   1   6       5053.46       4990.89        59.09 o                         
  13   1   6        692.00        669.88        18.78 o                         
  14   1   6       3418.61       3473.82        39.23 o                         
  15   1   6        361.21        385.32        15.73 o                         
  16   1   6       2261.30       2059.26        29.11 o                         
  17   1   6        192.42        202.46        14.70 o                         
  18   1   6        779.03        748.67        24.16 o                         
  19   1   6        138.21        130.53        32.04 o                         
 -19   2   6        696.06        743.39        31.88 o                         
 -18   2   6        203.23        164.49        19.56 o                         
 -17   2   6       1977.36       1929.59        40.58 o                         
 -16   2   6        456.16        464.94        19.71 o                         
 -15   2   6       2219.43       2246.76        32.10 o                         
 -14   2   6       1016.22       1046.97        22.28 o                         
 -13   2   6       3501.13       3455.00        49.27 o                         
 -12   2   6        297.95        264.47        10.29 o                         
 -11   2   6       5531.24       5672.14        45.96 o                         
 -10   2   6       1235.46       1266.80        17.08 o                         
  -9   2   6      15700.19      15987.68        98.92 o                         
  -8   2   6        810.26        838.93        13.07 o                         
  -7   2   6       6887.54       6396.79        43.29 o                         
  -6   2   6        271.84        283.09         8.19 o                         
  -5   2   6       9095.02       8648.61        53.86 o                         
  -4   2   6         28.22         55.31         4.20 o                         
  -3   2   6      12735.44      12614.61        70.94 o                         
  -2   2   6          7.59          8.16         3.04 o                         
  -1   2   6      14813.22      14494.25        74.57 o                         
   0   2   6        686.94        721.42         9.71 o                         
   1   2   6      35196.29      34994.26       176.13 o                         
   2   2   6        284.49        268.83         6.68 o                         
   3   2   6       7552.05       7559.46        42.20 o                         
   4   2   6          9.61         19.63         2.94 o                         
   5   2   6      14769.40      14840.04        81.25 o                         
   6   2   6         36.89         45.56         4.09 o                         
   7   2   6       6006.46       5817.31        43.28 o                         
   8   2   6       2396.97       2479.59        23.47 o                         
   9   2   6       6554.91       6686.25        57.83 o                         
  10   2   6        847.56        844.15        17.84 o                         
  11   2   6       3670.10       3709.56        39.50 o                         
  12   2   6        732.01        747.63        17.93 o                         
  13   2   6       2235.49       2286.11        32.92 o                         
  14   2   6        321.17        330.31        13.71 o                         
  15   2   6       1844.63       1754.92        27.26 o                         
  16   2   6        389.04        336.71        16.30 o                         
  17   2   6       1088.34       1085.17        25.99 o                         
  18   2   6        175.86        186.27        18.44 o                         
  19   2   6        655.83        673.87        30.50 o                         
 -19   3   6        246.78        254.33        33.66 o                         
 -18   3   6       1008.22        967.75        32.88 o                         
 -17   3   6          4.38        -15.08        15.08 o                         
 -16   3   6       1261.19       1259.80        30.48 o                         
 -15   3   6        541.92        519.29        19.18 o                         
 -14   3   6       1826.60       1720.31        27.11 o                         
 -13   3   6        726.36        738.22        23.93 o                         
 -12   3   6        513.20        528.46        16.42 o                         
 -11   3   6       1305.65       1288.33        17.83 o                         
 -10   3   6       4495.58       4655.92        35.13 o                         
  -9   3   6         38.68        112.45         7.01 o                         
  -8   3   6       5328.46       5273.33        36.71 o                         
  -7   3   6       1405.87       1470.13        15.26 o                         
  -6   3   6       6647.93       6717.94        41.48 o                         
  -5   3   6         39.43         42.75         4.23 o                         
  -4   3   6      11845.14      11950.53        70.35 o                         
  -3   3   6         28.70         75.82         4.02 o                         
  -2   3   6      12706.55      12478.10        67.99 o                         
  -1   3   6        790.55        765.43         9.42 o                         
   0   3   6      19632.17      19495.48       101.37 o                         
   1   3   6       1668.47       1711.34        15.20 o                         
   2   3   6      14100.24      14127.51        77.47 o                         
   3   3   6       2394.82       2425.53        16.02 o                         
   4   3   6       5698.76       5718.24        38.25 o                         
   5   3   6        472.53        439.25         9.31 o                         
   6   3   6       6823.82       6886.04        47.06 o                         
   7   3   6       1015.11       1032.66        15.37 o                         
   8   3   6       9848.72      10038.73        68.69 o                         
   9   3   6         77.71         82.11         7.40 o                         
  10   3   6       4532.03       4625.28        44.79 o                         
  11   3   6        262.75        260.94        12.93 o                         
  12   3   6       2353.96       2402.60        31.34 o                         
  13   3   6         24.52         36.92         9.53 o                         
  14   3   6       2279.30       2251.41        31.47 o                         
  15   3   6        518.33        507.29        18.02 o                         
  16   3   6       1273.16       1218.24        24.50 o                         
  17   3   6        449.35        485.91        21.23 o                         
  18   3   6        782.54        769.85        30.92 o                         
 -18   4   6          0.79         -7.74        19.30 o                         
 -17   4   6        289.66        268.15        19.22 o                         
 -16   4   6         29.55         24.23        13.42 o                         
 -15   4   6       1057.72       1107.98        28.10 o                         
 -14   4   6        131.97        117.70        12.16 o                         
 -13   4   6       2865.45       2853.04        33.73 o                         
 -12   4   6        544.38        556.29        16.57 o                         
 -11   4   6       3898.35       3965.33        38.76 o                         
 -10   4   6        331.72        307.65        11.99 o                         
  -9   4   6       3001.77       3015.97        24.77 o                         
  -8   4   6         81.13         92.17         5.73 o                         
  -7   4   6       5322.11       5280.12        35.08 o                         
  -6   4   6          3.39         -3.72         3.72 o                         
  -5   4   6      11277.25      11462.89        64.46 o                         
  -4   4   6       1922.89       2028.32        16.93 o                         
  -3   4   6       3956.27       3878.59        24.34 o                         
  -2   4   6          1.13          2.01         3.05 o                         
  -1   4   6       4162.08       3975.33        26.09 o                         
   0   4   6        934.44       1053.29        13.62 o                         
   1   4   6       6832.32       7225.98        41.60 o                         
   2   4   6       5027.94       5564.83        36.08 o                         
   3   4   6       3668.87       3595.23        26.48 o                         
   4   4   6       2061.08       2077.33        17.36 o                         
   5   4   6       4555.08       4535.06        29.97 o                         
   6   4   6       1360.63       1246.28        14.44 o                         
   7   4   6       4916.69       5086.84        39.14 o                         
   8   4   6       1648.02       1593.32        20.05 o                         
   9   4   6       2288.67       2341.09        22.70 o                         
  10   4   6       3092.71       3023.27        27.54 o                         
  11   4   6       1608.02       1635.39        22.21 o                         
  12   4   6        714.47        747.23        16.20 o                         
  13   4   6        658.58        658.11        16.43 o                         
  14   4   6        858.24        833.11        19.51 o                         
  15   4   6        688.51        669.71        23.81 o                         
  16   4   6        286.29        316.53        15.21 o                         
  17   4   6        476.26        413.26        18.25 o                         
  18   4   6        295.33        282.29        26.53 o                         
 -18   5   6        316.26        302.29        27.04 o                         
 -17   5   6         51.65         92.28        21.18 o                         
 -16   5   6        278.72        314.84        17.82 o                         
 -15   5   6         66.85         57.99        12.25 o                         
 -14   5   6        593.13        607.50        20.10 o                         
 -13   5   6          6.23         -5.15        11.18 o                         
 -12   5   6       2377.83       2348.70        27.77 o                         
 -11   5   6       1095.11       1074.46        18.87 o                         
 -10   5   6        360.43        361.88        14.12 o                         
  -9   5   6        310.68        271.59         9.86 o                         
  -8   5   6        831.95        801.32        13.41 o                         
  -7   5   6         33.52         25.21         4.27 o                         
  -6   5   6       3310.73       3300.16        23.97 o                         
  -5   5   6        753.14        734.55        10.68 o                         
  -4   5   6       2385.25       2434.20        19.60 o                         
  -3   5   6        362.43        329.57         7.46 o                         
  -2   5   6       1706.89       1682.95        14.57 o                         
  -1   5   6       3257.47       3348.00        22.82 o                         
   0   5   6       6459.20       6753.71        38.69 o                         
   1   5   6       9440.15       9512.56        53.51 o                         
   2   5   6       9163.32       9168.45        55.90 o                         
   3   5   6        531.92        518.79        10.71 o                         
   4   5   6        314.70        294.78         7.23 o                         
   5   5   6       1838.21       1862.32        16.47 o                         
   6   5   6       2746.37       2784.07        22.84 o                         
   7   5   6       3014.25       3004.66        26.07 o                         
   8   5   6       1179.93       1273.28        19.14 o                         
   9   5   6          1.60         13.52         6.35 o                         
  10   5   6        455.93        471.51        14.24 o                         
  11   5   6        203.74        228.81        12.66 o                         
  12   5   6        612.71        617.74        17.81 o                         
  13   5   6       1366.70       1355.55        28.52 o                         
  14   5   6        156.93        174.65        14.49 o                         
  15   5   6        512.39        509.97        19.69 o                         
  16   5   6        381.07        389.99        22.76 o                         
  17   5   6        193.71        207.60        22.62 o                         
  18   5   6        142.41        156.03        33.48 o                         
 -17   6   6        197.81        167.99        21.74 o                         
 -16   6   6         81.37         93.84        14.11 o                         
 -15   6   6        141.84        124.75        13.92 o                         
 -14   6   6          0.57        -11.30        11.30 o                         
 -13   6   6        202.68        205.92        13.04 o                         
 -12   6   6         26.35         33.28        11.72 o                         
 -11   6   6       1723.45       1721.79        31.23 o                         
 -10   6   6        110.34        113.03         9.01 o                         
  -9   6   6          3.40          9.80         6.08 o                         
  -8   6   6        805.23        760.87        14.11 o                         
  -7   6   6       1114.50       1097.75        14.64 o                         
  -6   6   6         35.36         20.60         4.88 o                         
  -5   6   6       1314.86       1331.97        12.99 o                         
  -4   6   6        259.63        229.77         8.04 o                         
  -3   6   6        824.53        827.77        10.73 o                         
  -2   6   6       3095.04       2920.92        21.08 o                         
  -1   6   6       1757.66       1812.64        15.59 o                         
   0   6   6        411.10        533.06         9.02 o                         
   1   6   6         79.15         75.80         3.56 o                         
   2   6   6         14.86         11.15         3.70 o                         
   3   6   6        578.80        562.87         9.50 o                         
   4   6   6         88.16         92.07         5.93 o                         
   5   6   6        381.37        421.74         8.62 o                         
   6   6   6       4703.72       4689.13        36.47 o                         
   7   6   6       1210.86       1243.63        21.55 o                         
   8   6   6        359.71        331.58        11.63 o                         
   9   6   6        469.51        482.33        13.55 o                         
  10   6   6        428.82        439.25        15.37 o                         
  11   6   6         12.94         22.03         7.89 o                         
  12   6   6        623.98        551.62        17.00 o                         
  13   6   6        211.96        242.66        12.76 o                         
  14   6   6        234.14        251.80        14.86 o                         
  15   6   6         31.89         27.31        14.81 o                         
  16   6   6        508.65        492.27        24.53 o                         
  17   6   6        277.69        238.10        26.35 o                         
 -17   7   6        202.63        192.10        26.03 o                         
 -16   7   6         67.62         49.63        15.96 o                         
 -15   7   6        334.89        326.96        16.35 o                         
 -14   7   6          7.62          0.33        11.48 o                         
 -13   7   6        143.90        137.27        11.48 o                         
 -12   7   6         95.10        108.53        10.53 o                         
 -11   7   6        761.60        769.17        20.82 o                         
 -10   7   6        291.44        289.25        13.04 o                         
  -9   7   6        720.14        703.58        15.81 o                         
  -8   7   6        108.00         97.52         9.03 o                         
  -7   7   6        879.18        850.83        14.39 o                         
  -6   7   6          3.04          5.84         5.44 o                         
  -5   7   6       1653.56       1598.08        17.48 o                         
  -4   7   6        292.45        284.27         7.41 o                         
  -3   7   6        919.42        890.51        10.95 o                         
  -2   7   6        591.17        621.67         9.28 o                         
  -1   7   6       1079.91       1012.85        10.95 o                         
   0   7   6         10.09         12.97         3.45 o                         
   1   7   6        324.70        284.60         7.47 o                         
   2   7   6        375.76        337.04         7.87 o                         
   3   7   6        685.16        706.91        12.13 o                         
   4   7   6        234.24        234.08         9.06 o                         
   5   7   6       3174.27       3056.12        27.07 o                         
   6   7   6         34.31         33.32         7.11 o                         
   7   7   6        390.69        394.30        12.14 o                         
   8   7   6        102.05        103.22         7.66 o                         
   9   7   6        101.69        112.84         8.42 o                         
  10   7   6         20.12          2.19         7.23 o                         
  11   7   6       1123.75       1069.17        20.26 o                         
  12   7   6          6.77         -6.21        11.27 o                         
  13   7   6        531.89        532.77        18.35 o                         
  14   7   6         45.78         55.21        12.23 o                         
  15   7   6         81.35         66.74        12.58 o                         
  16   7   6         94.00        106.39        16.66 o                         
 -16   8   6        121.06        141.23        24.78 o                         
 -15   8   6          6.60         26.48        16.62 o                         
 -14   8   6        153.17        152.87        13.18 o                         
 -13   8   6         19.41          4.97        11.39 o                         
 -12   8   6        140.97        127.15        11.16 o                         
 -11   8   6          9.16          1.36         9.06 o                         
 -10   8   6        473.52        454.19        21.02 o                         
  -9   8   6        140.74        155.06        10.42 o                         
  -8   8   6         82.47         70.60         7.92 o                         
  -7   8   6        150.45        149.00         9.21 o                         
  -6   8   6        495.53        489.66        13.33 o                         
  -5   8   6          1.35         -0.08         5.65 o                         
  -4   8   6        311.74        292.95         7.71 o                         
  -3   8   6          5.29         -4.34         4.34 o                         
  -2   8   6       1472.40       1408.42        15.32 o                         
  -1   8   6         10.47          9.78         4.31 o                         
   0   8   6        829.92        805.53         9.27 o                         
   1   8   6          0.54         -3.95         3.95 o                         
   2   8   6        183.45        169.03         7.22 o                         
   3   8   6        163.56        155.06         6.59 o                         
   4   8   6       2891.73       2854.81        25.74 o                         
   5   8   6         64.73         68.90         6.38 o                         
   6   8   6        763.19        771.10        16.04 o                         
   7   8   6         14.40          6.01         6.60 o                         
   8   8   6          2.00          0.27         6.88 o                         
   9   8   6        304.29        322.17        15.24 o                         
  10   8   6        214.76        211.46        12.41 o                         
  11   8   6        125.05        126.77        10.15 o                         
  12   8   6        340.27        369.75        15.27 o                         
  13   8   6         71.25         33.92        14.74 o                         
  14   8   6        135.77        126.45        14.34 o                         
  15   8   6         26.66         17.14        13.96 o                         
  16   8   6        127.41         90.49        33.05 o                         
 -15   9   6        201.90        260.60        27.48 o                         
 -14   9   6          1.56         24.02        16.63 o                         
 -13   9   6        436.13        417.93        18.98 o                         
 -12   9   6        213.72        228.07        13.48 o                         
 -11   9   6         48.04         54.12        12.04 o                         
 -10   9   6          9.34          6.25         9.01 o                         
  -9   9   6        248.02        246.71        11.01 o                         
  -8   9   6        144.92        145.41        10.37 o                         
  -7   9   6        323.15        326.03        12.17 o                         
  -6   9   6        303.48        308.15        11.89 o                         
  -5   9   6       1211.22       1150.29        18.95 o                         
  -4   9   6         28.41         31.14         6.37 o                         
  -3   9   6        632.89        648.50        10.91 o                         
  -2   9   6        259.23        235.87         7.80 o                         
  -1   9   6        442.10        422.90         9.34 o                         
   0   9   6        164.14        191.45         7.56 o                         
   1   9   6          6.47          0.14         5.14 o                         
   2   9   6        114.12        112.12         6.99 o                         
   4   9   6        981.39        940.86        15.05 o                         
   5   9   6       1289.36       1262.69        16.76 o                         
   6   9   6        220.83        254.26        11.54 o                         
   7   9   6         25.35         29.62         8.20 o                         
   8   9   6         77.34         97.67         9.81 o                         
   9   9   6         12.79         22.45         8.63 o                         
  10   9   6         67.91         70.37        12.41 o                         
  11   9   6        135.67        155.32        14.77 o                         
  12   9   6        187.42        218.36        16.80 o                         
  13   9   6         91.65         42.70        16.43 o                         
  14   9   6         35.29         46.77        11.84 o                         
  15   9   6         25.29         30.23        27.14 o                         
 -14  10   6        139.46        165.18        31.24 o                         
 -13  10   6         65.75         64.98        22.43 o                         
 -12  10   6        418.36        455.80        26.46 o                         
 -11  10   6        200.33        189.33        14.10 o                         
 -10  10   6        121.57        104.36        14.14 o                         
  -9  10   6         79.33         98.11         9.82 o                         
  -8  10   6        284.53        278.08        11.77 o                         
  -7  10   6         71.06         68.10        10.42 o                         
  -6  10   6        574.48        585.28        18.54 o                         
  -5  10   6        361.73        393.21        12.85 o                         
  -4  10   6         72.92         55.98         7.86 o                         
  -3  10   6        614.79        637.37        14.85 o                         
  -2  10   6         48.59         58.10         6.01 o                         
  -1  10   6        701.73        690.56        11.53 o                         
   0  10   6         20.93         14.55         6.16 o                         
   1  10   6        408.12        409.64        11.97 o                         
   2  10   6        331.68        330.42        11.55 o                         
   3  10   6        854.55        859.44        17.17 o                         
   4  10   6        273.43        261.59         8.97 o                         
   5  10   6        468.37        438.87        13.84 o                         
   6  10   6        112.57        129.56         9.97 o                         
   7  10   6         48.00         53.92         9.50 o                         
   8  10   6          3.35          6.31         9.06 o                         
   9  10   6        481.46        590.97        21.84 o                         
  10  10   6         14.93         27.64        10.72 o                         
  11  10   6        292.72        301.60        18.57 o                         
  12  10   6         86.08         57.66        17.61 o                         
  13  10   6        254.70        292.98        21.76 o                         
  14  10   6          6.42         18.09        24.85 o                         
 -13  11   6        128.46        290.18        58.23 o                         
 -12  11   6        183.68        158.69        17.70 o                         
 -11  11   6         59.92         74.81        15.68 o                         
 -10  11   6        235.00        260.64        15.38 o                         
  -9  11   6         48.57         49.09        12.31 o                         
  -8  11   6        321.73        318.11        15.90 o                         
  -7  11   6         53.98         49.10        11.27 o                         
  -6  11   6        554.52        582.66        18.15 o                         
  -5  11   6        184.26        170.14        10.31 o                         
  -4  11   6        418.27        421.03        13.75 o                         
  -3  11   6        261.06        260.22        10.35 o                         
  -2  11   6        147.98        144.53         8.46 o                         
  -1  11   6        159.18        152.11         9.36 o                         
   0  11   6        282.23        257.05         9.95 o                         
   1  11   6         71.00         71.67         7.80 o                         
   2  11   6        244.59        282.53        10.28 o                         
   3  11   6         95.61         94.27         8.53 o                         
   4  11   6        713.02        747.24        18.75 o                         
   5  11   6         54.99         43.56         7.28 o                         
   6  11   6        461.77        452.16        15.72 o                         
   7  11   6          0.01          2.46         9.88 o                         
   8  11   6        204.31        205.26        12.72 o                         
   9  11   6         15.04         37.15        16.33 o                         
  10  11   6        482.15        548.06        29.52 o                         
  11  11   6          0.13          9.28        16.68 o                         
  12  11   6        177.82        159.15        23.00 o                         
 -11  12   6        155.44        184.58        24.74 o                         
 -10  12   6        117.93        131.63        14.39 o                         
  -9  12   6        118.27        108.08        14.94 o                         
  -8  12   6         67.51         64.64        13.96 o                         
  -7  12   6        224.88        224.80        14.45 o                         
  -6  12   6        100.29        100.50        12.21 o                         
  -5  12   6        408.64        441.22        16.65 o                         
  -4  12   6         53.50         72.92         9.64 o                         
  -3  12   6        865.16        893.02        17.06 o                         
  -2  12   6         31.74         26.97         9.58 o                         
  -1  12   6        561.80        588.79        14.21 o                         
   0  12   6          0.03         -7.96         7.96 o                         
   1  12   6        699.02        726.56        16.04 o                         
   2  12   6         76.09         73.29         9.40 o                         
   3  12   6        583.25        590.24        16.82 o                         
   4  12   6         15.26          5.70         8.84 o                         
   5  12   6        584.53        597.93        22.21 o                         
   6  12   6          6.62          6.84        12.37 o                         
   7  12   6        144.20        141.40        12.95 o                         
   8  12   6          1.76        -12.20        12.20 o                         
   9  12   6        452.66        507.26        22.57 o                         
  10  12   6          0.26         -5.23        14.59 o                         
  11  12   6        310.14        353.86        23.34 o                         
  -9  13   6         48.70         10.18        18.32 o                         
  -8  13   6        257.36        273.24        19.54 o                         
  -7  13   6         40.32         28.80        16.14 o                         
  -6  13   6        552.47        536.27        22.13 o                         
  -5  13   6         21.81         39.30        13.12 o                         
  -4  13   6        150.59        164.15        13.38 o                         
  -3  13   6          1.76          0.02         9.18 o                         
  -2  13   6        519.17        488.30        18.15 o                         
  -1  13   6          6.45        -11.29        11.29 o                         
   0  13   6        231.68        243.13        13.31 o                         
   1  13   6         46.17         47.46         9.34 o                         
   2  13   6        317.98        338.46        13.03 o                         
   3  13   6          0.02         -3.31        11.20 o                         
   4  13   6        575.41        587.56        18.86 o                         
   5  13   6         29.44         31.22        14.62 o                         
   6  13   6        194.10        235.48        16.83 o                         
   7  13   6          9.21          2.49        14.15 o                         
   8  13   6        363.01        356.59        19.68 o                         
   9  13   6          1.82         14.19        50.83 o                         
  -6  14   6         12.93         -0.77        27.11 o                         
  -5  14   6        195.76        205.59        18.06 o                         
  -4  14   6          9.09        -16.49        16.49 o                         
  -3  14   6        377.15        376.88        20.65 o                         
  -2  14   6         18.65         13.87        16.45 o                         
  -1  14   6        323.21        329.36        18.63 o                         
   0  14   6         53.56         42.04        15.02 o                         
   1  14   6        240.68        215.92        15.20 o                         
   2  14   6          2.77         12.87        13.73 o                         
   3  14   6        273.68        288.59        16.65 o                         
   4  14   6         17.84         56.87        18.50 o                         
   5  14   6        253.68        298.39        22.02 o                         
 -19   1   7         77.60         81.74        22.59 o                         
 -18   1   7          8.50         31.46        18.89 o                         
 -17   1   7        321.50        297.70        19.40 o                         
 -16   1   7          2.77         18.36        13.31 o                         
 -15   1   7         48.91         58.82        12.90 o                         
 -14   1   7         14.44          5.02         9.10 o                         
 -13   1   7        378.38        362.69        13.57 o                         
 -12   1   7          5.63         -1.91         7.36 o                         
 -11   1   7         10.22          3.46         6.66 o                         
 -10   1   7         55.05         46.14         7.43 o                         
  -9   1   7       1016.88       1028.57        15.54 o                         
  -8   1   7        653.27        667.72        16.40 o                         
  -7   1   7        530.60        492.36        11.10 o                         
  -6   1   7       1200.21       1341.19        16.11 o                         
  -5   1   7        683.00        647.71        11.25 o                         
  -4   1   7       1270.54       1411.51        30.89 o                         
  -3   1   7        756.71        715.40        10.49 o                         
  -2   1   7        930.47        916.91        25.02 o                         
  -1   1   7         55.48         60.60         3.70 o                         
   0   1   7          7.45          6.70         2.83 o                         
   1   1   7       2569.98       2878.32        24.95 o                         
   2   1   7        409.85        474.19        22.43 o                         
   3   1   7        368.57        405.45         8.83 o                         
   4   1   7          0.86          8.85         2.93 o                         
   5   1   7        592.94        554.93        13.92 o                         
   6   1   7          3.18          1.81         4.10 o                         
   7   1   7       2805.91       2673.31        31.93 o                         
   8   1   7         75.60         93.61         6.90 o                         
   9   1   7        474.76        511.91        22.18 o                         
  10   1   7          7.75          9.13         6.58 o                         
  11   1   7       1029.21       1026.21        28.87 o                         
  12   1   7          7.20         13.85         8.46 o                         
  13   1   7        139.80        163.82        12.58 o                         
  14   1   7         14.45          9.41         9.17 o                         
  15   1   7        577.24        604.48        22.68 o                         
  16   1   7         47.84         31.80        11.59 o                         
  17   1   7         84.09        114.14        13.98 o                         
  18   1   7         17.76         31.40        16.24 o                         
  19   1   7        141.90         99.50        39.29 o                         
 -19   2   7        257.06        238.13        31.13 o                         
 -18   2   7        162.52        109.74        19.37 o                         
 -17   2   7         58.27         74.65        21.07 o                         
 -16   2   7        759.87        764.73        25.68 o                         
 -15   2   7          5.88         -9.11        11.30 o                         
 -14   2   7       1290.80       1257.41        24.47 o                         
 -13   2   7        585.91        533.37        15.92 o                         
 -12   2   7       1029.80        982.72        18.84 o                         
 -11   2   7       4085.83       4224.51        35.46 o                         
 -10   2   7       3665.90       3506.31        32.12 o                         
  -9   2   7         16.16         12.87         5.71 o                         
  -8   2   7       2996.53       3011.14        27.48 o                         
  -7   2   7        334.69        417.98        18.08 o                         
  -6   2   7       3423.07       3352.63        26.20 o                         
  -5   2   7        618.38        712.18        11.83 o                         
  -4   2   7       6972.08       6996.69        43.96 o                         
  -3   2   7       1189.98       1264.51        34.78 o                         
  -2   2   7       6693.28       6529.82        39.25 o                         
  -1   2   7        931.17       1051.29        17.15 o                         
   0   2   7      14076.55      14173.29        73.16 o                         
   1   2   7       2117.72       2620.10        34.53 o                         
   2   2   7      11809.39      11551.63        77.20 o                         
   3   2   7       1979.68       2164.81        18.60 o                         
   4   2   7       3662.67       3569.47        41.73 o                         
   5   2   7        320.64        296.86         6.80 o                         
   6   2   7       2963.66       3111.36        31.12 o                         
   7   2   7        250.94        280.35         8.42 o                         
   8   2   7       4256.73       4331.84        46.85 o                         
   9   2   7        238.34        223.37        11.56 o                         
  10   2   7        843.95        876.95        18.75 o                         
  11   2   7        149.48        162.35        10.84 o                         
  12   2   7        480.36        527.47        20.76 o                         
  13   2   7        201.05        184.91        15.85 o                         
  14   2   7       1211.14       1192.87        26.97 o                         
  15   2   7          2.09          6.96        10.63 o                         
  16   2   7        185.91        171.20        14.06 o                         
  17   2   7         64.29         70.75        16.50 o                         
  18   2   7        265.64        295.65        20.48 o                         
 -18   3   7        328.10        303.95        22.79 o                         
 -17   3   7        492.35        502.96        23.66 o                         
 -16   3   7         13.24         12.41        14.37 o                         
 -15   3   7       1947.29       1913.86        32.94 o                         
 -14   3   7         99.74        120.13        12.03 o                         
 -13   3   7       1584.97       1619.46        26.28 o                         
 -12   3   7        158.14        178.84         9.65 o                         
 -11   3   7       1413.30       1383.13        20.19 o                         
 -10   3   7        510.38        486.60        12.80 o                         
  -9   3   7       4336.23       4326.21        34.54 o                         
  -8   3   7         79.36         86.82         6.32 o                         
  -7   3   7       5670.04       5555.67        38.56 o                         
  -6   3   7          4.71          4.68         4.17 o                         
  -5   3   7       4026.07       3732.51        27.86 o                         
  -4   3   7       8263.75       9171.41        55.27 o                         
  -3   3   7       5595.99       5323.80        34.59 o                         
  -2   3   7       1116.99       1124.51        19.34 o                         
  -1   3   7       8567.85       8404.91        50.20 o                         
   0   3   7        224.11        315.53        10.66 o                         
   1   3   7       7885.08       8038.85        49.92 o                         
   2   3   7        669.18        696.13         9.16 o                         
   3   3   7       3849.04       3702.69        25.94 o                         
   4   3   7        378.02        367.69         7.92 o                         
   5   3   7       3763.05       3626.99        32.13 o                         
   6   3   7         49.48         77.89         5.68 o                         
   7   3   7       9077.86       9211.46        66.91 o                         
   8   3   7         54.67         50.16         5.35 o                         
   9   3   7       2195.28       2243.70        24.78 o                         
  10   3   7         77.45         88.63         8.18 o                         
  11   3   7       1476.35       1495.17        23.67 o                         
  12   3   7        531.15        496.65        25.81 o                         
  13   3   7       1460.99       1346.89        29.40 o                         
  14   3   7        174.36        210.23        14.82 o                         
  15   3   7       1460.54       1455.53        25.79 o                         
  16   3   7        104.00        110.48        14.36 o                         
  17   3   7       1019.52       1099.41        27.17 o                         
  18   3   7         77.11         52.02        19.38 o                         
 -18   4   7        774.48        643.26        33.80 o                         
 -17   4   7        314.14        371.43        19.74 o                         
 -16   4   7       1616.89       1606.87        31.69 o                         
 -15   4   7         60.41         59.60        12.82 o                         
 -14   4   7       2200.84       2230.40        32.42 o                         
 -13   4   7          8.00         19.23         9.64 o                         
 -12   4   7       2175.47       2094.32        28.05 o                         
 -11   4   7       2809.14       2849.32        32.90 o                         
 -10   4   7       3116.42       3111.94        27.85 o                         
  -9   4   7          0.18          3.00         5.25 o                         
  -8   4   7       6290.97       6277.26        41.56 o                         
  -7   4   7        104.77        118.00         6.39 o                         
  -6   4   7       7535.30       7578.35        46.68 o                         
  -5   4   7          0.64          3.80         3.95 o                         
  -4   4   7      10411.39      10237.70        58.62 o                         
  -3   4   7        431.10        465.38         7.75 o                         
  -2   4   7       9139.15       9137.30        51.07 o                         
  -1   4   7       1666.92       1873.57        19.40 o                         
   0   4   7      12119.53      11911.08        65.63 o                         
   1   4   7        161.50        181.97         6.79 o                         
   2   4   7       8129.26       7714.93        46.24 o                         
   3   4   7          1.34          6.61         3.63 o                         
   4   4   7       6522.85       6515.71        41.90 o                         
   5   4   7        212.46        218.92         9.05 o                         
   6   4   7       8348.05       8274.95        53.89 o                         
   7   4   7         15.35         14.68         4.89 o                         
   8   4   7       6640.44       6797.37        50.45 o                         
   9   4   7        843.63        820.56        13.35 o                         
  10   4   7       4716.16       4710.31        38.26 o                         
  11   4   7        108.06         96.97         8.30 o                         
  12   4   7       3577.07       3544.71        38.45 o                         
  13   4   7        117.90        140.55         9.81 o                         
  14   4   7       1329.09       1376.90        24.57 o                         
  15   4   7        274.68        265.72        14.63 o                         
  16   4   7       1067.58        976.47        23.28 o                         
  17   4   7        176.12        191.71        15.16 o                         
  18   4   7        640.79        625.41        33.91 o                         
 -18   5   7        236.35        241.99        26.99 o                         
 -17   5   7        387.64        331.08        19.96 o                         
 -16   5   7        453.32        425.45        19.97 o                         
 -15   5   7       1361.62       1300.47        27.31 o                         
 -14   5   7         42.57         42.50        10.94 o                         
 -13   5   7       2577.76       2614.44        35.21 o                         
 -12   5   7        230.20        213.32        12.62 o                         
 -11   5   7       3657.03       3568.57        35.83 o                         
 -10   5   7       1239.74       1175.49        18.08 o                         
  -9   5   7       3335.25       3264.54        31.89 o                         
  -8   5   7         53.35         55.17         6.29 o                         
  -7   5   7       5528.05       5492.66        38.24 o                         
  -6   5   7          2.77          8.74         4.28 o                         
  -5   5   7       7892.31       7774.02        45.92 o                         
  -4   5   7          0.23          0.16         3.60 o                         
  -3   5   7       7877.56       7668.12        44.89 o                         
  -2   5   7        415.08        476.70         9.86 o                         
  -1   5   7      10851.49      10575.43        59.94 o                         
   0   5   7        641.77        611.46         9.18 o                         
   1   5   7       5745.34       5622.24        35.96 o                         
   2   5   7       3721.99       3684.66        27.98 o                         
   3   5   7       9235.50       9077.27        58.80 o                         
   4   5   7         46.92         60.86         4.62 o                         
   5   5   7      10026.95      10126.15        63.75 o                         
   6   5   7        288.40        287.45         8.49 o                         
   7   5   7       8483.81       8542.66        56.11 o                         
   8   5   7          5.13          5.65         4.04 o                         
   9   5   7       1170.34       1159.09        19.70 o                         
  10   5   7       1012.04        983.52        20.30 o                         
  11   5   7       1369.06       1358.29        25.25 o                         
  12   5   7        208.45        228.59        15.04 o                         
  13   5   7       3023.21       3003.29        39.98 o                         
  14   5   7        227.43        239.77        15.52 o                         
  15   5   7        883.60        842.74        26.41 o                         
  16   5   7        295.94        280.41        24.13 o                         
  17   5   7       1120.70       1210.02        53.40 o                         
 -17   6   7         98.99        103.92        22.36 o                         
 -16   6   7        869.94        806.23        29.09 o                         
 -15   6   7        145.10        133.56        13.68 o                         
 -14   6   7       2282.28       2270.00        33.54 o                         
 -13   6   7         58.23         68.12        10.40 o                         
 -12   6   7       4124.33       4083.40        47.74 o                         
 -11   6   7        127.43        106.67         9.88 o                         
 -10   6   7        525.65        531.99        14.67 o                         
  -9   6   7        141.38        149.52         8.40 o                         
  -8   6   7       6241.54       6238.01        42.57 o                         
  -7   6   7        114.47        121.20         5.97 o                         
  -6   6   7       6590.79       6497.37        40.54 o                         
  -5   6   7          0.68          3.15         4.22 o                         
  -4   6   7       7400.05       7200.53        43.50 o                         
  -3   6   7        168.08        180.12         7.00 o                         
  -2   6   7       9171.61       9027.71        53.26 o                         
  -1   6   7          3.13         -3.97         3.97 o                         
   0   6   7       8727.13       8613.93        50.02 o                         
   1   6   7          1.76         -0.95         3.24 o                         
   2   6   7       3744.71       3567.21        28.00 o                         
   3   6   7        376.11        399.22        11.23 o                         
   4   6   7       4801.56       4760.81        32.86 o                         
   5   6   7        260.31        244.41         7.79 o                         
   6   6   7      10045.90      10167.06        63.17 o                         
   7   6   7        304.49        309.71        10.01 o                         
   8   6   7       1535.31       1530.98        20.45 o                         
   9   6   7        656.21        585.86        15.45 o                         
  10   6   7       2284.55       2245.04        30.04 o                         
  11   6   7        264.67        312.12        13.79 o                         
  12   6   7       2388.43       2333.67        35.91 o                         
  13   6   7        372.39        379.52        15.73 o                         
  14   6   7       2126.04       2163.32        37.20 o                         
  15   6   7        212.17        254.49        18.99 o                         
  16   6   7        570.75        599.30        26.18 o                         
  17   6   7        396.86        390.98        40.00 o                         
 -16   7   7         45.15         15.06        20.27 o                         
 -15   7   7        692.64        673.96        23.74 o                         
 -14   7   7        182.61        175.27        17.92 o                         
 -13   7   7       1406.38       1348.65        38.93 o                         
 -12   7   7         56.74         50.45        10.25 o                         
 -11   7   7       2407.65       2381.32        40.87 o                         
 -10   7   7         20.97         29.11         8.28 o                         
  -9   7   7       1616.80       1594.59        21.53 o                         
  -8   7   7        322.62        306.21        11.11 o                         
  -7   7   7       2252.43       2234.17        21.88 o                         
  -6   7   7         42.25         42.24         6.06 o                         
  -5   7   7       4812.45       4958.92        32.99 o                         
  -4   7   7          4.94          3.99         4.33 o                         
  -3   7   7       2856.61       2739.22        21.76 o                         
  -2   7   7         12.68         15.74         4.45 o                         
  -1   7   7       4259.08       4094.37        26.86 o                         
   0   7   7          0.80         48.83         4.00 o                         
   1   7   7       3671.09       3549.14        25.17 o                         
   2   7   7          0.30         -4.51         4.51 o                         
   3   7   7       5242.16       5299.12        35.52 o                         
   4   7   7        458.50        446.75        10.17 o                         
   5   7   7       6182.16       6157.29        42.48 o                         
   6   7   7         65.22         50.95         7.09 o                         
   7   7   7       2730.75       2731.67        35.82 o                         
   8   7   7        180.04        188.04         9.73 o                         
   9   7   7       1721.42       1708.49        29.65 o                         
  10   7   7        303.54        336.13        13.71 o                         
  11   7   7       2450.23       2433.37        30.11 o                         
  12   7   7        580.06        596.88        22.75 o                         
  13   7   7       1337.32       1387.34        25.70 o                         
  14   7   7        242.88        269.50        14.93 o                         
  15   7   7        883.57        898.89        51.02 o                         
  16   7   7        215.26        236.13        21.53 o                         
 -16   8   7        227.57        190.85        27.94 o                         
 -15   8   7         80.87         64.14        18.24 o                         
 -14   8   7        548.55        516.83        19.22 o                         
 -13   8   7         45.11         43.73        12.32 o                         
 -12   8   7       1642.65       1656.49        26.23 o                         
 -11   8   7         21.54         27.81        11.66 o                         
 -10   8   7       1011.24       1004.12        28.55 o                         
  -9   8   7        192.91        174.00        10.91 o                         
  -8   8   7        671.58        653.77        16.92 o                         
  -7   8   7          4.26          1.39         6.88 o                         
  -6   8   7       3762.58       3727.02        34.44 o                         
  -5   8   7         45.04         50.14         6.96 o                         
  -4   8   7       4617.46       4612.37        31.82 o                         
  -3   8   7          1.34         -1.14         4.85 o                         
  -2   8   7       3170.14       3114.46        23.18 o                         
  -1   8   7         16.60          7.68         4.18 o                         
   0   8   7       2064.44       2025.97        16.23 o                         
   1   8   7        171.87        156.20         6.61 o                         
   2   8   7       1010.36       1032.96        13.46 o                         
   3   8   7        772.79        800.28        12.40 o                         
   4   8   7       6293.47       6233.52        41.25 o                         
   5   8   7          9.74         -1.41         5.94 o                         
   6   8   7       1485.66       1526.77        20.67 o                         
   7   8   7        475.83        469.53        14.49 o                         
   8   8   7        310.90        329.40        13.29 o                         
   9   8   7        177.22        175.61        10.96 o                         
  10   8   7       2292.53       2226.26        28.58 o                         
  11   8   7        119.58        105.73        10.71 o                         
  12   8   7        795.11        843.15        25.27 o                         
  13   8   7        182.57        184.57        13.81 o                         
  14   8   7        307.86        284.23        22.10 o                         
  15   8   7         53.73         60.48        19.99 o                         
 -15   9   7        315.97        294.69        29.47 o                         
 -14   9   7         31.63         39.35        17.79 o                         
 -13   9   7        438.14        402.03        19.46 o                         
 -12   9   7          9.90         21.94        13.51 o                         
 -11   9   7       1463.57       1493.64        30.36 o                         
 -10   9   7         19.23         25.87         9.94 o                         
  -9   9   7        929.12        905.18        20.12 o                         
  -8   9   7         34.05         30.68         9.30 o                         
  -7   9   7        664.81        675.35        17.27 o                         
  -6   9   7        100.82         92.59         8.74 o                         
  -5   9   7       1899.37       1909.35        26.14 o                         
  -4   9   7         40.70         48.88         5.44 o                         
  -3   9   7       1459.75       1455.26        16.10 o                         
  -2   9   7         14.19         25.04         5.51 o                         
  -1   9   7       1243.82       1214.47        14.03 o                         
   0   9   7        199.61        214.71         8.16 o                         
   1   9   7       1113.75       1111.09        13.38 o                         
   2   9   7         76.42         59.45         6.13 o                         
   3   9   7       4815.43       4762.62        33.56 o                         
   4   9   7         56.97         50.98         6.65 o                         
   5   9   7        544.98        512.33        13.68 o                         
   6   9   7        535.47        490.28        14.81 o                         
   7   9   7        286.21        302.69        13.39 o                         
   8   9   7         41.76         43.85         9.34 o                         
   9   9   7       1066.28       1091.98        21.73 o                         
  10   9   7        563.70        601.18        18.67 o                         
  11   9   7        816.60        838.22        21.54 o                         
  12   9   7        218.87        297.83        21.31 o                         
  13   9   7        408.63        417.36        19.41 o                         
  14   9   7        198.88        179.37        19.24 o                         
 -14  10   7         77.50        100.45        36.47 o                         
 -13  10   7         11.22         37.10        18.42 o                         
 -12  10   7        363.49        348.33        17.28 o                         
 -11  10   7         32.97         31.84        11.99 o                         
 -10  10   7        213.77        212.29        13.85 o                         
  -9  10   7        239.07        231.48        12.23 o                         
  -8  10   7        517.44        500.33        21.05 o                         
  -7  10   7         22.64          4.41         8.22 o                         
  -6  10   7        410.93        380.04        16.51 o                         
  -5  10   7         27.17          9.26         8.29 o                         
  -4  10   7        501.35        452.70        14.95 o                         
  -3  10   7         71.43         63.42         6.39 o                         
  -2  10   7        826.09        811.83        13.18 o                         
  -1  10   7         20.05         11.23         5.36 o                         
   0  10   7        317.37        336.37        10.77 o                         
   1  10   7          0.34          3.42         6.25 o                         
   2  10   7       1031.33        972.69        16.96 o                         
   3  10   7         24.85         32.27         5.84 o                         
   4  10   7        767.81        789.01        14.52 o                         
   5  10   7        200.45        204.18         8.57 o                         
   6  10   7        352.27        355.90        14.52 o                         
   7  10   7          7.98         -9.44         9.44 o                         
   8  10   7        757.85        723.23        20.98 o                         
   9  10   7        200.23        189.27        12.91 o                         
  10  10   7        587.50        577.09        22.42 o                         
  11  10   7         63.47         75.09        13.23 o                         
  12  10   7        180.18        163.98        21.52 o                         
  13  10   7         14.61        -20.28        23.03 o                         
 -12  11   7          0.86        -21.05        21.05 o                         
 -11  11   7        170.88        140.73        17.36 o                         
 -10  11   7          0.65         17.53        14.85 o                         
  -9  11   7        153.94        147.94        17.27 o                         
  -8  11   7         27.94         26.86        13.46 o                         
  -7  11   7        358.98        343.26        16.55 o                         
  -6  11   7          0.40         -9.53         9.53 o                         
  -5  11   7        268.60        228.75        11.43 o                         
  -4  11   7         17.21          3.18         8.52 o                         
  -3  11   7        517.20        481.90        17.08 o                         
  -2  11   7         17.23         15.92         6.31 o                         
  -1  11   7        170.58        165.14         9.39 o                         
   0  11   7         18.02         19.37         7.76 o                         
   1  11   7        697.10        686.93        15.95 o                         
   2  11   7        163.64        160.08         9.94 o                         
   3  11   7        232.89        204.86         9.77 o                         
   4  11   7         74.28         82.66         9.09 o                         
   5  11   7         88.49        107.70         7.55 o                         
   6  11   7         65.09         66.70         9.74 o                         
   7  11   7         99.40        100.65        11.29 o                         
   8  11   7         62.30         57.25        11.52 o                         
   9  11   7        208.23        199.31        13.85 o                         
  10  11   7         49.74         68.48        14.45 o                         
  11  11   7        179.91        188.32        16.59 o                         
  12  11   7         42.96         39.82        34.24 o                         
 -10  12   7        211.90        230.94        27.93 o                         
  -9  12   7          2.37        -12.55        16.91 o                         
  -8  12   7        130.19        101.70        16.03 o                         
  -7  12   7          3.94          2.16        13.56 o                         
  -6  12   7        100.50        103.87        13.33 o                         
  -5  12   7          0.00         -9.38        11.47 o                         
  -4  12   7         57.87         39.60        11.43 o                         
  -3  12   7          9.92         14.85         9.26 o                         
  -2  12   7         50.03         45.21        10.69 o                         
  -1  12   7         14.08         10.77         8.35 o                         
   0  12   7        244.00        234.12        10.92 o                         
   1  12   7          0.84         -8.74         8.74 o                         
   2  12   7        214.42        190.17        10.84 o                         
   3  12   7         37.15         39.75         9.74 o                         
   4  12   7        164.10        142.85        12.32 o                         
   5  12   7         13.47          0.57        10.25 o                         
   6  12   7         15.00         26.82        12.96 o                         
   7  12   7          0.87          0.58        10.88 o                         
   8  12   7         79.06         93.80        14.54 o                         
   9  12   7        141.62        132.53        16.36 o                         
  10  12   7        181.42        167.15        20.77 o                         
  -8  13   7          0.00        -11.93        17.89 o                         
  -7  13   7          0.28         -3.08        23.37 o                         
  -6  13   7         26.05          9.65        15.99 o                         
  -5  13   7         10.81          5.77        15.72 o                         
  -4  13   7          0.71        -11.06        11.06 o                         
  -3  13   7         16.51         50.05        12.55 o                         
  -2  13   7          3.96        -11.59        11.59 o                         
  -1  13   7         19.80         20.99        12.35 o                         
   0  13   7          3.55         -9.63         9.63 o                         
   1  13   7         33.26         29.41        10.13 o                         
   2  13   7         10.42        -11.15        11.15 o                         
   3  13   7         11.54         10.73        10.65 o                         
   4  13   7         12.51         11.20        10.99 o                         
   5  13   7         17.67          6.10        14.04 o                         
   6  13   7          4.54         -7.38        15.93 o                         
   7  13   7         26.48          4.74        16.98 o                         
   8  13   7         36.12         39.56        20.55 o                         
  -5  14   7         12.86         52.34        26.75 o                         
  -4  14   7          1.81         12.80        18.26 o                         
  -3  14   7          0.12        -17.77        17.77 o                         
  -2  14   7         18.30         27.36        15.99 o                         
  -1  14   7          2.78         -3.51        15.87 o                         
   0  14   7          1.98        -16.18        20.80 o                         
   1  14   7          6.10        -16.96        16.96 o                         
   2  14   7          1.25         -2.51        16.23 o                         
   3  14   7         15.06         39.17        15.46 o                         
   4  14   7         10.92         -1.45        15.31 o                         
 -19   0   8       3041.15       2827.79       124.80 o                         
 -18   0   8         21.43         -3.04        27.26 o                         
 -17   0   8       4390.29       4307.78       125.81 o                         
 -16   0   8          7.35         43.67        16.92 o                         
 -15   0   8       4329.23       4353.64        61.77 o                         
 -14   0   8          3.91         39.23        18.12 o                         
 -13   0   8       4951.88       4882.57        58.91 o                         
 -12   0   8        163.81        225.73        15.34 o                         
 -11   0   8       1895.41       2067.90        36.23 o                         
 -10   0   8       1334.43       1414.64        29.56 o                         
  -9   0   8      17787.21      18185.67       153.71 o                         
  -8   0   8        773.06        800.87        21.39 o                         
  -7   0   8      12254.02      12060.35       105.79 o                         
  -6   0   8       1160.56       1168.83        21.62 o                         
  -5   0   8      22789.53      22588.20       181.84 o                         
  -4   0   8       1710.90       1721.06        25.17 o                         
  -3   0   8      45673.87      44947.31       322.13 o                         
  -2   0   8       4913.48       4946.16        45.13 o                         
  -1   0   8      20145.40      19304.24       143.52 o                         
   0   0   8       1846.80       1714.86        19.28 o                         
   1   0   8      49836.45      49783.66       377.88 o                         
   2   0   8      19361.46      20505.80       152.52 o                         
   3   0   8      11149.68      10737.66        78.28 o                         
   4   0   8       4377.75       3987.42        34.31 o                         
   5   0   8      10421.71      10554.54        82.82 o                         
   6   0   8       4106.61       4048.46        43.43 o                         
   7   0   8      11732.12      11670.25       117.53 o                         
   8   0   8      11664.67      11781.97       119.88 o                         
   9   0   8      20968.77      21391.47       228.88 o                         
  10   0   8       1220.87       1219.69        33.00 o                         
  11   0   8       3175.65       3309.17        53.60 o                         
  12   0   8       1083.87       1163.40        34.50 o                         
  13   0   8       3306.14       3330.64        65.88 o                         
  14   0   8       2358.05       2486.48        75.62 o                         
  15   0   8       1936.58       1958.76        44.15 o                         
  16   0   8       2782.92       2752.71        52.51 o                         
  17   0   8       1184.98       1159.16        39.14 o                         
  18   0   8       1898.88       1973.98        51.81 o                         
 -18   1   8       2165.57       2126.89        45.19 o                         
 -17   1   8          4.15         50.95        16.86 o                         
 -16   1   8       3951.34       3984.26        46.29 o                         
 -15   1   8          2.36         35.09        10.55 o                         
 -14   1   8       6590.11       6613.80        56.13 o                         
 -13   1   8         40.66         52.93        10.13 o                         
 -12   1   8      11916.11      12133.12        82.46 o                         
 -11   1   8         46.88         58.49         7.80 o                         
 -10   1   8      31810.94      31866.84       188.00 o                         
  -9   1   8        449.97        474.42        12.70 o                         
  -8   1   8      17769.86      17756.24       105.60 o                         
  -7   1   8        327.14        337.56        10.32 o                         
  -6   1   8      12922.32      12734.23        77.72 o                         
  -5   1   8       2036.90       2019.68        19.75 o                         
  -4   1   8      24839.42      24578.57       143.26 o                         
  -3   1   8       5473.27       5516.07        37.89 o                         
  -2   1   8      23396.72      22927.67       128.20 o                         
  -1   1   8       2520.14       2366.23        17.17 o                         
   0   1   8      29260.42      28771.53       147.25 o                         
   1   1   8      10147.41      10417.94        53.93 o                         
   2   1   8      40239.34      40750.95       199.12 o                         
   3   1   8       2815.79       2567.25        17.97 o                         
   4   1   8      10620.08      10188.60        58.45 o                         
   5   1   8       2867.49       2772.75        20.81 o                         
   6   1   8      13183.01      13501.06        81.77 o                         
   7   1   8       6916.72       7010.37        46.54 o                         
   8   1   8      14203.21      14483.45       106.80 o                         
   9   1   8       9731.32       9938.63        82.56 o                         
  10   1   8       3967.32       4040.39        37.77 o                         
  11   1   8       5573.24       5616.47        58.09 o                         
  12   1   8       2753.12       2726.64        34.99 o                         
  13   1   8       2250.62       2213.69        36.52 o                         
  14   1   8       2347.79       2429.96        35.76 o                         
  15   1   8       2743.46       2751.24        35.15 o                         
  16   1   8       1584.48       1601.97        30.30 o                         
  17   1   8       1329.75       1375.97        29.85 o                         
  18   1   8        800.51        772.48        27.94 o                         
 -18   2   8         23.72         10.65        20.91 o                         
 -17   2   8       2787.97       2682.25        43.46 o                         
 -16   2   8         59.42         65.89        15.44 o                         
 -15   2   8       4224.82       4268.41        44.80 o                         
 -14   2   8         10.38         27.18         9.70 o                         
 -13   2   8       4102.84       4031.35        38.52 o                         
 -12   2   8          0.09         21.21         7.54 o                         
 -11   2   8       5085.28       4944.57        40.63 o                         
 -10   2   8        574.84        631.24        17.09 o                         
  -9   2   8      12850.11      13023.21        81.68 o                         
  -8   2   8         37.53         52.64         6.53 o                         
  -7   2   8      14494.78      14640.45        88.47 o                         
  -6   2   8        661.43        624.13        11.42 o                         
  -5   2   8      10304.16       9987.31        60.61 o                         
  -4   2   8       5088.62       5302.20        36.19 o                         
  -3   2   8      30966.61      30246.91       161.75 o                         
  -2   2   8       1357.54       1238.46        13.32 o                         
  -1   2   8      23179.18      22972.85       112.76 o                         
   0   2   8       9787.59      10264.03        55.39 o                         
   1   2   8      15722.64      15725.65        81.29 o                         
   2   2   8       4434.56       4317.97        28.00 o                         
   3   2   8      15673.38      15696.43        91.73 o                         
   4   2   8       2707.99       2714.43        19.61 o                         
   5   2   8      10211.00      10126.90        63.36 o                         
   6   2   8       6200.51       6407.03        41.80 o                         
   7   2   8      13006.16      13407.52        89.25 o                         
   8   2   8       8246.44       8404.60        60.23 o                         
   9   2   8       6131.52       6352.11        53.38 o                         
  10   2   8        821.58        835.32        17.02 o                         
  11   2   8       4828.79       4836.54        51.67 o                         
  12   2   8       2285.43       2306.15        33.31 o                         
  13   2   8       2026.26       2084.28        29.77 o                         
  14   2   8       3061.29       3041.05        37.49 o                         
  15   2   8       1567.02       1585.31        32.75 o                         
  16   2   8       1647.21       1647.44        28.83 o                         
  17   2   8        667.93        684.13        22.47 o                         
  18   2   8        885.11        892.52        33.22 o                         
 -18   3   8       1174.43       1169.91        38.67 o                         
 -17   3   8          0.48          7.71        15.88 o                         
 -16   3   8       3025.72       3027.14        43.45 o                         
 -15   3   8         19.29         30.27        13.28 o                         
 -14   3   8       3053.18       3081.81        41.46 o                         
 -13   3   8          7.27         12.89         8.43 o                         
 -12   3   8       2556.84       2621.51        31.14 o                         
 -11   3   8        705.61        740.52        15.96 o                         
 -10   3   8       6343.63       6282.17        48.63 o                         
  -9   3   8          4.01          9.24         6.25 o                         
  -8   3   8      10298.43      10528.76        65.66 o                         
  -7   3   8        805.46        843.78        13.72 o                         
  -6   3   8      11193.99      11281.44        70.34 o                         
  -5   3   8         38.10         45.79         5.09 o                         
  -4   3   8       5901.59       5736.65        39.90 o                         
  -3   3   8        398.64        365.29         8.96 o                         
  -2   3   8      17813.86      17789.41        95.67 o                         
  -1   3   8       3953.70       4073.85        33.19 o                         
   0   3   8      17246.66      17561.55        97.11 o                         
   1   3   8       1051.01       1016.84        11.19 o                         
   2   3   8      14735.10      14806.57        82.49 o                         
   3   3   8         17.58          5.22         3.60 o                         
   4   3   8       6384.15       6335.59        37.91 o                         
   5   3   8       3378.44       3413.69        24.77 o                         
   6   3   8       4939.79       4958.55        35.11 o                         
   7   3   8       6996.89       7015.06        48.83 o                         
   8   3   8       6384.61       6524.99        49.36 o                         
   9   3   8        238.99        235.65         9.93 o                         
  10   3   8       1501.45       1471.08        19.94 o                         
  11   3   8        467.54        464.42        13.48 o                         
  12   3   8       2178.27       2207.63        38.50 o                         
  13   3   8       2374.04       2401.10        34.46 o                         
  14   3   8       1031.02        979.21        26.41 o                         
  15   3   8        825.38        856.65        26.42 o                         
  16   3   8        763.35        794.97        25.30 o                         
  17   3   8        826.73        872.63        28.00 o                         
  18   3   8        381.06        383.96        30.83 o                         
 -18   4   8         54.28         19.95        26.63 o                         
 -17   4   8        818.84        766.55        27.78 o                         
 -16   4   8         20.23         42.41        15.38 o                         
 -15   4   8       1575.25       1484.29        30.76 o                         
 -14   4   8         57.61         31.67        11.20 o                         
 -13   4   8       2146.55       2136.94        31.36 o                         
 -12   4   8         22.77          9.53         7.03 o                         
 -11   4   8       2275.86       2283.45        24.58 o                         
 -10   4   8         49.01         45.38         7.15 o                         
  -9   4   8       6320.63       6391.95        43.78 o                         
  -8   4   8         14.62         12.53         5.50 o                         
  -7   4   8       7187.17       7356.64        46.99 o                         
  -6   4   8         45.25         50.94         5.44 o                         
  -5   4   8       3633.83       3579.04        26.98 o                         
  -4   4   8       1844.49       1818.64        17.35 o                         
  -3   4   8       5750.80       5733.88        37.30 o                         
  -2   4   8       1990.31       2153.99        17.89 o                         
  -1   4   8       8739.56       8764.28        49.78 o                         
   0   4   8        924.18        767.20         9.75 o                         
   1   4   8       2323.20       2221.34        17.79 o                         
   2   4   8        350.69        273.58         6.94 o                         
   3   4   8       6102.92       6222.92        39.41 o                         
   4   4   8       1694.45       1764.37        17.31 o                         
   5   4   8       4002.79       4100.32        28.24 o                         
   6   4   8       3807.47       3882.43        27.67 o                         
   7   4   8       3506.06       3545.15        29.99 o                         
   8   4   8        836.62        845.39        15.04 o                         
   9   4   8       5742.32       5805.38        46.60 o                         
  10   4   8        483.42        514.74        14.05 o                         
  11   4   8        805.04        798.10        18.01 o                         
  12   4   8       2237.86       2213.66        35.02 o                         
  13   4   8       1075.98       1062.37        22.90 o                         
  14   4   8        866.41        876.34        22.43 o                         
  15   4   8        536.73        565.15        20.28 o                         
  16   4   8        194.77        168.48        13.50 o                         
  17   4   8        247.62        211.63        17.12 o                         
 -17   5   8          1.49        -18.44        20.21 o                         
 -16   5   8        738.76        705.06        24.13 o                         
 -15   5   8        178.31        172.56        15.89 o                         
 -14   5   8       1026.74       1006.79        26.86 o                         
 -13   5   8        129.94        127.80        12.67 o                         
 -12   5   8        690.85        655.68        21.72 o                         
 -11   5   8        191.08        196.83        11.26 o                         
 -10   5   8        438.21        401.26        10.95 o                         
  -9   5   8         94.10         99.65         8.41 o                         
  -8   5   8       3780.59       3774.35        30.84 o                         
  -7   5   8        222.59        235.89         9.85 o                         
  -6   5   8       2249.69       2326.86        21.02 o                         
  -5   5   8        333.43        346.99         9.08 o                         
  -4   5   8       1662.02       1601.08        15.17 o                         
  -3   5   8         99.39         87.81         5.23 o                         
  -2   5   8       3506.85       3557.87        26.18 o                         
  -1   5   8          0.29         -1.26         3.69 o                         
   0   5   8       4348.97       4434.17        33.39 o                         
   1   5   8         33.89         25.21         4.38 o                         
   2   5   8       2382.99       2452.53        24.06 o                         
   3   5   8          0.51         -3.58         4.31 o                         
   4   5   8       3271.68       3195.48        26.78 o                         
   5   5   8       2408.72       2402.89        21.27 o                         
   6   5   8       1537.68       1514.02        16.09 o                         
   7   5   8        255.16        250.93         8.76 o                         
   8   5   8        110.01        123.28         6.90 o                         
   9   5   8        342.22        319.65        12.46 o                         
  10   5   8        729.33        749.38        14.01 o                         
  11   5   8        966.49        925.12        24.73 o                         
  12   5   8        318.97        352.83        18.11 o                         
  13   5   8        321.90        366.34        18.50 o                         
  14   5   8        240.15        204.62        15.22 o                         
  15   5   8        110.26         90.79        18.66 o                         
  16   5   8        116.06        116.07        27.26 o                         
  17   5   8        193.96        200.44        24.87 o                         
 -17   6   8         27.38         46.73        25.16 o                         
 -16   6   8          0.64         18.31        16.25 o                         
 -15   6   8        239.92        214.43        16.78 o                         
 -14   6   8         66.06         49.87        12.46 o                         
 -13   6   8        272.70        263.63        14.40 o                         
 -12   6   8        297.92        303.72        13.76 o                         
 -11   6   8         14.77         22.29         9.62 o                         
 -10   6   8        641.15        609.74        16.00 o                         
  -9   6   8        458.14        456.58        13.63 o                         
  -8   6   8        479.92        490.55        11.80 o                         
  -7   6   8        584.33        612.32        11.90 o                         
  -6   6   8        363.47        381.16        11.30 o                         
  -5   6   8        827.86        852.04        12.69 o                         
  -4   6   8        234.25        252.88         8.24 o                         
  -3   6   8        439.36        404.94         9.38 o                         
  -2   6   8         55.18         38.48         4.96 o                         
  -1   6   8       1068.28       1026.74        12.89 o                         
   0   6   8        118.66        125.91         5.69 o                         
   1   6   8       1268.32       1345.63        15.48 o                         
   2   6   8        122.98        152.25         7.23 o                         
   3   6   8        671.41        680.98        12.88 o                         
   4   6   8        780.51        727.60        13.20 o                         
   5   6   8        651.37        637.63        10.91 o                         
   6   6   8        125.47        141.25         6.83 o                         
   7   6   8        124.81        151.74         6.95 o                         
   8   6   8        195.97        193.29        12.00 o                         
   9   6   8       1074.55       1001.95        23.14 o                         
  10   6   8        196.33        177.65        10.87 o                         
  11   6   8         99.29        115.91        10.37 o                         
  12   6   8         60.49         83.77        10.49 o                         
  13   6   8         76.94         71.81        12.59 o                         
  14   6   8         38.78         31.60        14.25 o                         
  15   6   8        167.78        183.57        28.20 o                         
  16   6   8          0.15         -5.16        19.16 o                         
 -16   7   8          1.99         13.23        23.31 o                         
 -15   7   8         43.07         55.38        17.87 o                         
 -14   7   8        108.57         88.00        13.78 o                         
 -13   7   8        125.16        118.00        14.44 o                         
 -12   7   8        200.61        202.52        12.79 o                         
 -11   7   8         62.79         67.36        10.52 o                         
 -10   7   8         23.56         17.24         8.83 o                         
  -9   7   8         18.69         -7.47         8.10 o                         
  -8   7   8         94.80        100.65         8.46 o                         
  -7   7   8         98.35        113.77         7.76 o                         
  -6   7   8        681.71        685.03        11.34 o                         
  -5   7   8          4.26         -2.48         5.12 o                         
  -4   7   8         93.01         85.10         6.07 o                         
  -3   7   8        179.05        181.22         8.18 o                         
  -2   7   8        123.44        124.66         6.78 o                         
  -1   7   8        294.65        306.61        12.51 o                         
   0   7   8         78.83         79.88         5.52 o                         
   1   7   8        561.31        534.34         8.55 o                         
   2   7   8        285.40        273.67         9.27 o                         
   3   7   8        279.63        287.20         9.63 o                         
   4   7   8         93.46         83.36         5.71 o                         
   5   7   8        272.10        285.15         8.35 o                         
   6   7   8        268.56        249.18         8.80 o                         
   7   7   8         61.17         66.87         6.80 o                         
   8   7   8        245.16        247.88        11.55 o                         
   9   7   8        114.77        122.78        10.54 o                         
  10   7   8          0.09          4.21         8.67 o                         
  11   7   8         21.07         20.16         9.24 o                         
  12   7   8         11.58          6.63        11.68 o                         
  13   7   8          2.05          3.38        10.79 o                         
  14   7   8         48.83         54.83        14.41 o                         
  15   7   8          0.54        -17.96        17.96 o                         
  16   7   8          2.19          9.77        20.90 o                         
 -15   8   8         11.02        -15.41        23.99 o                         
 -14   8   8         49.96         50.30        15.18 o                         
 -13   8   8          1.24          5.93        13.31 o                         
 -12   8   8         65.96         71.29        12.92 o                         
 -11   8   8         19.68         17.82        11.63 o                         
 -10   8   8         37.89         52.11         9.46 o                         
  -9   8   8        373.81        366.46        13.45 o                         
  -8   8   8          3.07         -0.23         8.19 o                         
  -7   8   8         38.50         38.76         8.78 o                         
  -6   8   8        316.22        332.36        13.00 o                         
  -5   8   8          8.94          2.57         5.52 o                         
  -4   8   8         67.60         80.67         6.32 o                         
  -3   8   8          1.40         -5.10         5.10 o                         
  -2   8   8          5.65          2.28         5.13 o                         
  -1   8   8         25.22         30.47         5.01 o                         
   0   8   8          9.76         14.56         4.63 o                         
   1   8   8         87.27         89.02         6.64 o                         
   2   8   8        244.06        203.59         8.41 o                         
   3   8   8        139.55        142.04         7.75 o                         
   4   8   8        194.46        188.54         8.18 o                         
   5   8   8        194.18        181.19         9.84 o                         
   6   8   8        181.99        202.68         9.10 o                         
   7   8   8         14.36         11.59         7.89 o                         
   8   8   8        255.88        247.05        12.94 o                         
   9   8   8         36.62         20.26         8.83 o                         
  10   8   8         51.96         53.68        10.19 o                         
  11   8   8         18.68         21.69        10.32 o                         
  12   8   8          7.55         -2.87        11.00 o                         
  13   8   8          0.45        -12.17        12.17 o                         
  14   8   8         51.16         46.03        15.33 o                         
  15   8   8         17.98          1.08        25.29 o                         
 -14   9   8         91.92        136.54        27.70 o                         
 -13   9   8        109.57        103.78        17.18 o                         
 -12   9   8         57.52         56.00        13.07 o                         
 -11   9   8         40.71         31.29        12.96 o                         
 -10   9   8          2.29         12.57        10.54 o                         
  -9   9   8         20.34          5.18         8.98 o                         
  -8   9   8        340.98        324.98        14.40 o                         
  -7   9   8         35.99         35.13         8.82 o                         
  -6   9   8         78.93         80.88         9.08 o                         
  -5   9   8        133.76        156.70        11.05 o                         
  -4   9   8         97.28        110.29         7.72 o                         
  -3   9   8        184.14        212.53        10.10 o                         
  -2   9   8        294.23        310.05         9.20 o                         
  -1   9   8        322.05        339.23        10.46 o                         
   0   9   8        106.34        104.07         6.53 o                         
   1   9   8        431.68        427.94        10.51 o                         
   2   9   8        360.19        322.37        10.21 o                         
   3   9   8         35.72         37.84         6.65 o                         
   4   9   8          2.44         -0.79         5.98 o                         
   5   9   8        327.53        357.13        12.62 o                         
   6   9   8        146.64        147.47         8.56 o                         
   7   9   8        190.94        182.38        10.88 o                         
   8   9   8         43.82         30.26         8.98 o                         
   9   9   8          9.89         18.85         9.76 o                         
  10   9   8        186.08        202.14        13.71 o                         
  11   9   8         47.18         24.29        14.76 o                         
  12   9   8         29.24         15.98        12.45 o                         
  13   9   8        123.76        134.45        16.07 o                         
  14   9   8          0.50         23.73        21.40 o                         
 -13  10   8        141.16        130.09        26.16 o                         
 -12  10   8         16.45         18.78        25.81 o                         
 -11  10   8        253.85        257.22        15.91 o                         
 -10  10   8         13.46         17.32        11.98 o                         
  -9  10   8         60.03         53.31        11.56 o                         
  -8  10   8          4.92          3.44         9.53 o                         
  -7  10   8        270.24        287.05        12.14 o                         
  -6  10   8         35.53         22.69         9.42 o                         
  -5  10   8        324.44        309.91        12.57 o                         
  -4  10   8        107.72        135.71         9.89 o                         
  -3  10   8         79.44         65.55        10.51 o                         
  -2  10   8        123.27        151.03         7.67 o                         
  -1  10   8        314.13        302.14         9.01 o                         
   0  10   8        108.75        115.81         7.99 o                         
   1  10   8        445.49        452.53        12.77 o                         
   2  10   8          6.64          0.53         5.70 o                         
   3  10   8        270.83        262.80         9.83 o                         
   4  10   8        241.24        249.45        10.40 o                         
   5  10   8         94.93        104.46         8.26 o                         
   6  10   8        350.49        354.23        14.48 o                         
   7  10   8         11.11          2.76         9.26 o                         
   8  10   8         96.51         97.70        10.78 o                         
   9  10   8        164.36        156.77        15.42 o                         
  10  10   8        110.53         99.79        16.40 o                         
  11  10   8          9.74        -13.11        13.11 o                         
  12  10   8        111.91        112.60        25.38 o                         
  13  10   8          0.80         21.19        20.90 o                         
 -12  11   8        204.93        196.16        30.26 o                         
 -11  11   8         59.75         70.10        18.56 o                         
 -10  11   8        141.28        134.51        15.89 o                         
  -9  11   8         17.60         -5.04        12.68 o                         
  -8  11   8         84.72         50.48        13.19 o                         
  -7  11   8         19.55         43.24        11.09 o                         
  -6  11   8        570.76        593.31        19.12 o                         
  -5  11   8         69.18         86.36        11.63 o                         
  -4  11   8         31.09         22.06         9.27 o                         
  -3  11   8        147.60        150.38         7.58 o                         
  -2  11   8        273.74        285.31         9.50 o                         
  -1  11   8          7.65          7.30         7.64 o                         
   0  11   8         59.46         65.99         8.66 o                         
   1  11   8         26.71         31.20         8.61 o                         
   2  11   8        107.52         94.31        10.46 o                         
   3  11   8        193.68        192.08        10.70 o                         
   4  11   8        318.67        287.52        10.78 o                         
   5  11   8        107.39        120.99         8.40 o                         
   6  11   8         54.22         66.69         9.92 o                         
   7  11   8         79.79         53.89        11.36 o                         
   8  11   8        112.23        105.90        12.60 o                         
   9  11   8         71.33         86.47        13.38 o                         
  10  11   8        158.18        144.70        15.44 o                         
  11  11   8        196.52        177.14        23.91 o                         
 -10  12   8         26.19         24.28        23.82 o                         
  -9  12   8         85.85         78.92        25.69 o                         
  -8  12   8         16.81         61.04        17.66 o                         
  -7  12   8        211.03        258.19        18.13 o                         
  -6  12   8         23.47         34.60        13.58 o                         
  -5  12   8        540.84        533.12        19.18 o                         
  -4  12   8         24.84         49.93        11.01 o                         
  -3  12   8        379.77        355.13        14.08 o                         
  -2  12   8         53.97         38.71         9.33 o                         
  -1  12   8        281.45        292.32        11.84 o                         
   0  12   8         66.75         65.55         9.56 o                         
   1  12   8        235.13        248.56        11.94 o                         
   2  12   8        134.04        139.79        12.18 o                         
   3  12   8        261.12        267.38        12.77 o                         
   4  12   8        422.95        435.17        15.07 o                         
   5  12   8        159.93        153.89        11.69 o                         
   6  12   8         11.83          1.43         9.84 o                         
   7  12   8         68.51         78.58        12.37 o                         
   8  12   8         88.66         75.57        15.87 o                         
   9  12   8        115.77        102.30        18.30 o                         
  10  12   8        141.02        171.84        25.15 o                         
  -7  13   8          5.33         39.00        18.49 o                         
  -6  13   8        253.71        244.60        19.64 o                         
  -5  13   8          3.91         -2.84        13.77 o                         
  -4  13   8        230.21        245.75        14.63 o                         
  -3  13   8         56.56         58.38        15.93 o                         
  -2  13   8         89.82         92.65        18.68 o                         
  -1  13   8         75.05         80.82        10.27 o                         
   0  13   8        259.85        275.34        12.95 o                         
   1  13   8         51.36         52.89        11.50 o                         
   2  13   8        188.88        186.93        13.94 o                         
   3  13   8         58.97         61.60        13.17 o                         
   4  13   8        282.42        283.21        14.64 o                         
   5  13   8         79.11         96.16        14.84 o                         
   6  13   8         87.78         68.72        16.70 o                         
   7  13   8         24.14          6.38        18.53 o                         
  -3  14   8        175.67        169.23        24.65 o                         
  -2  14   8          9.17        -19.23        20.17 o                         
  -1  14   8        114.54         89.61        18.17 o                         
   0  14   8         27.85          2.46        25.37 o                         
   1  14   8        131.74        142.35        17.94 o                         
   2  14   8         77.58         60.08        22.37 o                         
   3  14   8         51.49         57.69        23.97 o                         
 -18   1   9        106.86        105.61        22.37 o                         
 -17   1   9        117.84        115.12        17.30 o                         
 -16   1   9         99.49        110.05        13.94 o                         
 -15   1   9        259.41        233.50        15.34 o                         
 -14   1   9          5.69         12.94         9.98 o                         
 -13   1   9          8.66          7.40         8.90 o                         
 -12   1   9        368.94        359.34        14.44 o                         
 -11   1   9         64.80         61.65         8.27 o                         
 -10   1   9        121.22        170.80         9.46 o                         
  -9   1   9         15.02          1.07         6.41 o                         
  -8   1   9        473.44        421.30        12.08 o                         
  -7   1   9        587.04        610.50        12.88 o                         
  -6   1   9        404.55        393.70        10.28 o                         
  -5   1   9          3.48          1.02         4.25 o                         
  -4   1   9          1.08         -1.20         4.14 o                         
  -3   1   9        123.58        104.04         6.60 o                         
  -2   1   9        754.84        754.98        14.02 o                         
  -1   1   9       1141.18       1310.70        24.19 o                         
   0   1   9         84.98         83.40         5.94 o                         
   1   1   9       1695.32       1940.79        38.93 o                         
   2   1   9       1915.85       2013.33        14.89 o                         
   3   1   9        158.95        195.49         6.49 o                         
   4   1   9         30.29         27.73         3.81 o                         
   5   1   9        238.77        258.12         7.51 o                         
   6   1   9        479.37        396.12         9.73 o                         
   7   1   9        481.87        546.64        20.97 o                         
   8   1   9        428.61        373.83        13.34 o                         
   9   1   9         23.74         38.64         8.01 o                         
  10   1   9         35.45         41.44         8.60 o                         
  11   1   9        461.68        466.31        19.34 o                         
  12   1   9        172.06        159.69        13.37 o                         
  13   1   9        393.10        392.84        22.50 o                         
  14   1   9         46.37         38.34        12.20 o                         
  15   1   9         19.38         39.51        12.53 o                         
  16   1   9        150.30        152.99        15.08 o                         
  17   1   9          3.06          5.14        15.17 o                         
  18   1   9         67.73         66.41        21.42 o                         
 -18   2   9        200.05        237.37        23.56 o                         
 -17   2   9          3.43         33.46        17.95 o                         
 -16   2   9        236.74        243.04        18.70 o                         
 -15   2   9        219.64        227.75        14.72 o                         
 -14   2   9        403.16        428.09        15.27 o                         
 -13   2   9        674.63        682.95        18.56 o                         
 -12   2   9        519.43        529.78        17.32 o                         
 -11   2   9        337.67        383.85        13.85 o                         
 -10   2   9       2035.50       1920.53        24.32 o                         
  -9   2   9       2064.80       2075.76        24.39 o                         
  -8   2   9        473.77        482.25        12.33 o                         
  -7   2   9        776.07        776.95        14.05 o                         
  -6   2   9        748.30        755.50        13.40 o                         
  -5   2   9       2086.46       2048.72        20.07 o                         
  -4   2   9       2004.69       1973.28        19.94 o                         
  -3   2   9       4126.97       4254.57        34.04 o                         
  -2   2   9        742.72        757.56        13.77 o                         
  -1   2   9       1580.88       1406.83        17.21 o                         
   0   2   9       1723.43       1729.40        16.47 o                         
   1   2   9       3992.30       4055.54        32.53 o                         
   2   2   9         18.84         25.78         3.32 o                         
   3   2   9       4281.55       4421.25        29.70 o                         
   4   2   9       3054.23       3204.90        24.11 o                         
   5   2   9        889.51        857.47        11.02 o                         
   6   2   9       1606.35       1695.67        24.61 o                         
   7   2   9       1386.69       1345.20        15.77 o                         
   8   2   9        103.97        117.75         9.86 o                         
   9   2   9       3994.82       3949.81        37.78 o                         
  10   2   9       2473.77       2414.94        30.70 o                         
  11   2   9        469.54        439.75        16.47 o                         
  12   2   9         99.48        141.29        13.48 o                         
  13   2   9        989.22        964.08        23.25 o                         
  14   2   9         64.25         95.03        13.15 o                         
  15   2   9        536.74        545.25        20.55 o                         
  16   2   9         29.63         46.26        14.45 o                         
  17   2   9        328.91        288.77        19.92 o                         
  18   2   9          0.03         23.23        21.52 o                         
 -18   3   9        263.05        331.87        29.59 o                         
 -17   3   9        465.53        458.67        22.87 o                         
 -16   3   9        332.13        368.04        19.62 o                         
 -15   3   9        534.11        526.25        20.28 o                         
 -14   3   9        432.83        497.00        18.78 o                         
 -13   3   9        989.64        988.73        21.08 o                         
 -12   3   9        417.62        438.79        15.22 o                         
 -11   3   9        488.41        455.84        13.84 o                         
 -10   3   9        176.00        174.05         9.33 o                         
  -9   3   9        783.70        819.17        16.59 o                         
  -8   3   9       3281.10       3252.57        28.70 o                         
  -7   3   9       1549.66       1564.32        18.62 o                         
  -6   3   9       1201.62       1126.00        15.46 o                         
  -5   3   9        489.51        477.69        10.89 o                         
  -4   3   9       1754.20       1726.03        18.10 o                         
  -3   3   9       2838.42       2722.85        23.19 o                         
  -2   3   9       2731.74       2752.04        22.56 o                         
  -1   3   9       2630.61       2518.37        21.00 o                         
   0   3   9       4275.62       4330.01        29.14 o                         
   1   3   9       2470.64       2513.59        20.98 o                         
   2   3   9       6611.71       6641.29        42.36 o                         
   3   3   9        233.47        375.82         8.12 o                         
   4   3   9       1571.22       1455.64        14.73 o                         
   5   3   9       1107.50       1215.42        18.88 o                         
   6   3   9       1422.86       1357.45        14.94 o                         
   7   3   9       2477.37       2584.23        28.55 o                         
   8   3   9       2764.23       2717.60        28.12 o                         
   9   3   9        447.61        420.41        12.43 o                         
  10   3   9       2766.02       2812.36        31.91 o                         
  11   3   9        440.07        449.00        18.47 o                         
  12   3   9        889.81        846.10        21.69 o                         
  13   3   9        584.39        567.17        18.86 o                         
  14   3   9        931.35        911.15        25.68 o                         
  15   3   9         32.51         88.06        16.74 o                         
  16   3   9        426.09        398.04        20.69 o                         
  17   3   9          3.86         -9.26        17.12 o                         
 -17   4   9        236.13        228.55        19.39 o                         
 -16   4   9        858.05        838.53        28.94 o                         
 -15   4   9        435.30        422.87        17.90 o                         
 -14   4   9       1117.80       1085.51        26.52 o                         
 -13   4   9        481.06        498.34        17.95 o                         
 -12   4   9        931.76        936.84        19.72 o                         
 -11   4   9       1204.24       1212.35        19.64 o                         
 -10   4   9       1095.25       1077.12        17.37 o                         
  -9   4   9       4744.24       4804.89        37.85 o                         
  -8   4   9       3373.27       3276.81        28.73 o                         
  -7   4   9       1854.50       1845.63        20.02 o                         
  -6   4   9       2061.51       2080.70        20.68 o                         
  -5   4   9       1427.57       1323.38        15.71 o                         
  -4   4   9       2319.65       2287.90        22.44 o                         
  -3   4   9       3235.33       3185.12        25.18 o                         
  -2   4   9        916.02        949.87        12.85 o                         
  -1   4   9       5289.38       5228.55        34.49 o                         
   0   4   9        629.76        634.08        10.90 o                         
   1   4   9       3414.89       3263.92        25.45 o                         
   2   4   9        120.93         99.60         5.34 o                         
   3   4   9       6699.89       6848.49        43.81 o                         
   4   4   9        500.15        553.71        13.58 o                         
   5   4   9       3101.49       2982.92        25.70 o                         
   6   4   9       4201.43       4314.08        31.52 o                         
   7   4   9       2464.37       2439.22        24.96 o                         
   8   4   9         39.41         52.98         6.74 o                         
   9   4   9       2165.85       2193.68        26.98 o                         
  10   4   9         45.06         58.46         7.16 o                         
  11   4   9       2121.03       2095.15        27.42 o                         
  12   4   9        215.83        246.55        12.34 o                         
  13   4   9        762.71        750.76        20.24 o                         
  14   4   9        354.95        328.84        17.90 o                         
  15   4   9        907.47        894.96        24.56 o                         
  16   4   9          5.78        -12.27        14.38 o                         
  17   4   9        938.09        909.01        38.51 o                         
 -17   5   9        393.17        358.77        26.24 o                         
 -16   5   9        483.35        507.81        21.67 o                         
 -15   5   9       1030.12       1008.36        27.74 o                         
 -14   5   9        373.44        408.77        18.18 o                         
 -13   5   9       1239.84       1200.81        24.82 o                         
 -12   5   9        388.20        404.37        15.28 o                         
 -11   5   9       1778.40       1751.38        24.04 o                         
 -10   5   9        655.97        635.37        15.97 o                         
  -9   5   9       2086.47       2156.18        24.07 o                         
  -8   5   9       2241.89       2280.93        22.76 o                         
  -7   5   9       1670.18       1628.18        18.45 o                         
  -6   5   9       3947.62       3871.49        31.21 o                         
  -5   5   9       2677.89       2670.27        22.78 o                         
  -4   5   9       1227.12       1172.39        14.80 o                         
  -3   5   9       2689.62       2676.28        21.92 o                         
  -2   5   9       6053.32       6041.96        39.47 o                         
  -1   5   9       3475.18       3357.22        25.96 o                         
   0   5   9       2476.95       2431.41        21.84 o                         
   1   5   9       3369.55       3319.99        26.28 o                         
   2   5   9       2467.65       2379.94        19.67 o                         
   3   5   9       1877.18       1795.06        18.54 o                         
   4   5   9       5780.93       5824.48        40.73 o                         
   5   5   9       3902.77       3966.12        31.96 o                         
   6   5   9       1907.91       1836.12        17.90 o                         
   7   5   9         24.03         38.35         4.93 o                         
   8   5   9       2415.04       2351.60        22.19 o                         
   9   5   9          7.32          3.05         5.97 o                         
  10   5   9       3026.14       3005.87        30.57 o                         
  11   5   9        628.82        661.46        20.74 o                         
  12   5   9       2166.06       2107.30        34.83 o                         
  13   5   9         39.92         61.48        11.57 o                         
  14   5   9        836.54        818.73        27.01 o                         
  15   5   9         39.84         13.45        18.33 o                         
  16   5   9        368.00        364.72        29.02 o                         
  17   5   9         13.47         25.68        23.75 o                         
 -16   6   9        834.39        790.11        29.85 o                         
 -15   6   9        329.96        343.65        18.61 o                         
 -14   6   9       1704.20       1730.62        31.50 o                         
 -13   6   9        277.51        259.66        14.35 o                         
 -12   6   9       1143.40       1197.63        26.00 o                         
 -11   6   9        250.49        278.39        12.37 o                         
 -10   6   9       1229.81       1112.20        20.64 o                         
  -9   6   9        529.86        519.83        13.69 o                         
  -8   6   9       2133.36       2156.41        22.70 o                         
  -7   6   9       2292.02       2323.43        23.02 o                         
  -6   6   9       3025.60       2966.04        24.51 o                         
  -5   6   9        797.63        790.07        13.56 o                         
  -4   6   9       3872.04       3866.52        30.67 o                         
  -3   6   9        639.21        613.67        11.72 o                         
  -2   6   9       1499.31       1443.49        16.26 o                         
  -1   6   9       5054.15       5068.10        34.77 o                         
   0   6   9        821.92        795.10        11.39 o                         
   1   6   9       3896.03       3856.52        29.59 o                         
   2   6   9       1293.63       1360.29        15.67 o                         
   3   6   9       4785.41       4715.42        34.07 o                         
   4   6   9       3006.31       3061.68        26.52 o                         
   5   6   9       1825.70       1808.68        19.79 o                         
   6   6   9         43.48         42.91         6.22 o                         
   7   6   9       2543.94       2590.11        27.96 o                         
   8   6   9        382.27        401.71        15.53 o                         
   9   6   9       1174.53       1160.72        18.83 o                         
  10   6   9       1078.27       1073.34        21.13 o                         
  11   6   9       1541.02       1584.89        25.45 o                         
  12   6   9        381.41        413.59        19.66 o                         
  13   6   9       1492.36       1486.62        34.35 o                         
  14   6   9          2.19          8.87        15.95 o                         
  15   6   9        685.78        683.63        29.22 o                         
  16   6   9         33.56        -28.45        28.45 o                         
 -16   7   9         47.83          3.08        34.44 o                         
 -15   7   9        906.72        856.94        32.64 o                         
 -14   7   9        453.41        479.78        19.76 o                         
 -13   7   9        952.70        972.97        27.65 o                         
 -12   7   9        372.49        414.19        16.12 o                         
 -11   7   9       2134.06       2125.97        28.62 o                         
 -10   7   9        111.48        139.92        13.56 o                         
  -9   7   9        867.88        889.51        17.92 o                         
  -8   7   9       2317.45       2361.35        26.14 o                         
  -7   7   9       2645.98       2633.50        24.83 o                         
  -6   7   9       1015.31       1031.84        18.80 o                         
  -5   7   9       2277.12       2316.82        23.58 o                         
  -4   7   9       2598.55       2491.57        22.23 o                         
  -3   7   9        736.47        711.19        12.97 o                         
  -2   7   9        861.39        811.01        14.15 o                         
  -1   7   9       1788.11       1810.37        18.57 o                         
   0   7   9       1949.60       1933.58        18.67 o                         
   1   7   9       1147.97       1136.82        13.70 o                         
   2   7   9        896.46        862.66        13.28 o                         
   3   7   9       4622.13       4620.30        36.25 o                         
   4   7   9       1289.01       1387.75        20.40 o                         
   5   7   9        111.09        122.37         7.72 o                         
   6   7   9       2172.52       2154.76        24.15 o                         
   7   7   9        524.40        535.98        13.01 o                         
   8   7   9        337.90        345.93        11.96 o                         
   9   7   9        611.44        662.06        17.81 o                         
  10   7   9       2596.18       2517.97        31.77 o                         
  11   7   9        392.35        419.45        16.31 o                         
  12   7   9        467.43        475.40        17.43 o                         
  13   7   9        117.37        124.57        12.45 o                         
  14   7   9        421.81        442.48        26.63 o                         
  15   7   9          4.30        -11.93        18.72 o                         
 -15   8   9         37.37         -5.56        26.24 o                         
 -14   8   9        735.78        741.43        30.55 o                         
 -13   8   9         66.00         45.50        16.23 o                         
 -12   8   9       1066.79       1107.84        25.28 o                         
 -11   8   9        162.53        150.88        13.19 o                         
 -10   8   9        375.95        399.64        15.70 o                         
  -9   8   9        124.11        115.45        10.30 o                         
  -8   8   9       2239.47       2235.99        26.51 o                         
  -7   8   9        291.28        296.91        11.93 o                         
  -6   8   9       1363.03       1357.21        17.76 o                         
  -5   8   9       1093.59       1164.07        16.43 o                         
  -4   8   9       1605.70       1551.66        18.18 o                         
  -3   8   9        140.10        138.25         7.61 o                         
  -2   8   9       2010.84       1982.92        20.62 o                         
  -1   8   9        359.27        367.86        10.43 o                         
   0   8   9       1428.82       1442.20        15.37 o                         
   1   8   9       1497.71       1557.37        20.60 o                         
   2   8   9        823.01        779.47        15.36 o                         
   3   8   9       1542.99       1489.64        18.97 o                         
   4   8   9        901.23        945.00        15.30 o                         
   5   8   9       1604.72       1584.02        19.80 o                         
   6   8   9        456.91        511.45        12.95 o                         
   7   8   9        442.11        435.87        12.62 o                         
   8   8   9        536.74        564.81        16.74 o                         
   9   8   9        549.83        553.20        17.42 o                         
  10   8   9        346.92        338.14        15.70 o                         
  11   8   9       1050.93       1093.45        23.64 o                         
  12   8   9         46.02         43.74        12.15 o                         
  13   8   9        477.48        490.67        23.02 o                         
  14   8   9         38.04          8.57        15.67 o                         
  15   8   9        155.84        220.11        30.40 o                         
 -14   9   9         26.50         83.40        26.44 o                         
 -13   9   9        783.01        795.85        29.67 o                         
 -12   9   9        150.34        117.86        16.92 o                         
 -11   9   9       1259.82       1313.41        28.42 o                         
 -10   9   9         73.38        119.10        13.38 o                         
  -9   9   9        464.67        502.55        18.17 o                         
  -8   9   9          8.35         -1.42         9.31 o                         
  -7   9   9       1265.88       1257.66        22.60 o                         
  -6   9   9        372.93        356.42        13.80 o                         
  -5   9   9       1330.52       1358.04        17.76 o                         
  -4   9   9        643.98        634.65        14.16 o                         
  -3   9   9        854.94        920.96        15.24 o                         
  -2   9   9        951.50        934.92        14.25 o                         
  -1   9   9        795.12        853.38        13.30 o                         
   0   9   9        562.22        550.69        13.24 o                         
   1   9   9       1624.27       1691.42        19.29 o                         
   2   9   9        657.36        686.91        14.11 o                         
   3   9   9        478.51        517.26        15.02 o                         
   4   9   9        941.84        917.98        16.67 o                         
   5   9   9        633.14        657.98        15.45 o                         
   6   9   9        345.69        347.45        13.73 o                         
   7   9   9        309.48        317.99        13.05 o                         
   8   9   9        389.98        393.86        14.61 o                         
   9   9   9        220.29        251.04        13.23 o                         
  10   9   9        766.73        794.65        21.80 o                         
  11   9   9        219.40        246.66        14.84 o                         
  12   9   9        206.14        178.87        16.06 o                         
  13   9   9         83.45         75.12        19.21 o                         
  14   9   9        167.89        187.56        41.14 o                         
 -13  10   9         11.23         16.14        24.63 o                         
 -12  10   9        438.70        394.36        25.18 o                         
 -11  10   9        145.97        146.63        19.58 o                         
 -10  10   9        669.07        612.34        19.98 o                         
  -9  10   9         17.97         32.79        12.11 o                         
  -8  10   9        162.76        183.76        12.47 o                         
  -7  10   9         60.87         51.12        12.05 o                         
  -6  10   9        439.67        463.89        15.33 o                         
  -5  10   9        464.67        439.68        17.22 o                         
  -4  10   9        718.85        750.49        15.03 o                         
  -3  10   9         85.96         94.61         7.95 o                         
  -2  10   9        311.78        318.27        12.31 o                         
  -1  10   9         33.55         20.95         6.31 o                         
   0  10   9        488.07        467.89        12.67 o                         
   1  10   9         55.25         46.20         6.65 o                         
   2  10   9        331.43        364.29        11.79 o                         
   3  10   9        259.29        254.74        10.55 o                         
   4  10   9        431.30        392.11        13.73 o                         
   5  10   9         69.37         70.88         9.08 o                         
   6  10   9        198.44        216.95        10.10 o                         
   7  10   9        291.52        295.75        13.10 o                         
   8  10   9        193.98        219.14        12.44 o                         
   9  10   9        192.61        195.87        13.90 o                         
  10  10   9        247.60        229.26        15.99 o                         
  11  10   9         87.79         83.23        15.74 o                         
  12  10   9          9.70         36.13        17.96 o                         
 -11  11   9        381.72        352.15        23.19 o                         
 -10  11   9         16.57         49.36        22.17 o                         
  -9  11   9        153.74        152.06        14.73 o                         
  -8  11   9          2.38         28.64        15.97 o                         
  -7  11   9         73.13         63.37        13.30 o                         
  -6  11   9        132.02        133.47        13.07 o                         
  -5  11   9        660.33        649.56        20.81 o                         
  -4  11   9         97.25        103.37        10.85 o                         
  -3  11   9        572.41        617.83        15.05 o                         
  -2  11   9         85.00         72.10         7.74 o                         
  -1  11   9        362.76        366.35        13.04 o                         
   0  11   9        141.38        141.31         8.81 o                         
   1  11   9        127.05        145.83        10.27 o                         
   2  11   9        187.53        151.18        10.52 o                         
   3  11   9        108.46        134.80        11.65 o                         
   4  11   9        236.12        216.75        10.41 o                         
   5  11   9        310.75        322.53        14.48 o                         
   6  11   9        176.87        178.03        12.02 o                         
   7  11   9        101.62        124.93        11.69 o                         
   8  11   9        133.76        118.07        13.39 o                         
   9  11   9         61.48         84.73        13.98 o                         
  10  11   9         67.49         45.43        15.98 o                         
  11  11   9         81.02         46.01        25.58 o                         
  -9  12   9          9.83         -4.60        21.33 o                         
  -8  12   9         27.73         53.44        19.83 o                         
  -7  12   9         18.15          3.71        17.51 o                         
  -6  12   9         74.17         61.43        14.25 o                         
  -5  12   9         69.01         65.24        12.40 o                         
  -4  12   9        110.32        119.60        12.19 o                         
  -3  12   9        114.49        121.10        11.15 o                         
  -2  12   9        162.59        180.41        11.48 o                         
  -1  12   9         14.78         13.92        10.48 o                         
   0  12   9         28.76         29.19         9.76 o                         
   1  12   9         84.39         87.71        11.18 o                         
   2  12   9        117.09        114.56        12.19 o                         
   3  12   9         24.14         13.14        11.35 o                         
   4  12   9        102.55        123.18        12.07 o                         
   5  12   9         55.12         30.97        11.98 o                         
   6  12   9         12.40         25.13        12.01 o                         
   7  12   9         34.30         22.85        14.80 o                         
   8  12   9         84.27         94.74        13.85 o                         
   9  12   9         79.01         88.48        22.66 o                         
  -7  13   9         11.62         -8.94        26.51 o                         
  -6  13   9         35.24          4.13        21.06 o                         
  -5  13   9         10.91         17.27        20.28 o                         
  -4  13   9         11.81          4.29        14.47 o                         
  -3  13   9         77.84         59.41        18.25 o                         
  -2  13   9          6.57         17.45        15.76 o                         
  -1  13   9         31.13         25.28        13.82 o                         
   0  13   9          0.46          3.49        11.50 o                         
   1  13   9         10.18         13.30        14.25 o                         
   2  13   9          1.88         10.48        12.38 o                         
   3  13   9          5.48         -4.92        13.09 o                         
   4  13   9          7.33         10.37        13.41 o                         
   5  13   9         27.23         25.29        15.54 o                         
   6  13   9         12.21         27.56        18.97 o                         
  -1  14   9          3.83        -63.83        89.84 o                         
   0  14   9          0.22         -1.29        32.73 o                         
   1  14   9         18.68        -14.19        88.66 o                         
 -18   0  10         66.42         77.02        42.46 o                         
 -17   0  10        679.68        681.81        34.68 o                         
 -16   0  10        233.08        258.64        23.24 o                         
 -15   0  10       1153.28       1198.99        35.83 o                         
 -14   0  10        426.78        473.00        25.38 o                         
 -13   0  10        814.55        875.42        28.91 o                         
 -12   0  10        588.29        623.96        30.57 o                         
 -11   0  10        318.23        339.87        18.62 o                         
 -10   0  10       2471.82       2487.01        38.42 o                         
  -9   0  10       2674.80       2740.32        39.58 o                         
  -8   0  10        777.94        821.19        25.18 o                         
  -7   0  10       1890.53       2110.10        34.73 o                         
  -6   0  10       2204.20       2196.02        32.22 o                         
  -5   0  10       2605.94       2955.89        34.88 o                         
  -4   0  10         54.84         38.10         7.04 o                         
  -3   0  10       6061.86       6108.52        56.14 o                         
  -2   0  10       2040.17       1881.31        23.15 o                         
  -1   0  10       2890.27       3035.11        32.35 o                         
   0   0  10       7656.92       7956.80        66.95 o                         
   1   0  10       3129.84       3310.67        31.56 o                         
   2   0  10        787.26        757.86        12.66 o                         
   3   0  10        792.61        772.74        13.29 o                         
   4   0  10          7.79         12.72         4.96 o                         
   5   0  10        516.21        527.59        12.90 o                         
   6   0  10       5680.19       6002.42        53.51 o                         
   7   0  10       2575.34       2552.60        33.38 o                         
   8   0  10      11711.16      11734.21       135.87 o                         
   9   0  10          8.05         12.33        10.28 o                         
  10   0  10        834.22        751.67        31.13 o                         
  11   0  10        187.65        175.28        14.67 o                         
  12   0  10       1446.89       1407.22        42.30 o                         
  13   0  10          4.36         19.02        14.64 o                         
  14   0  10       2937.70       2901.93        56.94 o                         
  15   0  10        112.90         93.11        21.06 o                         
  16   0  10        940.89        978.42        43.29 o                         
  17   0  10          1.79         -8.15        29.66 o                         
 -18   1  10        531.55        543.36        30.13 o                         
 -17   1  10        148.70        186.91        21.34 o                         
 -16   1  10        884.91        838.22        26.19 o                         
 -15   1  10        215.50        238.16        17.16 o                         
 -14   1  10        748.46        737.34        20.36 o                         
 -13   1  10        205.64        214.01        12.65 o                         
 -12   1  10       1225.16       1315.76        22.72 o                         
 -11   1  10         42.76         38.33         8.30 o                         
 -10   1  10       2309.61       2306.44        28.42 o                         
  -9   1  10       1203.02       1188.90        21.16 o                         
  -8   1  10       1573.76       1639.37        21.60 o                         
  -7   1  10       1499.85       1608.59        19.16 o                         
  -6   1  10       2416.68       2503.74        24.46 o                         
  -5   1  10       1633.56       1746.64        18.94 o                         
  -4   1  10        276.36        263.85         8.62 o                         
  -3   1  10       8252.83       8453.95        51.48 o                         
  -2   1  10       3103.33       3202.47        23.64 o                         
  -1   1  10       5273.80       5547.69        36.76 o                         
   0   1  10       1743.66       1838.57        16.32 o                         
   1   1  10       4355.91       4176.50        28.21 o                         
   2   1  10       1066.73       1108.73        11.20 o                         
   3   1  10       2100.90       1929.08        15.79 o                         
   4   1  10        173.72        146.51         5.57 o                         
   5   1  10       3977.55       4124.42        28.15 o                         
   6   1  10       1135.35       1172.97        13.46 o                         
   7   1  10       8940.44       9364.27        60.59 o                         
   8   1  10       1003.00       1060.23        15.12 o                         
   9   1  10       2057.47       2147.71        36.61 o                         
  10   1  10        249.66        270.98        16.42 o                         
  11   1  10        197.35        229.15        12.28 o                         
  12   1  10         75.85         83.71        11.53 o                         
  13   1  10       2806.90       2879.75        42.04 o                         
  14   1  10         54.87         26.29        12.15 o                         
  15   1  10       1594.02       1604.61        31.00 o                         
  16   1  10          7.79        -13.50        13.50 o                         
  17   1  10        205.66        122.83        19.27 o                         
 -18   2  10         52.63         47.50        27.50 o                         
 -17   2  10        547.33        560.82        24.28 o                         
 -16   2  10         63.45         28.07        14.41 o                         
 -15   2  10        913.74        893.96        25.03 o                         
 -14   2  10         41.59         30.24        11.27 o                         
 -13   2  10       1685.60       1734.10        26.63 o                         
 -12   2  10        359.13        355.94        15.00 o                         
 -11   2  10       1105.18       1117.25        22.16 o                         
 -10   2  10        680.97        710.25        16.88 o                         
  -9   2  10       4224.00       4243.78        35.54 o                         
  -8   2  10        613.31        633.96        15.51 o                         
  -7   2  10       1730.16       1823.82        21.17 o                         
  -6   2  10        405.47        441.14        12.07 o                         
  -5   2  10       2177.20       2308.72        23.02 o                         
  -4   2  10       1590.70       1503.07        17.77 o                         
  -3   2  10       4140.34       4357.09        33.47 o                         
  -2   2  10       2924.48       3044.09        23.30 o                         
  -1   2  10       3440.27       3476.75        25.09 o                         
   0   2  10       1143.65       1087.20        12.10 o                         
   1   2  10       2844.66       2958.17        22.04 o                         
   2   2  10       2605.69       2687.77        19.79 o                         
   3   2  10       2839.81       2938.98        22.00 o                         
   4   2  10        854.05        758.92        10.65 o                         
   5   2  10       1124.76       1122.44        13.16 o                         
   6   2  10       5418.43       5554.79        39.95 o                         
   7   2  10        297.10        334.25         9.89 o                         
   8   2  10       1215.53       1288.08        22.74 o                         
   9   2  10       1632.36       1660.31        19.76 o                         
  10   2  10        305.05        354.41        14.61 o                         
  11   2  10        131.87        121.70        10.31 o                         
  12   2  10       1991.95       1961.48        38.87 o                         
  13   2  10        157.12        156.28        14.03 o                         
  14   2  10       1085.80       1089.55        26.53 o                         
  15   2  10         39.70         30.68        13.52 o                         
  16   2  10        544.03        476.28        20.95 o                         
  17   2  10         68.04         31.22        20.61 o                         
 -17   3  10         30.35          1.88        19.07 o                         
 -16   3  10        502.90        475.89        22.09 o                         
 -15   3  10         49.23         65.98        12.58 o                         
 -14   3  10        630.15        682.77        24.73 o                         
 -13   3  10        177.96        184.91        12.34 o                         
 -12   3  10        666.26        697.89        21.05 o                         
 -11   3  10         20.58         23.94         8.46 o                         
 -10   3  10        169.70        190.48         9.55 o                         
  -9   3  10        661.92        702.31        16.91 o                         
  -8   3  10       2758.36       2826.35        28.00 o                         
  -7   3  10        131.28        142.23         8.17 o                         
  -6   3  10        913.63        953.26        14.99 o                         
  -5   3  10        734.85        729.03        13.16 o                         
  -4   3  10       3309.58       3339.96        27.72 o                         
  -3   3  10       2370.75       2366.23        20.47 o                         
  -2   3  10       2263.31       2319.51        27.16 o                         
  -1   3  10        182.55        161.30         6.33 o                         
   0   3  10       1912.85       1906.11        17.15 o                         
   1   3  10       1408.42       1458.36        15.85 o                         
   2   3  10       1695.81       1739.74        16.45 o                         
   3   3  10        777.46        693.72        10.83 o                         
   4   3  10        442.94        416.49         9.20 o                         
   5   3  10       2511.50       2622.62        21.00 o                         
   6   3  10        342.09        312.19        13.12 o                         
   7   3  10        467.21        491.79        11.44 o                         
   8   3  10        966.24        913.86        15.59 o                         
   9   3  10       2178.58       2167.80        28.23 o                         
  10   3  10       1678.39       1634.31        23.25 o                         
  11   3  10        746.44        709.47        18.67 o                         
  12   3  10         63.41         27.50        11.21 o                         
  13   3  10        481.65        503.70        18.77 o                         
  14   3  10         21.03          0.71        12.21 o                         
  15   3  10        520.46        520.66        22.78 o                         
  16   3  10        129.94        147.95        19.65 o                         
  17   3  10        312.45        277.04        22.65 o                         
 -17   4  10        230.13        163.81        22.47 o                         
 -16   4  10         38.88         42.30        16.83 o                         
 -15   4  10        600.36        639.56        26.54 o                         
 -14   4  10         36.07          1.24        12.03 o                         
 -13   4  10        904.51        890.19        22.79 o                         
 -12   4  10          3.72         -1.15         8.98 o                         
 -11   4  10       2351.21       2314.89        29.18 o                         
 -10   4  10        508.63        481.13        14.25 o                         
  -9   4  10       3166.29       3214.64        29.84 o                         
  -8   4  10         13.81          5.06         6.20 o                         
  -7   4  10       1478.45       1505.12        19.26 o                         
  -6   4  10        183.92        169.23         8.06 o                         
  -5   4  10       1363.15       1346.79        16.26 o                         
  -4   4  10        800.45        842.18        13.87 o                         
  -3   4  10       1133.94       1134.17        15.30 o                         
  -2   4  10          1.37          3.25         4.73 o                         
  -1   4  10       1564.18       1590.86        17.76 o                         
   0   4  10        579.35        606.41        11.35 o                         
   1   4  10       2553.03       2511.79        22.20 o                         
   2   4  10       1774.88       1763.75        17.68 o                         
   3   4  10       3426.03       3533.68        26.12 o                         
   4   4  10       1448.65       1458.94        15.51 o                         
   5   4  10        211.83        193.41         8.13 o                         
   6   4  10        168.61        203.06         8.39 o                         
   7   4  10       1402.96       1401.57        15.52 o                         
   8   4  10        243.43        241.27         9.69 o                         
   9   4  10       1520.22       1529.44        26.29 o                         
  10   4  10        839.38        862.51        17.40 o                         
  11   4  10          0.55         -0.27         7.66 o                         
  12   4  10        194.04        211.97        11.24 o                         
  13   4  10        138.87        143.81        12.30 o                         
  14   4  10        152.70        133.43        12.91 o                         
  15   4  10        196.17        188.13        15.40 o                         
  16   4  10        155.49        137.19        20.74 o                         
  17   4  10         80.11         91.42        21.80 o                         
 -17   5  10         23.76         37.44        33.03 o                         
 -16   5  10        298.77        289.53        26.10 o                         
 -15   5  10          8.51         18.62        15.18 o                         
 -14   5  10        612.02        605.99        21.68 o                         
 -13   5  10         93.75         83.76        13.63 o                         
 -12   5  10        636.54        620.19        16.99 o                         
 -11   5  10        101.21        112.08        10.78 o                         
 -10   5  10         76.11         80.83         9.43 o                         
  -9   5  10        174.02        152.43         9.19 o                         
  -8   5  10       1801.95       1795.79        21.40 o                         
  -7   5  10         32.47         26.05         6.21 o                         
  -6   5  10       2502.68       2526.33        25.00 o                         
  -5   5  10         55.57         52.55         6.68 o                         
  -4   5  10        432.46        405.90        10.78 o                         
  -3   5  10        150.09        144.15         6.88 o                         
  -2   5  10       5083.72       5147.84        35.72 o                         
  -1   5  10        585.05        579.26        10.57 o                         
   0   5  10       1426.06       1365.73        16.80 o                         
   1   5  10         16.74         14.94         4.86 o                         
   2   5  10       1453.85       1398.70        14.79 o                         
   3   5  10        190.45        170.96         6.71 o                         
   4   5  10        703.89        662.21        12.90 o                         
   5   5  10         17.08         17.84         5.65 o                         
   6   5  10        669.01        670.31        12.82 o                         
   7   5  10        136.72        139.18         6.04 o                         
   8   5  10        805.11        761.86        14.29 o                         
   9   5  10        134.18        161.88         8.48 o                         
  10   5  10        781.99        767.66        17.14 o                         
  11   5  10        761.06        711.98        16.22 o                         
  12   5  10         62.33         49.23         8.87 o                         
  13   5  10         78.12         65.12         9.16 o                         
  14   5  10        297.42        295.82        23.15 o                         
  15   5  10         62.54        111.38        22.88 o                         
  16   5  10        289.98        278.40        28.33 o                         
 -16   6  10          1.26        -13.23        25.30 o                         
 -15   6  10        297.45        318.14        19.58 o                         
 -14   6  10         53.84         71.13        14.97 o                         
 -13   6  10        268.03        282.04        18.18 o                         
 -12   6  10         19.42         10.06        11.17 o                         
 -11   6  10        302.73        307.86        13.78 o                         
 -10   6  10        176.73        171.40         9.51 o                         
  -9   6  10        571.72        575.22        15.29 o                         
  -8   6  10         16.79         35.96         7.34 o                         
  -7   6  10       1472.38       1462.60        18.79 o                         
  -6   6  10        166.72        170.18         7.97 o                         
  -5   6  10        477.52        442.49        11.85 o                         
  -4   6  10         48.02         48.68         6.11 o                         
  -3   6  10         75.76         64.33         6.50 o                         
  -2   6  10         67.10         59.60         6.43 o                         
  -1   6  10       1365.00       1324.09        22.20 o                         
   0   6  10        101.68         89.24         6.84 o                         
   1   6  10       1321.33       1257.73        16.60 o                         
   2   6  10         12.16          1.42         4.93 o                         
   3   6  10       1763.91       1743.88        23.02 o                         
   4   6  10         37.93         42.61         6.23 o                         
   5   6  10        192.38        189.69         8.85 o                         
   6   6  10         13.95          8.91         6.03 o                         
   7   6  10        189.10        186.75         9.01 o                         
   8   6  10          0.28          1.10         5.18 o                         
   9   6  10        869.93        795.78        13.89 o                         
  10   6  10          0.97         -7.19         7.19 o                         
  11   6  10         99.12         91.07         9.39 o                         
  12   6  10         83.15         63.49        11.20 o                         
  13   6  10        119.70        119.85        14.24 o                         
  14   6  10         14.92          3.32        15.53 o                         
  15   6  10        180.10        202.83        22.01 o                         
  16   6  10          2.96         -8.17        24.58 o                         
 -15   7  10        143.71        186.46        26.10 o                         
 -14   7  10         72.09         68.68        16.44 o                         
 -13   7  10        304.98        298.65        16.80 o                         
 -12   7  10         98.70         95.49        12.96 o                         
 -11   7  10        139.20        134.07        13.18 o                         
 -10   7  10         89.51         84.61        10.01 o                         
  -9   7  10         51.65         40.69         9.57 o                         
  -8   7  10        470.62        494.33        14.01 o                         
  -7   7  10        605.03        559.09        14.23 o                         
  -6   7  10        704.78        696.03        16.07 o                         
  -5   7  10        422.88        423.91        13.15 o                         
  -4   7  10         56.67         54.26         6.75 o                         
  -3   7  10          4.05         -4.92         5.90 o                         
  -2   7  10        266.33        250.79         9.21 o                         
  -1   7  10         49.50         48.53         6.05 o                         
   0   7  10        271.25        310.50        10.23 o                         
   1   7  10        169.80        170.15         8.38 o                         
   2   7  10         28.79         24.15         6.72 o                         
   3   7  10         14.76         10.11         6.42 o                         
   4   7  10       1206.09       1149.05        16.33 o                         
   5   7  10        166.45        174.95         8.61 o                         
   6   7  10        226.45        200.70         8.98 o                         
   7   7  10         46.08         41.44         7.49 o                         
   8   7  10        326.14        310.82        14.54 o                         
   9   7  10         10.24          2.12         6.58 o                         
  10   7  10        474.50        462.40        15.12 o                         
  11   7  10          2.89         -0.22         9.21 o                         
  12   7  10        226.18        256.85        13.23 o                         
  13   7  10          7.47        -11.18        13.14 o                         
  14   7  10         63.49         75.83        16.62 o                         
  15   7  10         22.31         37.73        26.66 o                         
 -14   8  10        135.91        119.24        24.11 o                         
 -13   8  10         66.09         44.27        16.03 o                         
 -12   8  10        219.81        252.84        16.29 o                         
 -11   8  10         21.08         28.24        16.23 o                         
 -10   8  10          9.28         28.73        10.72 o                         
  -9   8  10         25.58         14.97        10.47 o                         
  -8   8  10        219.04        240.82        12.34 o                         
  -7   8  10        375.38        356.57        11.05 o                         
  -6   8  10        562.62        587.71        14.10 o                         
  -5   8  10         74.55         73.36         7.87 o                         
  -4   8  10         68.05         85.03         8.16 o                         
  -3   8  10        150.05        118.46         8.52 o                         
  -2   8  10        221.84        224.31         9.15 o                         
  -1   8  10        258.83        212.56         9.15 o                         
   0   8  10        137.86        149.40         6.89 o                         
   1   8  10        465.08        449.68        14.61 o                         
   2   8  10        457.19        444.61        13.32 o                         
   3   8  10        210.28        213.49        10.65 o                         
   4   8  10        435.72        425.24        12.13 o                         
   5   8  10         61.66         72.11         7.56 o                         
   6   8  10         87.85         86.97         8.32 o                         
   7   8  10          9.12          6.98         8.41 o                         
   8   8  10        109.36        115.69        10.28 o                         
   9   8  10         22.18         13.03         9.57 o                         
  10   8  10         44.95         52.22        11.12 o                         
  11   8  10         97.12        113.56        12.85 o                         
  12   8  10         77.97         85.16        13.39 o                         
  13   8  10         48.68         30.52        13.68 o                         
  14   8  10          7.83         10.67        18.00 o                         
 -13   9  10        280.92        269.36        24.30 o                         
 -12   9  10         42.31         72.53        16.52 o                         
 -11   9  10        172.22        173.23        15.02 o                         
 -10   9  10        165.72        169.06        14.68 o                         
  -9   9  10         22.75          8.86        12.08 o                         
  -8   9  10         41.93         36.70        11.19 o                         
  -7   9  10        905.28        899.56        21.27 o                         
  -6   9  10          6.45          4.19         6.95 o                         
  -5   9  10        688.75        712.53        17.75 o                         
  -4   9  10        178.94        183.19         9.19 o                         
  -3   9  10        263.79        266.70        10.45 o                         
  -2   9  10        316.24        303.91        10.68 o                         
  -1   9  10        266.87        269.26        11.70 o                         
   0   9  10         62.50         43.90         7.20 o                         
   1   9  10        255.61        248.92        11.95 o                         
   2   9  10          0.87          1.58         7.51 o                         
   3   9  10        861.12        910.05        14.58 o                         
   4   9  10         17.10         27.65         8.04 o                         
   5   9  10        129.33        177.17        10.22 o                         
   6   9  10         40.46         41.17         9.41 o                         
   7   9  10        255.18        272.89        14.18 o                         
   8   9  10         59.16         54.90        12.15 o                         
   9   9  10        108.27         90.05        10.49 o                         
  10   9  10          0.87          6.71        11.17 o                         
  11   9  10        252.59        263.54        15.95 o                         
  12   9  10          9.51         13.05        14.89 o                         
  13   9  10        116.13        130.05        19.93 o                         
 -12  10  10         96.45        112.20        23.11 o                         
 -11  10  10        129.29        174.44        19.59 o                         
 -10  10  10        255.66        272.09        17.81 o                         
  -9  10  10        196.43        191.25        15.22 o                         
  -8  10  10        157.00        166.74        14.43 o                         
  -7  10  10          7.34        -12.29        12.29 o                         
  -6  10  10        459.82        487.42        17.76 o                         
  -5  10  10        141.82        160.97         9.08 o                         
  -4  10  10        315.74        380.10        12.97 o                         
  -3  10  10          5.16         20.37         9.74 o                         
  -2  10  10        192.56        225.31         8.66 o                         
  -1  10  10         30.72         30.79         6.05 o                         
   0  10  10        709.01        704.52        18.55 o                         
   1  10  10         33.18         16.38         8.66 o                         
   2  10  10        370.72        393.48        11.99 o                         
   3  10  10         51.56         53.57         8.49 o                         
   4  10  10        917.07        928.02        26.93 o                         
   5  10  10         51.77         52.21        10.07 o                         
   6  10  10         56.73         83.09        10.79 o                         
   7  10  10          2.72          2.88        11.86 o                         
   8  10  10        194.33        209.48        14.94 o                         
   9  10  10         14.73         47.35        14.96 o                         
  10  10  10        533.22        590.41        21.24 o                         
  11  10  10         11.17        -11.27        15.29 o                         
  12  10  10        180.86        220.32        27.07 o                         
 -10  11  10         88.66        157.17        25.61 o                         
  -9  11  10        123.42        140.12        17.83 o                         
  -8  11  10        102.24        106.71        16.54 o                         
  -7  11  10        274.07        292.84        17.92 o                         
  -6  11  10         54.27         71.55        12.96 o                         
  -5  11  10        504.60        545.11        21.61 o                         
  -4  11  10        203.58        204.63         9.63 o                         
  -3  11  10        225.37        257.78        10.75 o                         
  -2  11  10        116.45        127.33         8.95 o                         
  -1  11  10        266.86        299.49        12.41 o                         
   0  11  10        134.09        146.06        10.54 o                         
   1  11  10        398.25        411.38        15.34 o                         
   2  11  10         33.24         29.09         8.94 o                         
   3  11  10         91.41        102.14        10.83 o                         
   4  11  10         17.95         35.89         9.49 o                         
   5  11  10        748.60        822.23        20.60 o                         
   6  11  10        103.45         94.16        11.39 o                         
   7  11  10        216.21        235.10        15.76 o                         
   8  11  10         25.52         20.00        15.99 o                         
   9  11  10        307.28        333.33        20.23 o                         
  10  11  10         51.92         26.44        26.79 o                         
  -8  12  10        123.32        120.70        22.01 o                         
  -7  12  10        370.25        424.57        31.20 o                         
  -6  12  10        204.00        267.84        18.26 o                         
  -5  12  10        378.51        387.24        17.91 o                         
  -4  12  10        281.01        276.85        14.52 o                         
  -3  12  10         84.55        113.87         8.96 o                         
  -2  12  10        388.06        430.35        15.39 o                         
  -1  12  10        132.24        130.98        12.47 o                         
   0  12  10        411.16        442.48        16.63 o                         
   1  12  10        152.08        141.35        14.56 o                         
   2  12  10        612.38        637.74        18.57 o                         
   3  12  10         87.00         58.55        16.35 o                         
   4  12  10        284.31        286.47        15.05 o                         
   5  12  10         50.45         64.82         9.87 o                         
   6  12  10        407.78        421.72        17.85 o                         
   7  12  10         34.54         76.58        17.29 o                         
   8  12  10        110.44        136.51        20.08 o                         
  -5  13  10        200.96        241.34        23.64 o                         
  -4  13  10         72.92         74.68        18.17 o                         
  -3  13  10        229.15        280.33        21.49 o                         
  -2  13  10        122.57        137.09        19.76 o                         
  -1  13  10        183.78        203.65        16.09 o                         
   0  13  10        162.40        209.19        17.12 o                         
   1  13  10        257.83        317.07        19.43 o                         
   2  13  10        275.07        253.29        17.45 o                         
   3  13  10        134.01        179.76        19.82 o                         
   4  13  10        102.35         88.61        16.48 o                         
   5  13  10        363.06        395.81        23.78 o                         
 -17   1  11          9.01          3.76        18.62 o                         
 -16   1  11        118.03        109.92        17.52 o                         
 -15   1  11          0.06          4.47        13.73 o                         
 -14   1  11         20.65         -4.06        11.68 o                         
 -13   1  11        127.92         99.41        11.77 o                         
 -12   1  11         13.02        -10.02        10.02 o                         
 -11   1  11        211.18        178.93        12.20 o                         
 -10   1  11          1.63         -7.26         7.44 o                         
  -9   1  11         15.92         14.18         7.37 o                         
  -8   1  11        137.23        128.24         8.88 o                         
  -7   1  11        247.92        190.91        10.09 o                         
  -6   1  11         11.57          8.59         5.35 o                         
  -5   1  11          1.88          4.58         5.18 o                         
  -4   1  11         53.25         49.98         5.39 o                         
  -3   1  11         46.03         50.20         5.11 o                         
  -2   1  11        308.63        322.51         8.03 o                         
  -1   1  11        675.73        712.65        12.39 o                         
   0   1  11        284.76        287.41         7.58 o                         
   1   1  11        254.63        304.53         7.98 o                         
   2   1  11         38.22         43.16         4.06 o                         
   3   1  11        242.46        277.74         6.70 o                         
   4   1  11        100.57         99.91         5.35 o                         
   5   1  11          1.48         -4.01         4.01 o                         
   6   1  11        455.12        439.68        10.40 o                         
   7   1  11        269.29        272.07         9.09 o                         
   8   1  11        248.96        239.58        11.11 o                         
   9   1  11         57.37         64.44         9.17 o                         
  10   1  11         60.44         55.19         9.76 o                         
  11   1  11        224.86        248.22        15.40 o                         
  12   1  11          4.86         -3.60         9.28 o                         
  13   1  11          3.17        -11.03        11.03 o                         
  14   1  11          4.38          7.70        12.61 o                         
  15   1  11         35.96        -12.01        14.48 o                         
  16   1  11          0.10        -16.11        16.11 o                         
  17   1  11         22.88          2.63        21.94 o                         
 -17   2  11          2.69         -1.78        19.83 o                         
 -16   2  11         34.41         23.10        16.84 o                         
 -15   2  11         48.93         20.74        13.58 o                         
 -14   2  11         12.11         -6.32        11.53 o                         
 -13   2  11        132.30        126.41        12.63 o                         
 -12   2  11        220.71        209.85        12.60 o                         
 -11   2  11        358.18        407.31        15.03 o                         
 -10   2  11        146.38        151.72         9.78 o                         
  -9   2  11       1142.32       1109.35        20.70 o                         
  -8   2  11         78.92         94.57         8.24 o                         
  -7   2  11         33.07         24.81         6.91 o                         
  -6   2  11         11.17         13.88         5.99 o                         
  -5   2  11        388.12        384.18        11.37 o                         
  -4   2  11         70.07         74.13         6.34 o                         
  -3   2  11        512.68        509.02        10.22 o                         
  -2   2  11        310.77        330.30         9.67 o                         
  -1   2  11         69.43         85.10         5.13 o                         
   0   2  11         32.67         37.33         4.28 o                         
   1   2  11        564.52        579.33         9.51 o                         
   2   2  11        135.48        170.26         5.85 o                         
   3   2  11        218.61        204.71         7.66 o                         
   4   2  11         75.18         87.68         5.22 o                         
   5   2  11        547.10        560.91        10.73 o                         
   6   2  11        121.27        142.08         8.35 o                         
   7   2  11        178.38        160.59         8.09 o                         
   8   2  11       1394.94       1397.33        18.20 o                         
   9   2  11        620.56        620.86        13.12 o                         
  10   2  11        110.21        116.62        11.88 o                         
  11   2  11        702.96        718.32        20.81 o                         
  12   2  11          2.23         -1.70        10.24 o                         
  13   2  11        137.96        138.82        14.75 o                         
  14   2  11        190.51        180.44        18.67 o                         
  15   2  11         95.01         98.94        15.29 o                         
  16   2  11         80.22         69.18        19.16 o                         
  17   2  11          0.40        -12.29        22.36 o                         
 -17   3  11        142.42        189.74        22.68 o                         
 -16   3  11        216.24        236.44        19.59 o                         
 -15   3  11        186.79        188.33        15.03 o                         
 -14   3  11         72.54         83.75        12.63 o                         
 -13   3  11         79.45         96.02        11.71 o                         
 -12   3  11         52.30         36.73        10.27 o                         
 -11   3  11         22.00         13.69         9.08 o                         
 -10   3  11         10.42         -5.64         8.28 o                         
  -9   3  11         98.98         89.77         8.90 o                         
  -8   3  11        238.02        258.69        11.28 o                         
  -7   3  11        193.33        199.13        10.39 o                         
  -6   3  11       1084.31       1113.64        18.29 o                         
  -5   3  11         63.52         39.08         6.33 o                         
  -4   3  11        280.70        307.12         9.92 o                         
  -3   3  11        868.17        801.92        12.10 o                         
  -2   3  11       2410.18       2420.45        19.45 o                         
  -1   3  11         58.97         58.82         5.78 o                         
   0   3  11        758.06        742.86        10.96 o                         
   1   3  11         22.88         22.29         4.91 o                         
   2   3  11       1512.12       1502.92        15.71 o                         
   3   3  11         21.77         21.19         4.63 o                         
   4   3  11        484.20        443.48        10.31 o                         
   5   3  11        628.88        666.58        10.25 o                         
   6   3  11        412.71        419.01        10.31 o                         
   7   3  11        903.46        911.65        15.98 o                         
   8   3  11       1663.66       1656.97        20.83 o                         
   9   3  11        413.07        355.82        13.67 o                         
  10   3  11         23.01         32.32         7.52 o                         
  11   3  11       1016.21        971.10        20.76 o                         
  12   3  11        457.26        498.58        19.03 o                         
  13   3  11          9.31          6.18        12.78 o                         
  14   3  11        180.95        196.57        16.38 o                         
  15   3  11        350.48        404.52        21.59 o                         
  16   3  11        128.38         94.37        21.95 o                         
  17   3  11         76.39        148.84        44.28 o                         
 -17   4  11         84.63        149.20        37.00 o                         
 -16   4  11         57.45         71.98        19.14 o                         
 -15   4  11        323.04        340.82        20.28 o                         
 -14   4  11        154.16        120.66        12.48 o                         
 -13   4  11        437.70        442.78        15.92 o                         
 -12   4  11          1.45          3.64         9.87 o                         
 -11   4  11        902.48        939.88        19.79 o                         
 -10   4  11        759.82        713.87        18.34 o                         
  -9   4  11       1201.87       1226.17        18.97 o                         
  -8   4  11         24.10         22.61         7.01 o                         
  -7   4  11       1880.68       1875.84        21.54 o                         
  -6   4  11        486.83        481.88        11.92 o                         
  -5   4  11        350.03        338.56         9.91 o                         
  -4   4  11         16.88          8.27         5.61 o                         
  -3   4  11        729.24        695.42        13.31 o                         
  -2   4  11          1.82         -1.11         4.88 o                         
  -1   4  11       3836.04       3891.84        29.20 o                         
   0   4  11          0.43         -3.79         4.63 o                         
   1   4  11       1861.56       1874.12        19.37 o                         
   2   4  11        138.51        120.63         6.70 o                         
   3   4  11       2133.82       2078.78        19.19 o                         
   4   4  11        548.36        584.00        15.39 o                         
   5   4  11        255.24        255.92         9.76 o                         
   6   4  11        417.11        368.30        11.18 o                         
   7   4  11       1525.37       1549.06        17.09 o                         
   8   4  11          7.88         -6.68         7.68 o                         
   9   4  11        705.89        652.22        16.84 o                         
  10   4  11        294.48        276.36        12.36 o                         
  11   4  11        277.45        243.10        12.03 o                         
  12   4  11        143.19        137.73        15.24 o                         
  13   4  11        284.99        294.79        14.96 o                         
  14   4  11         92.25        101.49        14.83 o                         
  15   4  11        169.14        168.97        19.79 o                         
  16   4  11         87.50         47.51        22.56 o                         
 -16   5  11         34.09         14.68        23.20 o                         
 -15   5  11        404.65        391.99        21.43 o                         
 -14   5  11        475.59        495.99        20.73 o                         
 -13   5  11        358.80        407.08        14.90 o                         
 -12   5  11        401.78        408.06        15.30 o                         
 -11   5  11        382.27        399.42        13.77 o                         
 -10   5  11        400.63        436.91        14.09 o                         
  -9   5  11        543.56        518.78        15.76 o                         
  -8   5  11       2672.12       2703.37        28.18 o                         
  -7   5  11       1173.52       1200.31        18.27 o                         
  -6   5  11        331.42        361.10        10.27 o                         
  -5   5  11         59.76         60.65         7.40 o                         
  -4   5  11       3133.56       3112.79        28.08 o                         
  -3   5  11        630.24        623.38        14.82 o                         
  -2   5  11        946.76        978.86        14.61 o                         
  -1   5  11        802.93        810.05        11.15 o                         
   0   5  11       1850.13       1833.01        19.94 o                         
   1   5  11         45.79         42.29         5.98 o                         
   2   5  11       1002.34        949.40        14.32 o                         
   3   5  11        178.98        203.30         8.45 o                         
   4   5  11       2475.41       2528.84        24.21 o                         
   5   5  11          9.58          7.07         6.20 o                         
   6   5  11       1784.40       1718.67        20.63 o                         
   7   5  11        210.00        242.02        10.02 o                         
   8   5  11       1796.71       1762.75        19.08 o                         
   9   5  11        153.69        153.49         8.39 o                         
  10   5  11       2045.37       2018.84        28.27 o                         
  11   5  11         15.39         14.86         7.64 o                         
  12   5  11        570.91        612.45        17.15 o                         
  13   5  11         19.78         24.47        14.86 o                         
  14   5  11        553.40        545.86        28.41 o                         
  15   5  11         59.56         10.38        25.44 o                         
  16   5  11        319.30        318.35        31.27 o                         
 -15   6  11        395.57        490.88        25.92 o                         
 -14   6  11        353.04        340.90        18.94 o                         
 -13   6  11        362.74        381.58        17.85 o                         
 -12   6  11        276.49        253.99        15.42 o                         
 -11   6  11        800.22        804.85        18.81 o                         
 -10   6  11        514.19        515.19        16.04 o                         
  -9   6  11        685.15        714.81        17.46 o                         
  -8   6  11       1258.68       1242.07        19.67 o                         
  -7   6  11       1164.90       1197.16        20.92 o                         
  -6   6  11         48.92         51.86         7.40 o                         
  -5   6  11       1447.72       1431.03        19.20 o                         
  -4   6  11        411.33        445.86        12.89 o                         
  -3   6  11       3553.23       3474.72        28.88 o                         
  -2   6  11        513.27        526.00        12.74 o                         
  -1   6  11       4135.21       4228.63        31.74 o                         
   0   6  11        833.21        859.31        15.05 o                         
   1   6  11       3670.42       3709.46        31.65 o                         
   2   6  11        323.29        334.91        10.61 o                         
   3   6  11       3555.40       3502.77        28.96 o                         
   4   6  11          9.80          7.99         6.04 o                         
   5   6  11       1474.47       1420.54        18.70 o                         
   6   6  11        421.39        402.18        11.95 o                         
   7   6  11        984.59        991.29        17.31 o                         
   8   6  11          0.85          2.82         7.90 o
[truncated: 197,479 more chars]
